# Supplementary material for: Exploring the cross talk between ER stress and inflammation in age-related macular degeneration
Source: PLoS One. 2017 Jul 24;12(7):e0181667. doi: 10.1371/journal.pone.0181667 (PMC5524348; doi:10.1371/journal.pone.0181667)
Supplement: S1 Table — (XLSX) [file pone.0181667.s001.xlsx]

## Sheet: Intersection Nodes
Node IDs
DDX3X
DAPK3
TERF1
E2F3
SNW1
CDC5L
NFKB1
CANX
YWHAB
A2M
UBC
TP53
JAG1
PDIA2
TNFRSF14
POLR2E
SMAP
LRIF1
SMARCB1
CDK2AP2
APOD
STK40
RFWD2
ACLY
PDIA3
FANCC
FOXK2
BCL2
PSMA5
PSMA6
PSMA7
VIM
PRKCA
NEDD8
POLR2C
ERN1
HSP90B1
IQCB1
VCAM1
FN1
ID2
SPG20
SH3BP4
CKAP5
DVL2
TRAFD1
CEP72
PRKDC
2017-09-02
MAP4
HSPA1A
UBL4A
NUP62
2017-09-09
BAG2
CAD
HYOU1
HSPA4L
DNAJB1
TAGLN2
CTNNA1
AHNAK
NCOR2
STUB1
BAG6
AAK1
HSPH1
PSMC5
LAMA1
CSE1L
ZBTB25
CDKN2AIP
EIF4G1
FAF2
XPO5
CRTC3
STIP1
STMN1
HSPA8
RAPGEF6
DNAJB4
UBQLN4
FASN
TCTN1
TCTN3
TNFRSF1B
TCTN2
NFKB2
MAP3K14
RELA
RELB
RIPK1
RIPK3
TAB1
TAB2
MAP3K7
TBK1
TNFRSF1A
MAP3K8
REL
NFKBIA
NFKBIB
NFKBIE
IKBKB
IKBKG
TANK
MAP3K1
MAP3K3
TRAF6
GRB2
BCAR1
DDX24
PSME3
ESR1
CFTR
MAP1LC3A
MAP1LC3B
GABARAPL2
GABARAPL1
GABARAP
COPS5
PAWR
CASP8
TP63
APC
SREBF2
RAF1
HSPD1
PTEN
ARRB2
MAPK13
PPP2R2B
BRAF
SIRT3
ERBB3
CDC37
ERBB2
HNRNPA1
NUCB1
HNRNPA3
HNRNPA1L2
HNRNPH2
PRKCSH
HNRNPA2B1
PDIA6
RCN1
HNRNPAB
HNRNPD
FUS
TFG
CALU
HNRNPDL
HSPB1
STK4
AKT1
SRPK2
BAX
CDK6
KPNA2
DGCR2
POLR1D
SPOP
HSD17B14
EIF2S1
EP300
EGFR
CAV1
ARRB1
SIRT1
ITGB3BP
CALR
KSR1
EPB41
EIF1B
CD40
TNFRSF10D
TXNDC11
DDC
ARAF
GBA
UGGT1
RFWD3
XRCC3
SLC33A1
CNTRL
CLU
OS9
EBP
MDM2
SOD2
EEF1D
RXRB
NR4A1
H2AFX
MAPK6
ELF3
PAK2
PPIB
B2M
KHDRBS1
PELI2
BAD
RIOK3
USP7
TMEM216
BCL6
MAP2K1
APP
EMSY
VPS37C
LMO2
CSNK2A1
ESR2
EIF2A
HDGF
MAST3
ABL1
EIF2S2
EIF2S3
EIF2AK2
MLH1
DCC
LYAR
SET
UPF1
PPP1CC
RPS6
BTRC
REPS1
TGM2
CKAP4
LMNB1
MAP2K7
APH1A
ASB7
GCC1
TRIB3
TTR
PTCD3
LDOC1
HAUS7
JUN
ZNF212
DISC1
EBI-4399559
CREBBP
SOST
NPHP4
SNCA
DDIT3
ATF4
ATF6
HSPA5
FOS
ATF3
BACH1
NFIL3
CEBPB
CEBPG
BATF
BATF3
CREB3
ATF2
ATF7
JUNB
FOSL2
CREB3L3
CREB1
NFE2L1
