# Supplementary material for: Exploring the cross talk between ER stress and inflammation in age-related macular degeneration
Source: PLoS One. 2017 Jul 24;12(7):e0181667. doi: 10.1371/journal.pone.0181667 (PMC5524348; doi:10.1371/journal.pone.0181667)
Supplement: S2 Table — (XLSX) [file pone.0181667.s002.xlsx]

## Sheet: GOTERM_BP_FAT
Category	Term	Count	%	PValue	Genes	List Total	Pop Hits	Pop Total	Fold Enrichment	Bonferroni	Benjamini	FDR
GOTERM_BP_FAT	GO:0043067~regulation of programmed cell death	65	25	4.8502e-26	ITGB3BP, PDIA3, BCAR1, SNCA, MLH1, TP63, NFKB1, PAWR, PTEN, AKT1, MAP3K7, APP, CASP8, PRKCA, EGFR, BRAF, RELA, ESR1, TP53, ESR2, STK4, DAPK3, DDIT3, TNFRSF10D, RIPK1, JUN, UBC, ERN1, RIPK3, HSPB1, PSME3, DCC, APH1A, ERBB3, ERBB2, CLU, PRKDC, NFKBIA, HSPA1A, CALR, BCL2, MAP3K1, TGM2, BCL6, HSPA5, TRAF6, TERF1, APC, CEBPB, CREB1, CEBPG, YWHAB, NR4A1, BAD, RPS6, SIRT1, SOD2, HSP90B1, PSMC5, NUP62, B…	233	812	13528	4.64767	1.11215e-22	1.11215e-22	8.47215e-23
GOTERM_BP_FAT	GO:0010941~regulation of cell death	65	25	5.95827e-26	ITGB3BP, PDIA3, BCAR1, SNCA, MLH1, TP63, NFKB1, PAWR, PTEN, AKT1, MAP3K7, APP, CASP8, PRKCA, EGFR, BRAF, RELA, ESR1, TP53, ESR2, STK4, DAPK3, DDIT3, TNFRSF10D, RIPK1, JUN, UBC, ERN1, RIPK3, HSPB1, PSME3, DCC, APH1A, ERBB3, ERBB2, CLU, PRKDC, NFKBIA, HSPA1A, CALR, BCL2, MAP3K1, TGM2, BCL6, HSPA5, TRAF6, TERF1, APC, CEBPB, CREB1, CEBPG, YWHAB, NR4A1, BAD, RPS6, SIRT1, SOD2, HSP90B1, PSMC5, NUP62, B…	233	815	13528	4.63056	1.36623e-22	6.83115e-23	1.04077e-22
GOTERM_BP_FAT	GO:0042981~regulation of apoptosis	64	24.6154	1.78959e-25	ITGB3BP, PDIA3, BCAR1, SNCA, MLH1, TP63, NFKB1, PAWR, PTEN, AKT1, MAP3K7, APP, CASP8, PRKCA, EGFR, BRAF, RELA, ESR1, TP53, ESR2, STK4, DAPK3, DDIT3, TNFRSF10D, RIPK1, JUN, UBC, ERN1, RIPK3, HSPB1, PSME3, DCC, APH1A, ERBB3, ERBB2, CLU, PRKDC, NFKBIA, HSPA1A, CALR, BCL2, MAP3K1, TGM2, BCL6, HSPA5, TRAF6, TERF1, APC, CEBPB, CREB1, CEBPG, YWHAB, NR4A1, BAD, RPS6, SIRT1, SOD2, HSP90B1, NUP62, BAX, IKB…	233	804	13528	4.6217	4.10352e-22	1.36784e-22	3.12598e-22
GOTERM_BP_FAT	GO:0008219~cell death	54	20.7692	4.12154e-20	ITGB3BP, FOSL2, PDIA2, TP63, NFKB1, PAWR, PTEN, AKT1, APP, PAK2, CASP8, BAG2, SPG20, SLC33A1, TP53, TNFRSF14, STK4, DAPK3, EP300, TNFRSF10D, JUN, RIPK1, UBC, ERN1, RIPK3, HSPB1, PSME3, EIF2AK2, FUS, DCC, APH1A, ERBB3, CLU, TRIB3, PRKDC, NFKBIA, TNFRSF1A, TNFRSF1B, CSE1L, BCL2, MAP3K1, TGM2, TCTN3, TRAF6, PPP2R2B, TERF1, YWHAB, RAF1, BAD, SIRT1, SOD2, NUP62, BAX, HSPD1	233	719	13528	4.36056	9.4507e-17	2.36267e-17	7.19935e-17
GOTERM_BP_FAT	GO:0016265~death	54	20.7692	5.62408e-20	ITGB3BP, FOSL2, PDIA2, TP63, NFKB1, PAWR, PTEN, AKT1, APP, PAK2, CASP8, BAG2, SPG20, SLC33A1, TP53, TNFRSF14, STK4, DAPK3, EP300, TNFRSF10D, JUN, RIPK1, UBC, ERN1, RIPK3, HSPB1, PSME3, EIF2AK2, FUS, DCC, APH1A, ERBB3, CLU, TRIB3, PRKDC, NFKBIA, TNFRSF1A, TNFRSF1B, CSE1L, BCL2, MAP3K1, TGM2, TCTN3, TRAF6, PPP2R2B, TERF1, YWHAB, RAF1, BAD, SIRT1, SOD2, NUP62, BAX, HSPD1	233	724	13528	4.33045	1.2896e-16	2.5792e-17	9.82393e-17
GOTERM_BP_FAT	GO:0012501~programmed cell death	47	18.0769	8.14145e-18	ITGB3BP, DCC, APH1A, PDIA2, ERBB3, CLU, NFKBIA, PRKDC, TP63, TRIB3, NFKB1, PAWR, PTEN, AKT1, TNFRSF1A, APP, TNFRSF1B, CSE1L, PAK2, BCL2, MAP3K1, BAG2, CASP8, TCTN3, TGM2, TRAF6, TERF1, YWHAB, TP53, RAF1, TNFRSF14, BAD, STK4, SIRT1, DAPK3, SOD2, EP300, TNFRSF10D, JUN, RIPK1, BAX, UBC, ERN1, RIPK3, PSME3, HSPD1, EIF2AK2	233	611	13528	4.46616	1.86683e-14	3.11139e-15	1.42212e-14
GOTERM_BP_FAT	GO:0043065~positive regulation of apoptosis	39	15	4.46598e-17	ITGB3BP, DCC, PDIA3, APH1A, PRKDC, TP63, MLH1, PAWR, PTEN, AKT1, APP, MAP3K1, BCL2, CASP8, TGM2, BCL6, TRAF6, TERF1, APC, PRKCA, CEBPB, CEBPG, YWHAB, TP53, NR4A1, BAD, RPS6, STK4, DAPK3, DDIT3, JUN, BAX, RIPK1, IKBKG, UBC, ERN1, RIPK3, HSPD1, ABL1	233	430	13528	5.26591	1.02405e-13	1.46293e-14	7.80099e-14
GOTERM_BP_FAT	GO:0043068~positive regulation of programmed cell death	39	15	5.62906e-17	ITGB3BP, DCC, PDIA3, APH1A, PRKDC, TP63, MLH1, PAWR, PTEN, AKT1, APP, MAP3K1, BCL2, CASP8, TGM2, BCL6, TRAF6, TERF1, APC, PRKCA, CEBPB, CEBPG, YWHAB, TP53, NR4A1, BAD, RPS6, STK4, DAPK3, DDIT3, JUN, BAX, RIPK1, IKBKG, UBC, ERN1, RIPK3, HSPD1, ABL1	233	433	13528	5.22943	2.54574e-13	3.18634e-14	1.88738e-13
GOTERM_BP_FAT	GO:0010942~positive regulation of cell death	39	15	6.56092e-17	ITGB3BP, DCC, PDIA3, APH1A, PRKDC, TP63, MLH1, PAWR, PTEN, AKT1, APP, MAP3K1, BCL2, CASP8, TGM2, BCL6, TRAF6, TERF1, APC, PRKCA, CEBPB, CEBPG, YWHAB, TP53, NR4A1, BAD, RPS6, STK4, DAPK3, DDIT3, JUN, BAX, RIPK1, IKBKG, UBC, ERN1, RIPK3, HSPD1, ABL1	233	435	13528	5.20539	2.54574e-13	2.83107e-14	1.88738e-13
GOTERM_BP_FAT	GO:0006915~apoptosis	45	17.3077	1.4032e-16	ITGB3BP, DCC, APH1A, PDIA2, ERBB3, CLU, NFKBIA, TP63, TRIB3, NFKB1, PAWR, PTEN, AKT1, TNFRSF1A, APP, TNFRSF1B, CSE1L, PAK2, BCL2, MAP3K1, BAG2, CASP8, TCTN3, TRAF6, TERF1, YWHAB, TP53, RAF1, TNFRSF14, BAD, STK4, SIRT1, DAPK3, SOD2, EP300, TNFRSF10D, JUN, RIPK1, BAX, UBC, ERN1, RIPK3, PSME3, HSPD1, EIF2AK2	233	602	13528	4.34004	2.54574e-13	2.54241e-14	1.88738e-13
GOTERM_BP_FAT	GO:0043069~negative regulation of programmed cell death	34	13.0769	2.33073e-15	ERBB3, ERBB2, CLU, SNCA, NFKBIA, TP63, NFKB1, HSPA1A, PTEN, MAP3K7, AKT1, BCL2, TGM2, BCL6, HSPA5, TRAF6, APC, EGFR, CEBPB, BRAF, RELA, TP53, ESR1, ESR2, SOD2, HSP90B1, PSMC5, NUP62, TNFRSF10D, BAX, UBC, HSPB1, HSPD1, IKBKB	233	359	13528	5.49873	5.34606e-12	4.86056e-13	4.07452e-12
GOTERM_BP_FAT	GO:0010604~positive regulation of macromolecule metabolic process	52	20	2.36301e-15	E2F3, BTRC, SNCA, TP63, NFKB1, PAWR, AKT1, FOS, APP, H2AFX, PRKCA, RXRB, RELA, TP53, ESR1, TNFRSF14, CD40, ESR2, JUNB, DDIT3, EP300, PSMA6, PSMA5, JUN, UBC, MDM2, PSME3, CAV1, PRKDC, NFKBIA, PSMA7, CALR, STUB1, TNFRSF1A, REL, SMARCB1, BCL2, MAP3K1, TRAF6, APC, HNRNPAB, CEBPB, MAP2K1, CREB1, CEBPG, CREBBP, NR4A1, SREBF2, ATF6, ATF4, PSMC5, NUP62	233	857	13528	3.5229	5.34606e-12	4.45532e-13	4.07452e-12
GOTERM_BP_FAT	GO:0060548~negative regulation of cell death	34	13.0769	2.4991e-15	ERBB3, ERBB2, CLU, SNCA, NFKBIA, TP63, NFKB1, HSPA1A, PTEN, MAP3K7, AKT1, BCL2, TGM2, BCL6, HSPA5, TRAF6, APC, EGFR, CEBPB, BRAF, RELA, TP53, ESR1, ESR2, SOD2, HSP90B1, PSMC5, NUP62, TNFRSF10D, BAX, UBC, HSPB1, HSPD1, IKBKB	233	360	13528	5.48345	5.85521e-12	4.50417e-13	4.4631e-12
GOTERM_BP_FAT	GO:0043066~negative regulation of apoptosis	33	12.6923	1.03789e-14	ERBB3, ERBB2, CLU, SNCA, NFKBIA, TP63, NFKB1, HSPA1A, PTEN, AKT1, MAP3K7, BCL2, TGM2, BCL6, HSPA5, TRAF6, APC, EGFR, CEBPB, BRAF, RELA, TP53, ESR1, ESR2, SOD2, HSP90B1, NUP62, TNFRSF10D, BAX, UBC, HSPB1, HSPD1, IKBKB	233	354	13528	5.41238	2.36754e-11	1.69109e-12	1.803e-11
GOTERM_BP_FAT	GO:0006468~protein amino acid phosphorylation	44	16.9231	3.44074e-14	TBK1, ERBB3, ERBB2, PRKDC, TFG, TRIB3, EIF2A, CAD, MAP3K7, AKT1, APP, CSNK2A1, MAP3K3, PAK2, STK40, MAP3K1, BCL2, AAK1, MAP3K8, MAP2K7, EGFR, PRKCA, SRPK2, MAP2K1, BRAF, CREB1, RAF1, CDK6, STK4, DAPK3, MAST3, MAPK6, RIOK3, MAPK13, EIF2S1, RIPK1, ARAF, ERN1, RIPK3, ABL1, KSR1, IKBKB, MAP3K14, EIF2AK2	233	667	13528	3.83005	7.8918e-11	5.26124e-12	6.01186e-11
GOTERM_BP_FAT	GO:0010033~response to organic substance	45	17.3077	1.1491e-13	CAV1, A2M, GRB2, ERBB3, ERBB2, BCAR1, SNCA, NFKBIA, PRKDC, HSPA1A, NEDD8, PTEN, B2M, AKT1, TNFRSF1A, HSPH1, FOS, BCL2, CASP8, CREB3L3, HSPA8, EGFR, PRKCA, MAP2K1, CREB1, RELA, ESR1, CFTR, ESR2, JUNB, DDIT3, SREBF2, ATF6, EP300, NUP62, ID2, JUN, RIPK1, HSPA4L, ERN1, HSPB1, DNAJB1, HSPD1, EIF2AK2, DNAJB4	233	721	13528	3.62372	2.63484e-10	1.64677e-11	2.00717e-10
GOTERM_BP_FAT	GO:0016310~phosphorylation	45	17.3077	4.09515e-12	TBK1, ERBB3, ERBB2, SNCA, PRKDC, TFG, TRIB3, EIF2A, CAD, MAP3K7, AKT1, APP, CSNK2A1, MAP3K3, PAK2, STK40, MAP3K1, BCL2, AAK1, MAP3K8, MAP2K7, EGFR, PRKCA, SRPK2, MAP2K1, BRAF, CREB1, RAF1, CDK6, STK4, DAPK3, MAST3, MAPK6, RIOK3, MAPK13, RIPK1, EIF2S1, ARAF, ERN1, RIPK3, ABL1, KSR1, IKBKB, MAP3K14, EIF2AK2	233	800	13528	3.26588	9.39022e-09	5.52366e-10	7.15328e-09
GOTERM_BP_FAT	GO:0032268~regulation of cellular protein metabolic process	34	13.0769	6.05354e-12	CAV1, A2M, BTRC, SNCA, NFKBIA, NFKB1, EIF2A, CALR, PSMA7, STUB1, AKT1, APP, SET, MAP3K1, BCL2, EGFR, PRKCA, UPF1, YWHAB, EIF1B, TNFRSF14, EIF4G1, PSMC5, EP300, PSMA6, PSMA5, JUN, RIPK1, EIF2S1, BAX, UBC, MDM2, HSPB1, PSME3	233	474	13528	4.16465	1.38807e-08	7.71147e-10	1.0574e-08
GOTERM_BP_FAT	GO:0006916~anti-apoptosis	23	8.84615	7.24738e-12	CEBPB, BRAF, RELA, CLU, SNCA, ESR1, NFKBIA, TP63, NFKB1, HSPA1A, ESR2, SOD2, AKT1, HSP90B1, TNFRSF10D, BAX, BCL2, UBC, TGM2, HSPB1, HSPA5, TRAF6, IKBKB	233	206	13528	6.48244	1.66183e-08	8.7465e-10	1.26595e-08
GOTERM_BP_FAT	GO:0051173~positive regulation of nitrogen compound metabolic process	38	14.6154	7.90005e-11	E2F3, NFKBIA, PRKDC, TP63, NFKB1, CALR, AKT1, TNFRSF1A, FOS, APP, REL, SMARCB1, MAP3K1, H2AFX, HNRNPAB, EGFR, CEBPB, MAP2K1, RXRB, CREB1, RELA, CEBPG, CREBBP, TP53, NR4A1, ESR2, CD40, JUNB, DDIT3, SREBF2, SOD2, ATF6, ATF4, PSMC5, EP300, NUP62, JUN, UBC	233	644	13528	3.42591	1.81148e-07	9.0574e-09	1.37995e-07
GOTERM_BP_FAT	GO:0007243~protein kinase cascade	28	10.7692	2.08303e-10	CAV1, ERBB3, GRB2, TBK1, NFKBIB, ERBB2, NFKBIA, PRKCSH, AKT1, MAP3K7, MAP3K3, MAP3K1, TRAF6, MAP2K7, PRKCA, EGFR, SRPK2, BRAF, MAP2K1, TAB1, STK4, DAPK3, TANK, MAPK13, RIPK1, IKBKG, RIPK3, IKBKB	233	370	13528	4.39374	4.77638e-07	2.27447e-08	3.63855e-07
GOTERM_BP_FAT	GO:0006793~phosphorus metabolic process	47	18.0769	2.1334e-10	TBK1, ERBB3, ERBB2, SNCA, PRKDC, TFG, TRIB3, EIF2A, CAD, PTEN, MAP3K7, AKT1, APP, CSNK2A1, MAP3K3, PAK2, STK40, MAP3K1, BCL2, AAK1, MAP3K8, MAP2K7, EGFR, PRKCA, SRPK2, MAP2K1, BRAF, CREB1, RAF1, CDK6, PPP1CC, STK4, DAPK3, MAST3, MAPK6, RIOK3, MAPK13, RIPK1, EIF2S1, ARAF, ERN1, RIPK3, ABL1, KSR1, IKBKB, MAP3K14, EIF2AK2	233	973	13528	2.80455	4.89189e-07	2.22359e-08	3.72655e-07
GOTERM_BP_FAT	GO:0006796~phosphate metabolic process	47	18.0769	2.1334e-10	TBK1, ERBB3, ERBB2, SNCA, PRKDC, TFG, TRIB3, EIF2A, CAD, PTEN, MAP3K7, AKT1, APP, CSNK2A1, MAP3K3, PAK2, STK40, MAP3K1, BCL2, AAK1, MAP3K8, MAP2K7, EGFR, PRKCA, SRPK2, MAP2K1, BRAF, CREB1, RAF1, CDK6, PPP1CC, STK4, DAPK3, MAST3, MAPK6, RIOK3, MAPK13, RIPK1, EIF2S1, ARAF, ERN1, RIPK3, ABL1, KSR1, IKBKB, MAP3K14, EIF2AK2	233	973	13528	2.80455	4.89189e-07	2.22359e-08	3.72655e-07
GOTERM_BP_FAT	GO:0010627~regulation of protein kinase cascade	23	8.84615	3.04909e-10	CAV1, ERBB3, TBK1, RELA, ERBB2, TFG, CD40, PTEN, TAB2, AKT1, MAP3K7, TNFRSF1A, NUP62, MAP3K3, REL, MAP3K1, RIPK1, CASP8, TGM2, TRAF6, EEF1D, IKBKB, APC	233	249	13528	5.36298	6.99155e-07	3.03981e-08	5.32602e-07
GOTERM_BP_FAT	GO:0043122~regulation of I-kappaB kinase/NF-kappaB cascade	16	6.15385	3.86854e-10	TBK1, RELA, TFG, CD40, TAB2, MAP3K7, TNFRSF1A, NUP62, MAP3K3, REL, RIPK1, CASP8, TGM2, TRAF6, EEF1D, IKBKB	233	107	13528	8.68188	8.87056e-07	3.69607e-08	6.75742e-07
GOTERM_BP_FAT	GO:0051789~response to protein stimulus	16	6.15385	3.86854e-10	HSPA1A, DDIT3, ATF6, HSPH1, FOS, ID2, BCL2, HSPA4L, ERN1, HSPB1, CREB3L3, DNAJB1, HSPD1, DNAJB4, EIF2AK2, HSPA8	233	107	13528	8.68188	8.87056e-07	3.69607e-08	6.75742e-07
GOTERM_BP_FAT	GO:0044093~positive regulation of molecular function	35	13.4615	3.93066e-10	CAV1, APH1A, BTRC, ERBB2, PSMA7, AKT1, MAP3K7, SMARCB1, MAP3K1, BCL2, TGM2, TRAF6, TERF1, EGFR, GABARAPL2, MAP2K1, EPB41, RELA, CEBPG, YWHAB, TP53, TAB1, PSMC5, EP300, PSMA6, PSMA5, BAX, RIPK1, IKBKG, UBC, ERN1, PSME3, HSPD1, ABL1, IKBKB	233	586	13528	3.46775	9.013e-07	3.6052e-08	6.86592e-07
GOTERM_BP_FAT	GO:0007568~aging	16	6.15385	5.76347e-10	PRKCA, GRB2, RELA, TP53, TP63, CALR, PTEN, SIRT1, DDIT3, SOD2, SREBF2, FOS, NUP62, JUN, BCL2, TERF1	233	110	13528	8.4451	1.32156e-06	5.08294e-08	1.00674e-06
GOTERM_BP_FAT	GO:0043123~positive regulation of I-kappaB kinase/NF-kappaB cascade	15	5.76923	1.01995e-09	TBK1, RELA, TFG, CD40, TAB2, MAP3K7, TNFRSF1A, NUP62, REL, MAP3K3, RIPK1, CASP8, TGM2, TRAF6, EEF1D	233	97	13528	8.97836	2.33875e-06	8.66204e-08	1.78161e-06
GOTERM_BP_FAT	GO:0006917~induction of apoptosis	25	9.61538	1.29984e-09	ITGB3BP, DCC, APH1A, TP63, MLH1, PTEN, APP, CASP8, TGM2, TRAF6, TERF1, PRKCA, CEBPB, CEBPG, TP53, NR4A1, BAD, DAPK3, RIPK1, BAX, IKBKG, ERN1, RIPK3, UBC, ABL1	233	320	13528	4.53594	2.98053e-06	1.06448e-07	2.27051e-06
GOTERM_BP_FAT	GO:0012502~induction of programmed cell death	25	9.61538	1.38593e-09	ITGB3BP, DCC, APH1A, TP63, MLH1, PTEN, APP, CASP8, TGM2, TRAF6, TERF1, PRKCA, CEBPB, CEBPG, TP53, NR4A1, BAD, DAPK3, RIPK1, BAX, IKBKG, ERN1, RIPK3, UBC, ABL1	233	321	13528	4.52181	3.17794e-06	1.09584e-07	2.42089e-06
GOTERM_BP_FAT	GO:0031328~positive regulation of cellular biosynthetic process	37	14.2308	1.67805e-09	E2F3, NFKBIA, PRKDC, TP63, NFKB1, PAWR, CALR, AKT1, TNFRSF1A, FOS, APP, REL, SMARCB1, MAP3K1, TRAF6, HNRNPAB, EGFR, CEBPB, RXRB, CREB1, RELA, CEBPG, CREBBP, TP53, NR4A1, ESR2, JUNB, DDIT3, SREBF2, SOD2, ATF6, ATF4, PSMC5, EP300, NUP62, JUN, UBC	233	685	13528	3.13609	3.84776e-06	1.28259e-07	2.93115e-06
GOTERM_BP_FAT	GO:0045935~positive regulation of nucleobase, nucleoside, nucleotide and nucleic acid metabolic process	35	13.4615	2.01205e-09	E2F3, NFKBIA, PRKDC, TP63, NFKB1, CALR, FOS, TNFRSF1A, APP, REL, SMARCB1, MAP3K1, H2AFX, HNRNPAB, CEBPB, MAP2K1, RXRB, CREB1, RELA, CEBPG, CREBBP, TP53, NR4A1, ESR2, CD40, JUNB, DDIT3, SREBF2, ATF6, ATF4, PSMC5, EP300, NUP62, JUN, UBC	233	624	13528	3.25658	4.61362e-06	1.48827e-07	3.51457e-06
GOTERM_BP_FAT	GO:0010647~positive regulation of cell communication	25	9.61538	2.26952e-09	CAV1, ERBB3, TBK1, ERBB2, SNCA, TP63, TFG, JAG1, MAP3K7, TNFRSF1A, REL, MAP3K3, CASP8, TGM2, TRAF6, EGFR, RELA, ESR1, CD40, TAB2, NUP62, CDKN2AIP, RIPK1, UBC, EEF1D	233	329	13528	4.41186	5.20399e-06	1.62625e-07	3.96431e-06
GOTERM_BP_FAT	GO:0006357~regulation of transcription from RNA polymerase II promoter	38	14.6154	2.32458e-09	FOSL2, FOXK2, NFKBIA, PRKDC, TP63, NFKB1, NEDD8, PAWR, CALR, FOS, TNFRSF1A, APP, SMARCB1, MAP3K1, BCL6, CEBPB, MAP2K1, RXRB, CREB1, RELA, CEBPG, CREBBP, TP53, NR4A1, SNW1, ESR2, SIRT1, JUNB, SREBF2, SOD2, ATF6, ATF4, EP300, ID2, JUN, MDM2, ABL1, NCOR2	233	727	13528	3.03478	5.33024e-06	1.61523e-07	4.06048e-06
GOTERM_BP_FAT	GO:0009891~positive regulation of biosynthetic process	37	14.2308	2.47223e-09	E2F3, NFKBIA, PRKDC, TP63, NFKB1, PAWR, CALR, AKT1, TNFRSF1A, FOS, APP, REL, SMARCB1, MAP3K1, TRAF6, HNRNPAB, EGFR, CEBPB, RXRB, CREB1, RELA, CEBPG, CREBBP, TP53, NR4A1, ESR2, JUNB, DDIT3, SREBF2, SOD2, ATF6, ATF4, PSMC5, EP300, NUP62, JUN, UBC	233	695	13528	3.09097	5.6688e-06	1.6673e-07	4.31839e-06
GOTERM_BP_FAT	GO:0006986~response to unfolded protein	13	5	2.55397e-09	HSPA1A, DDIT3, ATF6, HSPH1, HSPA4L, ERN1, HSPB1, HSPD1, DNAJB1, CREB3L3, EIF2AK2, DNAJB4, HSPA8	233	71	13528	10.6307	5.85624e-06	1.67322e-07	4.46118e-06
GOTERM_BP_FAT	GO:0007049~cell cycle	39	15	3.98015e-09	CEP72, E2F3, BTRC, MLH1, CALR, PSMA7, AKT1, APP, SMARCB1, BCL2, MAP3K8, H2AFX, TERF1, APC, KHDRBS1, EGFR, UPF1, MAP2K1, CKAP5, TP53, CDK6, CDC5L, PPP1CC, DDIT3, SH3BP4, PSMC5, EP300, MAPK6, PSMA6, MAPK13, PSMA5, UBC, ERN1, MDM2, PSME3, HAUS7, STMN1, ABL1, KPNA2	233	776	13528	2.91797	9.12644e-06	2.53513e-07	6.95237e-06
GOTERM_BP_FAT	GO:0042493~response to drug	20	7.69231	5.59281e-09	CAV1, ERBB3, CREB1, RELA, ERBB2, SNCA, TP53, CFTR, PTEN, JUNB, DDIT3, SOD2, SREBF2, FOS, DGCR2, EP300, JUN, BCL2, IKBKB, APC	233	216	13528	5.37593	1.28242e-05	3.46603e-07	9.76931e-06
GOTERM_BP_FAT	GO:0010557~positive regulation of macromolecule biosynthetic process	35	13.4615	6.65367e-09	E2F3, NFKBIA, PRKDC, TP63, NFKB1, PAWR, CALR, AKT1, FOS, TNFRSF1A, APP, REL, SMARCB1, MAP3K1, TRAF6, HNRNPAB, CEBPB, RXRB, CREB1, RELA, CEBPG, CREBBP, TP53, NR4A1, ESR2, JUNB, DDIT3, SREBF2, ATF6, ATF4, PSMC5, EP300, NUP62, JUN, UBC	233	654	13528	3.10719	1.52567e-05	4.01496e-07	1.16224e-05
GOTERM_BP_FAT	GO:0033554~cellular response to stress	32	12.3077	9.83986e-09	XRCC3, CAV1, SNCA, PRKDC, TP63, MLH1, OS9, FOS, MAP1LC3A, MAP3K1, BCL2, H2AFX, BCL6, HSPA5, MAP2K7, FANCC, APC, UPF1, TP53, SIRT1, DDIT3, SOD2, ATF6, ATF4, JUN, RIPK1, BAX, EIF2S1, ERN1, HAUS7, ABL1, EIF2AK2	233	566	13528	3.28255	2.25626e-05	5.78533e-07	1.71879e-05
GOTERM_BP_FAT	GO:0044092~negative regulation of molecular function	24	9.23077	1.48635e-08	PRKCA, CAV1, CEBPG, SNCA, TP53, NFKBIA, TRIB3, NR4A1, NFKB1, PSMA7, SIRT1, DDIT3, AKT1, PSMC5, PSMA6, NUP62, PAK2, ID2, PSMA5, UBC, PSME3, HSPA5, TERF1, APC	233	334	13528	4.17198	3.40815e-05	8.52051e-07	2.5963e-05
GOTERM_BP_FAT	GO:0046777~protein amino acid autophosphorylation	13	5	2.12417e-08	EGFR, ERBB2, CAD, STK4, AKT1, CSNK2A1, MAP3K3, PAK2, MAP3K1, RIPK1, EIF2S1, ERN1, EIF2AK2	233	85	13528	8.87978	4.8706e-05	1.18798e-06	3.71042e-05
GOTERM_BP_FAT	GO:0010740~positive regulation of protein kinase cascade	17	6.53846	2.79952e-08	ERBB3, TBK1, ERBB2, RELA, TFG, CD40, TAB2, MAP3K7, TNFRSF1A, NUP62, MAP3K3, REL, RIPK1, CASP8, TGM2, TRAF6, EEF1D	233	167	13528	5.91031	6.41909e-05	1.5284e-06	4.89009e-05
GOTERM_BP_FAT	GO:0009967~positive regulation of signal transduction	22	8.46154	3.68193e-08	CAV1, ERBB3, TBK1, RELA, ERBB2, ESR1, TFG, TP63, CD40, JAG1, TAB2, MAP3K7, TNFRSF1A, NUP62, MAP3K3, REL, CDKN2AIP, RIPK1, CASP8, TGM2, TRAF6, EEF1D	233	295	13528	4.3299	8.44231e-05	1.96341e-06	6.43145e-05
GOTERM_BP_FAT	GO:0051254~positive regulation of RNA metabolic process	28	10.7692	5.91422e-08	E2F3, NFKBIA, PRKDC, TP63, NFKB1, FOS, TNFRSF1A, APP, REL, SMARCB1, MAP3K1, HNRNPAB, CEBPB, MAP2K1, RXRB, RELA, CREB1, CREBBP, TP53, NR4A1, ESR2, JUNB, SREBF2, ATF6, ATF4, PSMC5, EP300, JUN	233	481	13528	3.3798	0.000135604	3.08211e-06	0.000103307
GOTERM_BP_FAT	GO:0042127~regulation of cell proliferation	37	14.2308	6.1869e-08	E2F3, CAV1, FOSL2, ERBB3, ERBB2, CLU, NFKBIA, TP63, PAWR, JAG1, CALR, PTEN, VCAM1, BCL2, TGM2, BCL6, APC, EGFR, PRKCA, CREB3, RELA, TP53, CDK6, TNFRSF14, ESR2, CD40, SIRT1, SOD2, LAMA1, ATF3, NUP62, ID2, JUN, BAX, MDM2, LDOC1, EIF2AK2	233	787	13528	2.72964	0.000141856	3.15257e-06	0.00010807
GOTERM_BP_FAT	GO:0010628~positive regulation of gene expression	31	11.9231	6.57572e-08	E2F3, NFKBIA, PRKDC, TP63, NFKB1, FOS, TNFRSF1A, APP, REL, SMARCB1, MAP3K1, HNRNPAB, CEBPB, RXRB, CREB1, RELA, CREBBP, TP53, ESR1, NR4A1, ESR2, JUNB, DDIT3, SREBF2, ATF6, ATF4, PSMC5, EP300, NUP62, JUN, UBC	233	581	13528	3.09787	0.00015077	3.27785e-06	0.000114862
GOTERM_BP_FAT	GO:0043085~positive regulation of catalytic activity	29	11.1538	7.87609e-08	CAV1, APH1A, BTRC, ERBB2, PSMA7, AKT1, MAP3K7, MAP3K1, BCL2, TGM2, TRAF6, TERF1, EGFR, GABARAPL2, MAP2K1, YWHAB, TP53, TAB1, PSMC5, PSMA6, PSMA5, BAX, RIPK1, IKBKG, UBC, ERN1, PSME3, HSPD1, ABL1	233	520	13528	3.23797	0.000180583	3.84252e-06	0.000137576
GOTERM_BP_FAT	GO:0051252~regulation of RNA metabolic process	62	23.8462	1.00424e-07	BACH1, E2F3, FOSL2, ELF3, FOXK2, TP63, NFKB1, NFKB2, PAWR, BATF, FOS, APP, CREB3L3, NFIL3, BATF3, RXRB, RELA, RELB, TP53, ESR1, CDC5L, ESR2, JUNB, DDIT3, EP300, JUN, MDM2, NFE2L1, PRKDC, NFKBIA, NEDD8, CALR, ATF2, TNFRSF1A, TNFRSF1B, REL, SMARCB1, MAP3K1, HNRNPD, BCL6, HNRNPAB, CEBPB, MAP2K1, CREB3, CREB1, CEBPG, CREBBP, NR4A1, SNW1, SIRT1, SREBF2, SIRT3, SOD2, ATF6, ATF4, PSMC5, ATF3, ID2, ZNF21…	233	1813	13528	1.98551	0.000230246	4.79733e-06	0.000175417
GOTERM_BP_FAT	GO:0007249~I-kappaB kinase/NF-kappaB cascade	11	4.23077	1.04586e-07	MAP3K7, TBK1, MAP3K1, RIPK1, NFKBIB, IKBKG, RIPK3, NFKBIA, TRAF6, IKBKB, TANK	233	63	13528	10.1375	0.000239786	4.89417e-06	0.000182686
GOTERM_BP_FAT	GO:0006355~regulation of transcription, DNA-dependent	61	23.4615	1.08246e-07	BACH1, E2F3, FOSL2, ELF3, FOXK2, TP63, NFKB1, NFKB2, PAWR, BATF, FOS, APP, CREB3L3, NFIL3, BATF3, RXRB, RELA, RELB, TP53, ESR1, CDC5L, ESR2, JUNB, DDIT3, EP300, JUN, MDM2, NFE2L1, PRKDC, NFKBIA, NEDD8, CALR, ATF2, TNFRSF1A, REL, SMARCB1, MAP3K1, HNRNPD, BCL6, HNRNPAB, CEBPB, MAP2K1, CREB3, CREB1, CEBPG, CREBBP, NR4A1, SNW1, SIRT1, SREBF2, SIRT3, SOD2, ATF6, ATF4, PSMC5, ATF3, ID2, ZNF212, ATF7, A…	233	1773	13528	1.99756	0.000248176	4.96413e-06	0.000189079
GOTERM_BP_FAT	GO:0045941~positive regulation of transcription	30	11.5385	1.21879e-07	E2F3, NFKBIA, PRKDC, TP63, NFKB1, FOS, TNFRSF1A, APP, REL, SMARCB1, MAP3K1, HNRNPAB, CEBPB, RXRB, CREB1, RELA, CREBBP, TP53, NR4A1, ESR2, DDIT3, JUNB, SREBF2, ATF6, ATF4, PSMC5, EP300, NUP62, JUN, UBC	233	564	13528	3.0883	0.000279429	5.47975e-06	0.000212893
GOTERM_BP_FAT	GO:0051248~negative regulation of protein metabolic process	17	6.53846	1.37109e-07	PRKCA, A2M, CAV1, RELA, SNCA, YWHAB, NFKB1, PSMA7, CALR, PSMC5, SET, PSMA6, PSMA5, BAX, JUN, UBC, PSME3	233	187	13528	5.27819	0.000314341	6.04595e-06	0.000239496
GOTERM_BP_FAT	GO:0045893~positive regulation of transcription, DNA-dependent	27	10.3846	1.87683e-07	E2F3, NFKBIA, PRKDC, TP63, NFKB1, FOS, TNFRSF1A, APP, REL, SMARCB1, MAP3K1, HNRNPAB, CEBPB, RXRB, RELA, CREB1, CREBBP, TP53, NR4A1, ESR2, JUNB, SREBF2, ATF6, ATF4, PSMC5, EP300, JUN	233	477	13528	3.28642	0.000430265	8.11992e-06	0.000327837
GOTERM_BP_FAT	GO:0002520~immune system development	20	7.69231	2.84362e-07	EBP, LMO2, CEBPG, RELB, TP53, MLH1, PRKDC, CDK6, JAG1, NFKB2, SOD2, VCAM1, ID2, BAX, BCL2, CASP8, BCL6, HSPD1, TRAF6, APC	233	276	13528	4.20725	0.00065183	1.20748e-05	0.000496712
GOTERM_BP_FAT	GO:0043086~negative regulation of catalytic activity	20	7.69231	3.00748e-07	PRKCA, CAV1, SNCA, TP53, NR4A1, TRIB3, NFKB1, PSMA7, SIRT1, AKT1, PSMC5, PSMA6, NUP62, PAK2, PSMA5, UBC, PSME3, HSPA5, APC, TERF1	233	277	13528	4.19206	0.000689377	1.25384e-05	0.000525334
GOTERM_BP_FAT	GO:0045944~positive regulation of transcription from RNA polymerase II promoter	23	8.84615	4.21686e-07	CEBPB, RXRB, CREB1, RELA, CREBBP, TP53, NFKBIA, PRKDC, TP63, NR4A1, NFKB1, ESR2, JUNB, SREBF2, ATF6, FOS, TNFRSF1A, ATF4, APP, EP300, SMARCB1, JUN, MAP3K1	233	371	13528	3.59941	0.000966459	1.72664e-05	0.000736582
GOTERM_BP_FAT	GO:0022402~cell cycle process	29	11.1538	4.33762e-07	CEP72, BTRC, MLH1, CALR, PSMA7, AKT1, APP, BCL2, H2AFX, APC, TERF1, KHDRBS1, EGFR, MAP2K1, CKAP5, TP53, CDK6, DDIT3, PSMC5, PSMA6, PSMA5, UBC, ERN1, MDM2, PSME3, HAUS7, STMN1, ABL1, KPNA2	233	565	13528	2.98008	0.000994121	1.74492e-05	0.000757675
GOTERM_BP_FAT	GO:0032269~negative regulation of cellular protein metabolic process	16	6.15385	4.80844e-07	PRKCA, A2M, CAV1, SNCA, YWHAB, NFKB1, PSMA7, CALR, PSMC5, SET, PSMA6, PSMA5, BAX, JUN, UBC, PSME3	233	180	13528	5.1609	0.00110197	1.90097e-05	0.000839916
GOTERM_BP_FAT	GO:0007242~intracellular signaling cascade	47	18.0769	5.55406e-07	CAV1, GRB2, TBK1, ERBB3, ERBB2, NFKBIB, NFKBIA, TP63, MLH1, PRKCSH, CALR, MAP3K7, AKT1, MAP3K3, MAP3K1, TGM2, RAPGEF6, H2AFX, TRAF6, MAP2K7, DVL2, EGFR, PRKCA, SRPK2, MAP2K1, BRAF, YWHAB, ESR1, TP53, RAF1, ESR2, RPS6, TAB1, STK4, DAPK3, TANK, NUP62, MAPK13, RIPK1, ARAF, IKBKG, RIPK3, STMN1, ABL1, IKBKB, KSR1, ASB7	233	1256	13528	2.17263	0.00127274	2.15853e-05	0.000970158
GOTERM_BP_FAT	GO:0070271~protein complex biogenesis	27	10.3846	5.62802e-07	CAV1, E2F3, POLR2E, GRB2, TP63, MLH1, CALR, POLR2C, TNFRSF1A, CSE1L, PAK2, MAP3K1, CASP8, TGM2, FANCC, APC, TERF1, MAP2K1, BRAF, CREBBP, YWHAB, TP53, CD40, SOD2, BAX, MDM2, HSPD1	233	505	13528	3.1042	0.00128967	2.15082e-05	0.000983077
GOTERM_BP_FAT	GO:0006461~protein complex assembly	27	10.3846	5.62802e-07	CAV1, E2F3, POLR2E, GRB2, TP63, MLH1, CALR, POLR2C, TNFRSF1A, CSE1L, PAK2, MAP3K1, CASP8, TGM2, FANCC, APC, TERF1, MAP2K1, BRAF, CREBBP, YWHAB, TP53, CD40, SOD2, BAX, MDM2, HSPD1	233	505	13528	3.1042	0.00128967	2.15082e-05	0.000983077
GOTERM_BP_FAT	GO:0010608~posttranscriptional regulation of gene expression	17	6.53846	7.09738e-07	PRKCA, UPF1, PRKDC, EIF2A, EIF1B, CALR, PTEN, AKT1, EIF4G1, APP, TNFRSF1B, EIF2S1, CDKN2AIP, BCL2, HNRNPD, HSPB1, HSPD1	233	211	13528	4.67783	0.00162611	2.66788e-05	0.00123974
GOTERM_BP_FAT	GO:0008637~apoptotic mitochondrial changes	8	3.07692	7.38044e-07	AKT1, MAP3K1, JUN, BCL2, BAX, CLU, TP53, SOD2	233	31	13528	14.9832	0.0016909	2.72954e-05	0.00128918
GOTERM_BP_FAT	GO:0031399~regulation of protein modification process	20	7.69231	7.87752e-07	PRKCA, EGFR, CAV1, BTRC, SNCA, YWHAB, TNFRSF14, PSMA7, STUB1, PSMC5, SET, PSMA6, PSMA5, JUN, BAX, BCL2, RIPK1, MAP3K1, UBC, PSME3	233	295	13528	3.93628	0.00180468	2.86713e-05	0.00137601
GOTERM_BP_FAT	GO:0031400~negative regulation of protein modification process	13	5	9.16937e-07	PRKCA, CAV1, SNCA, YWHAB, PSMA7, PSMC5, SET, PSMA6, PSMA5, BAX, JUN, UBC, PSME3	233	119	13528	6.3427	0.00210033	3.28516e-05	0.00160166
GOTERM_BP_FAT	GO:0051726~regulation of cell cycle	21	8.07692	1.09763e-06	EGFR, COPS5, CREB3, TP53, CDK6, CALR, PTEN, JUNB, CDC37, AKT1, APP, ID2, JUN, BAX, BCL2, MDM2, BCL6, H2AFX, HSPA8, TERF1, APC	233	331	13528	3.68357	0.00251371	3.87204e-05	0.00191728
GOTERM_BP_FAT	GO:0065003~macromolecular complex assembly	31	11.9231	1.17743e-06	E2F3, CAV1, POLR2E, GRB2, TP63, MLH1, EIF2A, CALR, POLR2C, TNFRSF1A, SET, CSE1L, PAK2, MAP3K1, CASP8, TGM2, H2AFX, FANCC, APC, TERF1, SRPK2, MAP2K1, BRAF, CREBBP, YWHAB, TP53, CD40, SOD2, BAX, MDM2, HSPD1	233	665	13528	2.70656	0.00269622	4.09061e-05	0.00205668
GOTERM_BP_FAT	GO:0051235~maintenance of location	10	3.84615	1.33296e-06	CAV1, HSP90B1, PDIA3, NFKBIE, PDIA2, NFKBIB, YWHAB, NFKBIA, CALR, OS9	233	64	13528	9.07189	0.00305182	4.56181e-05	0.00232834
GOTERM_BP_FAT	GO:0034976~response to endoplasmic reticulum stress	8	3.07692	1.44518e-06	ATF6, ATF4, ERN1, TP53, HSPA5, EIF2AK2, DDIT3, OS9	233	34	13528	13.6612	0.00330832	4.87313e-05	0.00252436
GOTERM_BP_FAT	GO:0043933~macromolecular complex subunit organization	32	12.3077	1.53386e-06	E2F3, CAV1, POLR2E, GRB2, TP63, MLH1, EIF2A, CALR, POLR2C, TNFRSF1A, SET, CSE1L, PAK2, MAP3K1, CASP8, TGM2, H2AFX, TERF1, FANCC, APC, SRPK2, MAP2K1, BRAF, CREBBP, YWHAB, TP53, CD40, SOD2, BAX, MDM2, STMN1, HSPD1	233	710	13528	2.61679	0.00351097	5.09718e-05	0.00267926
GOTERM_BP_FAT	GO:0000278~mitotic cell cycle	22	8.46154	1.59655e-06	KHDRBS1, EGFR, MAP2K1, CKAP5, BTRC, CDK6, PSMA7, AKT1, APP, PSMC5, PSMA6, PSMA5, BCL2, UBC, MDM2, PSME3, HAUS7, STMN1, ABL1, KPNA2, APC, TERF1	233	370	13528	3.45222	0.00365421	5.22972e-05	0.00278876
GOTERM_BP_FAT	GO:0006457~protein folding	15	5.76923	2.17933e-06	PDIA2, PDIA6, CALR, CANX, STUB1, ATF6, HSP90B1, PPIB, BAG2, HSPA4L, DNAJB1, HSPD1, DNAJB4, UGGT1, HSPA8	233	177	13528	4.92035	0.00498475	7.03808e-05	0.0038067
GOTERM_BP_FAT	GO:0045449~regulation of transcription	75	28.8462	2.4655e-06	BACH1, ITGB3BP, E2F3, FOSL2, ELF3, FOXK2, TP63, NFKB1, NFKB2, PAWR, BATF, FOS, APP, CREB3L3, NFIL3, BATF3, KHDRBS1, RXRB, RELA, RELB, ESR1, TP53, CDC5L, ESR2, JUNB, DDIT3, ZBTB25, EP300, RIPK1, JUN, UBC, ERN1, MDM2, NFE2L1, CRTC3, HDGF, TRIB3, PRKDC, NFKBIA, NEDD8, CALR, ATF2, TNFRSF1A, REL, SMARCB1, MAP3K1, HNRNPD, BCL6, TERF1, HNRNPAB, CEBPB, CREB3, MAP2K1, CREB1, CEBPG, CREBBP, YWHAB, NR4A1, S…	233	2601	13528	1.67417	0.00563745	7.85164e-05	0.00430656
GOTERM_BP_FAT	GO:0048534~hemopoietic or lymphoid organ development	18	6.92308	2.48935e-06	EBP, LMO2, CEBPG, RELB, TP53, PRKDC, CDK6, JAG1, NFKB2, SOD2, VCAM1, ID2, BAX, BCL2, CASP8, BCL6, TRAF6, APC	233	260	13528	4.01954	0.00569182	7.81898e-05	0.00434821
GOTERM_BP_FAT	GO:0010605~negative regulation of macromolecule metabolic process	32	12.3077	3.06174e-06	A2M, CAV1, XPO5, SNCA, TP63, MLH1, NFKB1, PAWR, CALR, PSMA7, SET, BCL6, HNRNPAB, TERF1, KHDRBS1, PRKCA, RELA, YWHAB, TP53, SNW1, SIRT1, SIRT3, PSMC5, PSMA6, ID2, PSMA5, JUN, BAX, UBC, MDM2, PSME3, NCOR2	233	734	13528	2.53123	0.006996	9.48683e-05	0.005348
GOTERM_BP_FAT	GO:0030097~hemopoiesis	17	6.53846	3.11602e-06	EBP, LMO2, CEBPG, RELB, TP53, PRKDC, CDK6, JAG1, SOD2, VCAM1, ID2, BAX, BCL2, CASP8, BCL6, TRAF6, APC	233	236	13528	4.18229	0.00711957	9.52626e-05	0.0054428
GOTERM_BP_FAT	GO:0051174~regulation of phosphorus metabolic process	25	9.61538	3.14746e-06	PRKCA, EGFR, CAV1, MAP2K1, ERBB2, YWHAB, TRIB3, TNFRSF14, TAB1, PTEN, CDC37, AKT1, MAP3K7, APP, NUP62, PAK2, JUN, MAP3K1, BAX, BCL2, RIPK1, IKBKG, ERN1, TRAF6, APC	233	485	13528	2.99279	0.00719115	9.49577e-05	0.00549771
GOTERM_BP_FAT	GO:0019220~regulation of phosphate metabolic process	25	9.61538	3.14746e-06	PRKCA, EGFR, CAV1, MAP2K1, ERBB2, YWHAB, TRIB3, TNFRSF14, TAB1, PTEN, CDC37, AKT1, MAP3K7, APP, NUP62, PAK2, JUN, MAP3K1, BAX, BCL2, RIPK1, IKBKG, ERN1, TRAF6, APC	233	485	13528	2.99279	0.00719115	9.49577e-05	0.00549771
GOTERM_BP_FAT	GO:0032583~regulation of gene-specific transcription	13	5	3.24733e-06	CREB1, TP53, PRKDC, NFKBIA, NFKB1, ESR2, SIRT1, ATF6, PSMC5, SMARCB1, MAP3K1, NCOR2, HNRNPAB	233	134	13528	5.63269	0.00741848	9.66983e-05	0.00567215
GOTERM_BP_FAT	GO:0051247~positive regulation of protein metabolic process	17	6.53846	4.52941e-06	PRKCA, CAV1, BTRC, NFKBIA, TNFRSF14, PSMA7, STUB1, AKT1, PSMC5, EP300, PSMA6, PSMA5, BCL2, UBC, MDM2, PSME3, APC	233	243	13528	4.06182	0.0103322	0.000133144	0.0079115
GOTERM_BP_FAT	GO:0042592~homeostatic process	32	12.3077	4.89058e-06	CAV1, PDIA3, PDIA2, ERBB2, SNCA, PRKDC, PDIA6, CALR, AKT1, APP, BCL2, TGM2, BCL6, FANCC, APC, TERF1, PRKCA, CEBPG, CREBBP, TP53, BAD, RPS6, DDIT3, SOD2, TXNDC11, HSP90B1, EP300, ID2, JUN, BAX, IKBKG, IKBKB	233	751	13528	2.47393	0.0111515	0.000141941	0.00854234
GOTERM_BP_FAT	GO:0009725~response to hormone stimulus	21	8.07692	5.2656e-06	PRKCA, A2M, CAV1, MAP2K1, ERBB3, GRB2, BCAR1, ERBB2, RELA, ESR1, PRKDC, CFTR, ESR2, PTEN, JUNB, SREBF2, AKT1, FOS, EP300, NUP62, BCL2	233	367	13528	3.32224	0.0120015	0.000150914	0.00919735
GOTERM_BP_FAT	GO:0022612~gland morphogenesis	6	2.30769	5.31928e-06	EGFR, CAV1, ELF3, ERBB3, BCL2, ERBB2	233	16	13528	21.7725	0.0121231	0.000150571	0.00929111
GOTERM_BP_FAT	GO:0042325~regulation of phosphorylation	24	9.23077	5.33539e-06	PRKCA, EGFR, CAV1, MAP2K1, ERBB2, TRIB3, TNFRSF14, TAB1, PTEN, CDC37, AKT1, MAP3K7, APP, NUP62, PAK2, JUN, MAP3K1, BAX, BCL2, RIPK1, IKBKG, ERN1, TRAF6, APC	233	466	13528	2.99022	0.0121596	0.000149185	0.00931925
GOTERM_BP_FAT	GO:0032507~maintenance of protein location in cell	8	3.07692	5.45325e-06	CAV1, PDIA3, NFKBIE, PDIA2, NFKBIB, YWHAB, NFKBIA, OS9	233	41	13528	11.3288	0.0124265	0.000150643	0.00952511
GOTERM_BP_FAT	GO:0042113~B cell activation	10	3.84615	5.76861e-06	VCAM1, BCL2, BAX, CEBPG, TP53, MLH1, PRKDC, BCL6, HSPD1, CD40	233	76	13528	7.63948	0.0131404	0.000157457	0.0100759
GOTERM_BP_FAT	GO:0051338~regulation of transferase activity	21	8.07692	6.47951e-06	PRKCA, EGFR, CAV1, MAP2K1, ERBB2, TRIB3, TAB1, PTEN, CDC37, AKT1, MAP3K7, APP, NUP62, PAK2, MAP3K1, RIPK1, IKBKG, ERN1, TRAF6, TERF1, APC	233	372	13528	3.27759	0.0147477	0.00017478	0.0113176
GOTERM_BP_FAT	GO:0009719~response to endogenous stimulus	22	8.46154	6.58067e-06	PRKCA, A2M, CAV1, MAP2K1, ERBB3, GRB2, RELA, BCAR1, ERBB2, ESR1, PRKDC, CFTR, ESR2, PTEN, JUNB, DDIT3, SREBF2, AKT1, FOS, EP300, NUP62, BCL2	233	405	13528	3.15388	0.0149763	0.000175444	0.0114942
GOTERM_BP_FAT	GO:0045859~regulation of protein kinase activity	20	7.69231	7.93539e-06	PRKCA, EGFR, CAV1, MAP2K1, ERBB2, TRIB3, TAB1, PTEN, CDC37, AKT1, MAP3K7, APP, NUP62, PAK2, MAP3K1, RIPK1, IKBKG, ERN1, TRAF6, APC	233	345	13528	3.3658	0.0180314	0.000209127	0.0138603
GOTERM_BP_FAT	GO:0009314~response to radiation	15	5.76923	9.03226e-06	EGFR, CAV1, RELA, TP53, PRKDC, JUNB, SOD2, AKT1, FOS, APP, NPHP4, ARRB1, BAX, BCL2, H2AFX	233	200	13528	4.35451	0.0204981	0.000235325	0.015776
GOTERM_BP_FAT	GO:0051259~protein oligomerization	14	5.38462	9.40982e-06	CAV1, BRAF, MAP2K1, GRB2, YWHAB, TP53, TP63, SOD2, TNFRSF1A, BAX, MAP3K1, CASP8, TGM2, TERF1	233	174	13528	4.6715	0.0213457	0.000242407	0.0164354
GOTERM_BP_FAT	GO:0032270~positive regulation of cellular protein metabolic process	16	6.15385	1.18559e-05	PRKCA, CAV1, BTRC, NFKBIA, TNFRSF14, PSMA7, STUB1, AKT1, PSMC5, EP300, PSMA6, PSMA5, BCL2, UBC, MDM2, PSME3	233	233	13528	3.98696	0.0268195	0.000302018	0.0207074
GOTERM_BP_FAT	GO:0010035~response to inorganic substance	15	5.76923	1.19652e-05	PRKCA, EGFR, A2M, CAV1, RELA, SNCA, PTEN, DDIT3, SOD2, SREBF2, FOS, EP300, BCL2, JUN, FANCC	233	205	13528	4.2483	0.0270634	0.000301453	0.0208983
GOTERM_BP_FAT	GO:0051098~regulation of binding	13	5	1.2774e-05	EPB41, CEBPG, RELA, NFKBIA, SIRT1, DDIT3, EP300, ID2, SMARCB1, BAX, BCL2, RIPK1, IKBKB	233	153	13528	4.93321	0.0288662	0.00031833	0.0223108
GOTERM_BP_FAT	GO:0043549~regulation of kinase activity	20	7.69231	1.27877e-05	PRKCA, EGFR, CAV1, MAP2K1, ERBB2, TRIB3, TAB1, PTEN, CDC37, AKT1, MAP3K7, APP, NUP62, PAK2, MAP3K1, RIPK1, IKBKG, ERN1, TRAF6, APC	233	357	13528	3.25267	0.0288967	0.000315245	0.0223347
GOTERM_BP_FAT	GO:0006913~nucleocytoplasmic transport	13	5	1.55489e-05	UPF1, PDIA3, XPO5, TP53, NFKBIA, CALR, HNRNPA1, AKT1, SET, CSE1L, JUN, BCL6, KPNA2	233	156	13528	4.83834	0.0350258	0.000379225	0.0271568
GOTERM_BP_FAT	GO:0045185~maintenance of protein location	8	3.07692	1.61281e-05	CAV1, PDIA3, NFKBIE, PDIA2, NFKBIB, YWHAB, NFKBIA, OS9	233	48	13528	9.67668	0.0363065	0.000389208	0.0281681
GOTERM_BP_FAT	GO:0051651~maintenance of location in cell	8	3.07692	1.61281e-05	CAV1, PDIA3, NFKBIE, PDIA2, NFKBIB, YWHAB, NFKBIA, OS9	233	48	13528	9.67668	0.0363065	0.000389208	0.0281681
GOTERM_BP_FAT	GO:0043193~positive regulation of gene-specific transcription	10	3.84615	1.76388e-05	ATF6, PSMC5, SMARCB1, MAP3K1, CREB1, TP53, NFKBIA, PRKDC, ESR2, HNRNPAB	233	87	13528	6.67357	0.0396391	0.000421225	0.0308063
GOTERM_BP_FAT	GO:0051169~nuclear transport	13	5	1.76791e-05	UPF1, PDIA3, XPO5, TP53, NFKBIA, CALR, HNRNPA1, AKT1, SET, CSE1L, JUN, BCL6, KPNA2	233	158	13528	4.7771	0.0397278	0.000417835	0.0308766
GOTERM_BP_FAT	GO:0009628~response to abiotic stimulus	20	7.69231	1.95926e-05	PRKCA, EGFR, CAV1, RELA, TP53, PRKDC, JUNB, SOD2, AKT1, FOS, APP, NPHP4, ARRB1, JUN, BAX, BCL2, MAP3K1, HSPB1, H2AFX, DNAJB4	233	368	13528	3.15544	0.0439319	0.000458325	0.034218
GOTERM_BP_FAT	GO:0016071~mRNA metabolic process	20	7.69231	2.10697e-05	KHDRBS1, FUS, HNRNPA1L2, SRPK2, POLR2E, UPF1, CEBPG, HNRNPA2B1, MLH1, HSPA1A, SNW1, CDC5L, HNRNPA1, POLR2C, HNRNPA3, APP, HNRNPH2, HNRNPD, ERN1, SPOP	233	370	13528	3.13838	0.0471648	0.000487894	0.0367973
GOTERM_BP_FAT	GO:0001836~release of cytochrome c from mitochondria	6	2.30769	2.31027e-05	JUN, BCL2, BAX, CLU, TP53, SOD2	233	21	13528	16.5886	0.0515964	0.000529611	0.0403473
GOTERM_BP_FAT	GO:0006979~response to oxidative stress	13	5	2.56487e-05	PRKCA, EGFR, MAP2K1, RELA, SNCA, CLU, DDIT3, SOD2, FOS, EP300, BCL2, JUN, FANCC	233	164	13528	4.60232	0.0571172	0.00058214	0.0447927
GOTERM_BP_FAT	GO:0048545~response to steroid hormone stimulus	14	5.38462	2.7066e-05	PRKCA, CAV1, A2M, MAP2K1, RELA, ERBB2, ESR1, CFTR, ESR2, PTEN, JUNB, FOS, EP300, BCL2	233	192	13528	4.23355	0.0601766	0.000608278	0.0472674
GOTERM_BP_FAT	GO:0008633~activation of pro-apoptotic gene products	6	2.30769	2.94818e-05	AKT1, RIPK1, BCL2, CASP8, YWHAB, BAD	233	22	13528	15.8346	0.0653683	0.000656122	0.0514851
GOTERM_BP_FAT	GO:0010332~response to gamma radiation	6	2.30769	3.71474e-05	CAV1, BCL2, BAX, TP53, PRKDC, SOD2	233	23	13528	15.1461	0.0816535	0.000818708	0.0648677
GOTERM_BP_FAT	GO:0000302~response to reactive oxygen species	9	3.46154	4.16165e-05	PRKCA, FOS, EP300, RELA, JUN, BCL2, DDIT3, SOD2, FANCC	233	75	13528	6.96721	0.0910168	0.000908432	0.0726692
GOTERM_BP_FAT	GO:0002764~immune response-regulating signal transduction	8	3.07692	4.52195e-05	MAP3K7, RELA, BCAR1, IKBKG, NFKBIA, HSPD1, CD40, TRAF6	233	56	13528	8.2943	0.0984959	0.000977735	0.0789583
GOTERM_BP_FAT	GO:0044265~cellular macromolecule catabolic process	29	11.1538	4.83715e-05	USP7, APH1A, BTRC, MLH1, NEDD8, HSPA1A, NFKB1, PSMA7, STUB1, OS9, MAP1LC3A, MAP1LC3B, MAP3K1, CASP8, HNRNPD, TRAF6, SPOP, UPF1, RELA, RFWD2, HSP90B1, PSMC5, PSMA6, PSMA5, BAX, UBC, MDM2, PSME3, ASB7	233	725	13528	2.3224	0.104988	0.00103608	0.0844597
GOTERM_BP_FAT	GO:0060056~mammary gland involution	4	1.53846	4.85431e-05	CAV1, ELF3, ERBB3, ERBB2	233	5	13528	46.4481	0.10534	0.00103014	0.0847593
GOTERM_BP_FAT	GO:0048584~positive regulation of response to stimulus	15	5.76923	5.73822e-05	PRKCA, CREB3, BCAR1, RELA, CEBPG, CLU, NFKBIA, B2M, MAP3K7, TNFRSF1A, IKBKG, TGM2, H2AFX, HSPD1, TRAF6	233	236	13528	3.69026	0.123292	0.00120644	0.100186
GOTERM_BP_FAT	GO:0034097~response to cytokine stimulus	9	3.46154	6.06806e-05	PRKCA, FOS, RELA, JUN, RIPK1, BCL2, SNCA, CASP8, JUNB	233	79	13528	6.61444	0.129898	0.00126415	0.105942
GOTERM_BP_FAT	GO:0051090~regulation of transcription factor activity	10	3.84615	6.80823e-05	EP300, ID2, SMARCB1, RELA, RIPK1, CEBPG, NFKBIA, IKBKB, SIRT1, DDIT3	233	103	13528	5.6369	0.144542	0.00140548	0.118857
GOTERM_BP_FAT	GO:0051329~interphase of mitotic cell cycle	10	3.84615	6.80823e-05	KHDRBS1, EGFR, AKT1, APP, BCL2, MDM2, CDK6, ABL1, KPNA2, TERF1	233	103	13528	5.6369	0.144542	0.00140548	0.118857
GOTERM_BP_FAT	GO:0009057~macromolecule catabolic process	30	11.5385	7.10099e-05	USP7, APH1A, BTRC, MLH1, NEDD8, HSPA1A, NFKB1, PSMA7, STUB1, OS9, AKT1, MAP1LC3A, MAP1LC3B, MAP3K1, CASP8, HNRNPD, TRAF6, SPOP, UPF1, RELA, RFWD2, HSP90B1, PSMC5, PSMA6, PSMA5, BAX, UBC, MDM2, PSME3, ASB7	233	781	13528	2.23022	0.150266	0.0014528	0.123965
GOTERM_BP_FAT	GO:0051325~interphase	10	3.84615	8.52128e-05	KHDRBS1, EGFR, AKT1, APP, BCL2, MDM2, CDK6, ABL1, KPNA2, TERF1	233	106	13528	5.47737	0.177495	0.00172772	0.148742
GOTERM_BP_FAT	GO:0002521~leukocyte differentiation	11	4.23077	8.54211e-05	VCAM1, BCL2, BAX, CEBPG, RELB, CASP8, TP53, PRKDC, BCL6, TRAF6, APC	233	131	13528	4.87527	0.177888	0.00171676	0.149105
GOTERM_BP_FAT	GO:0045596~negative regulation of cell differentiation	14	5.38462	9.09017e-05	IQCB1, CAV1, LMO2, CREBBP, TP53, NFKBIA, TP63, CDK6, JAG1, CALR, SIRT1, SOD2, BCL6, APC	233	216	13528	3.76315	0.188156	0.00181094	0.158665
GOTERM_BP_FAT	GO:0008284~positive regulation of cell proliferation	20	7.69231	9.55357e-05	PRKCA, EGFR, E2F3, FOSL2, ERBB2, RELA, CLU, TP63, CDK6, CD40, CALR, VCAM1, LAMA1, ATF3, ID2, JUN, BCL2, TGM2, MDM2, BCL6	233	414	13528	2.80484	0.196738	0.00188679	0.166747
GOTERM_BP_FAT	GO:0060443~mammary gland morphogenesis	4	1.53846	9.58552e-05	CAV1, ELF3, ERBB3, ERBB2	233	6	13528	38.7067	0.197326	0.00187693	0.167304
GOTERM_BP_FAT	GO:0009991~response to extracellular stimulus	14	5.38462	0.000109385	CAV1, A2M, RELA, TP53, PTEN, SIRT1, DDIT3, SOD2, AKT1, FOS, MAP1LC3A, BCL2, JUN, HSPA5	233	220	13528	3.69473	0.221849	0.00212346	0.190898
GOTERM_BP_FAT	GO:0051051~negative regulation of transport	11	4.23077	0.00010989	PRKCA, AKT1, NFKBIE, ERBB3, NFKBIB, BCL2, SNCA, YWHAB, NFKBIA, NFKB1, PTEN	233	135	13528	4.73082	0.222748	0.00211533	0.191778
GOTERM_BP_FAT	GO:0052547~regulation of peptidase activity	9	3.46154	0.000111361	CAV1, BAX, SNCA, TP53, NR4A1, HSPA5, BAD, HSPD1, TERF1	233	86	13528	6.07606	0.225366	0.00212578	0.194343
GOTERM_BP_FAT	GO:0009968~negative regulation of signal transduction	14	5.38462	0.000114491	PRKCA, CAV1, ERBB3, RELA, NFKBIA, PAWR, CALR, PTEN, SIRT1, AKT1, SOST, NUP62, BCL6, APC	233	221	13528	3.67801	0.230906	0.00216742	0.199799
GOTERM_BP_FAT	GO:0040012~regulation of locomotion	13	5	0.00011925	PRKCA, EGFR, CREB3, MAP2K1, BCAR1, SNCA, JAG1, PTEN, AKT1, LAMA1, BCL2, MAP3K1, APC	233	192	13528	3.93115	0.239255	0.00223894	0.208097
GOTERM_BP_FAT	GO:0018105~peptidyl-serine phosphorylation	6	2.30769	0.00012055	PRKCA, AKT1, MAP3K1, BCL2, PRKDC, STK4	233	29	13528	12.0124	0.24152	0.00224494	0.210364
GOTERM_BP_FAT	GO:0001775~cell activation	16	6.15385	0.000129999	EGFR, CEBPG, RELB, SNCA, TP53, MLH1, PRKDC, CD40, NFKB2, VCAM1, BAX, BCL2, BCL6, HSPD1, TRAF6, APC	233	287	13528	3.2368	0.257778	0.0024012	0.226834
GOTERM_BP_FAT	GO:0051170~nuclear import	9	3.46154	0.000131001	AKT1, PDIA3, CSE1L, JUN, TP53, NFKBIA, BCL6, KPNA2, HNRNPA1	233	88	13528	5.93796	0.259482	0.00240036	0.228581
GOTERM_BP_FAT	GO:0009416~response to light stimulus	11	4.23077	0.000131921	EGFR, AKT1, FOS, APP, NPHP4, ARRB1, RELA, BCL2, BAX, TP53, JUNB	233	138	13528	4.62798	0.261042	0.00239802	0.230184
GOTERM_BP_FAT	GO:0006397~mRNA processing	17	6.53846	0.000134863	KHDRBS1, FUS, HNRNPA1L2, SRPK2, POLR2E, HNRNPA2B1, MLH1, SNW1, CDC5L, HNRNPA1, POLR2C, HNRNPA3, APP, HNRNPH2, ERN1, HNRNPD, SPOP	233	321	13528	3.07483	0.266012	0.00243218	0.235313
GOTERM_BP_FAT	GO:0051052~regulation of DNA metabolic process	10	3.84615	0.000149419	JUN, CEBPG, TP53, MLH1, H2AFX, BCL6, CD40, CALR, KPNA2, TERF1	233	114	13528	5.09299	0.290109	0.00267332	0.260679
GOTERM_BP_FAT	GO:0031667~response to nutrient levels	13	5	0.000151217	CAV1, A2M, RELA, TP53, PTEN, SIRT1, DDIT3, SOD2, AKT1, MAP1LC3A, BCL2, JUN, HSPA5	233	197	13528	3.83138	0.29303	0.0026845	0.263811
GOTERM_BP_FAT	GO:0043523~regulation of neuron apoptosis	9	3.46154	0.000153416	ERBB3, JUN, BCL2, BAX, SNCA, ESR1, TP53, ESR2, SOD2	233	90	13528	5.80601	0.296586	0.00270257	0.267643
GOTERM_BP_FAT	GO:0030183~B cell differentiation	7	2.69231	0.000160238	VCAM1, BCL2, BAX, CEBPG, TP53, PRKDC, BCL6	233	48	13528	8.4671	0.307506	0.00280107	0.279529
GOTERM_BP_FAT	GO:0008285~negative regulation of cell proliferation	18	6.92308	0.000166217	PRKCA, CAV1, ERBB2, TP53, CDK6, TNFRSF14, ESR2, PAWR, PTEN, SOD2, NUP62, JUN, BAX, BCL2, BCL6, LDOC1, EIF2AK2, APC	233	361	13528	2.89496	0.316936	0.00288346	0.289944
GOTERM_BP_FAT	GO:0032655~regulation of interleukin-12 production	5	1.92308	0.000168296	REL, RELA, HSPD1, CD40, TRAF6	233	17	13528	17.0765	0.320185	0.00289756	0.293565
GOTERM_BP_FAT	GO:0030163~protein catabolic process	25	9.61538	0.000174797	USP7, APH1A, BTRC, NEDD8, NFKB1, PSMA7, STUB1, OS9, AKT1, MAP1LC3A, MAP1LC3B, MAP3K1, CASP8, TRAF6, SPOP, RELA, RFWD2, HSP90B1, PSMC5, PSMA6, PSMA5, UBC, MDM2, PSME3, ASB7	233	622	13528	2.3336	0.330246	0.00298691	0.30489
GOTERM_BP_FAT	GO:0009267~cellular response to starvation	6	2.30769	0.000196036	CAV1, MAP1LC3A, JUN, TP53, HSPA5, SIRT1	233	32	13528	10.8863	0.362088	0.00332449	0.341876
GOTERM_BP_FAT	GO:0010551~regulation of specific transcription from RNA polymerase II promoter	9	3.46154	0.000207764	SMARCB1, MAP3K1, CREB1, TP53, NFKBIA, PRKDC, NFKB1, SIRT1, NCOR2	233	94	13528	5.55894	0.379018	0.0034972	0.362295
GOTERM_BP_FAT	GO:0007569~cell aging	6	2.30769	0.000227842	NUP62, BCL2, TP53, TP63, SIRT1, TERF1	233	33	13528	10.5564	0.406964	0.00380661	0.397239
GOTERM_BP_FAT	GO:0051101~regulation of DNA binding	10	3.84615	0.000234819	EP300, ID2, SMARCB1, RELA, RIPK1, CEBPG, NFKBIA, IKBKB, SIRT1, DDIT3	233	121	13528	4.79835	0.416379	0.0038946	0.409381
GOTERM_BP_FAT	GO:0051336~regulation of hydrolase activity	17	6.53846	0.000235495	EGFR, GABARAPL2, CAV1, MAP2K1, BAX, SNCA, TGM2, ERN1, RAPGEF6, TP53, NR4A1, BCL6, HSPA5, BAD, HSPD1, SIRT1, TERF1	233	337	13528	2.92885	0.417283	0.00387773	0.410556
GOTERM_BP_FAT	GO:0002757~immune response-activating signal transduction	7	2.69231	0.000251091	MAP3K7, RELA, BCAR1, IKBKG, NFKBIA, HSPD1, TRAF6	233	52	13528	7.81578	0.437759	0.00410458	0.43769
GOTERM_BP_FAT	GO:0051603~proteolysis involved in cellular protein catabolic process	24	9.23077	0.000264704	USP7, APH1A, BTRC, RELA, NEDD8, NFKB1, PSMA7, STUB1, OS9, RFWD2, HSP90B1, PSMC5, PSMA6, MAP1LC3A, PSMA5, MAP1LC3B, MAP3K1, CASP8, UBC, MDM2, PSME3, TRAF6, ASB7, SPOP	233	600	13528	2.3224	0.455042	0.00429604	0.461368
GOTERM_BP_FAT	GO:0051402~neuron apoptosis	5	1.92308	0.000266789	APP, ERBB3, BCL2, BAX, TP63	233	19	13528	15.279	0.457642	0.00429939	0.464995
GOTERM_BP_FAT	GO:0007167~enzyme linked receptor protein signaling pathway	17	6.53846	0.000276821	EGFR, ERBB3, GRB2, CREB1, BCAR1, ERBB2, RAF1, TFG, TAB1, STUB1, PTEN, AKT1, MAP3K7, FOS, ARRB2, JUN, MAP3K1	233	342	13528	2.88603	0.469979	0.00442959	0.482439
GOTERM_BP_FAT	GO:0006511~ubiquitin-dependent protein catabolic process	14	5.38462	0.000280539	USP7, HSP90B1, PSMC5, PSMA6, PSMA5, BTRC, MAP3K1, UBC, MDM2, NEDD8, PSME3, PSMA7, STUB1, OS9	233	242	13528	3.35885	0.47448	0.00445786	0.488905
GOTERM_BP_FAT	GO:0045321~leukocyte activation	14	5.38462	0.000280539	CEBPG, RELB, SNCA, TP53, MLH1, PRKDC, CD40, VCAM1, BAX, BCL2, BCL6, HSPD1, TRAF6, APC	233	242	13528	3.35885	0.47448	0.00445786	0.488905
GOTERM_BP_FAT	GO:0044257~cellular protein catabolic process	24	9.23077	0.000283187	USP7, APH1A, BTRC, RELA, NEDD8, NFKB1, PSMA7, STUB1, OS9, RFWD2, HSP90B1, PSMC5, PSMA6, MAP1LC3A, PSMA5, MAP1LC3B, MAP3K1, CASP8, UBC, MDM2, PSME3, TRAF6, ASB7, SPOP	233	603	13528	2.31085	0.477662	0.00446888	0.493509
GOTERM_BP_FAT	GO:0006984~ER-nuclear signaling pathway	6	2.30769	0.000303076	ATF6, ERN1, TP53, HSPA5, EIF2AK2, DDIT3	233	35	13528	9.95316	0.500954	0.00474936	0.528082
GOTERM_BP_FAT	GO:0048872~homeostasis of number of cells	9	3.46154	0.000318106	AKT1, ID2, BCL2, BAX, CEBPG, IKBKG, BCL6, IKBKB, FANCC	233	100	13528	5.22541	0.517866	0.00495052	0.554203
GOTERM_BP_FAT	GO:0051094~positive regulation of developmental process	15	5.76923	0.000319136	PRKCA, MAP2K1, RELA, CLU, NFKB1, JAG1, BAD, JUNB, AKT1, TNFRSF1A, ID2, JUN, BAX, BCL2, APC	233	278	13528	3.13274	0.519004	0.00493304	0.555993
GOTERM_BP_FAT	GO:0048678~response to axon injury	5	1.92308	0.000329024	MAP2K1, BCL2, ERBB2, BAX, SOD2	233	20	13528	14.515	0.52979	0.00505147	0.573172
GOTERM_BP_FAT	GO:0032570~response to progesterone stimulus	5	1.92308	0.000329024	FOS, CAV1, RELA, ERBB2, JUNB	233	20	13528	14.515	0.52979	0.00505147	0.573172
GOTERM_BP_FAT	GO:0000165~MAPKKK cascade	12	4.61538	0.00033402	PRKCA, EGFR, MAP3K7, CAV1, MAP2K1, BRAF, MAP3K3, GRB2, MAP3K1, RIPK1, TAB1, MAP2K7	233	184	13528	3.78653	0.535148	0.00509389	0.581852
GOTERM_BP_FAT	GO:0006605~protein targeting	13	5	0.000339364	PDIA3, XPO5, YWHAB, TP53, NFKBIA, CALR, CDC37, GABARAP, AKT1, CSE1L, JUN, BCL6, KPNA2	233	215	13528	3.51061	0.540811	0.005141	0.591134
GOTERM_BP_FAT	GO:0001776~leukocyte homeostasis	6	2.30769	0.000347089	AKT1, BCL2, BAX, IKBKG, IKBKB, FANCC	233	36	13528	9.67668	0.548876	0.00522324	0.604552
GOTERM_BP_FAT	GO:0010648~negative regulation of cell communication	14	5.38462	0.00035545	PRKCA, CAV1, ERBB3, RELA, NFKBIA, PAWR, CALR, PTEN, SIRT1, AKT1, SOST, NUP62, BCL6, APC	233	248	13528	3.27759	0.557446	0.00531389	0.619073
GOTERM_BP_FAT	GO:0010498~proteasomal protein catabolic process	9	3.46154	0.000364058	HSP90B1, PSMC5, PSMA6, PSMA5, UBC, PSME3, PSMA7, STUB1, OS9	233	102	13528	5.12295	0.566098	0.005407	0.63402
GOTERM_BP_FAT	GO:0043161~proteasomal ubiquitin-dependent protein catabolic process	9	3.46154	0.000364058	HSP90B1, PSMC5, PSMA6, PSMA5, UBC, PSME3, PSMA7, STUB1, OS9	233	102	13528	5.12295	0.566098	0.005407	0.63402
GOTERM_BP_FAT	GO:0051384~response to glucocorticoid stimulus	8	3.07692	0.000374422	PRKCA, FOS, A2M, CAV1, EP300, MAP2K1, BCL2, JUNB	233	78	13528	5.95488	0.576292	0.00552475	0.652014
GOTERM_BP_FAT	GO:0006350~transcription	57	21.9231	0.000376342	BACH1, ITGB3BP, E2F3, COPS5, ELF3, FOXK2, TP63, NFKB1, NFKB2, PAWR, BATF, CREB3L3, NFIL3, KHDRBS1, BATF3, POLR1D, RXRB, RELA, RELB, TP53, ESR1, CDC5L, ESR2, JUNB, DDIT3, ZBTB25, EP300, JUN, ERN1, NFE2L1, CRTC3, POLR2E, NFKBIB, HDGF, TRIB3, POLR2C, ATF2, REL, SMARCB1, HNRNPD, BCL6, CEBPB, CREB3, CREB1, CEBPG, CREBBP, NR4A1, SIRT1, SREBF2, ATF6, ATF4, PSMC5, ATF3, ZNF212, ATF7, IKBKG, NCOR2	233	2101	13528	1.57517	0.578154	0.00551751	0.655346
GOTERM_BP_FAT	GO:0031401~positive regulation of protein modification process	12	4.61538	0.000383526	PRKCA, CAV1, PSMC5, PSMA6, PSMA5, BCL2, BTRC, UBC, TNFRSF14, PSME3, PSMA7, STUB1	233	187	13528	3.72578	0.585048	0.00558684	0.667817
GOTERM_BP_FAT	GO:0030098~lymphocyte differentiation	9	3.46154	0.000388982	VCAM1, BCL2, BAX, CEBPG, RELB, TP53, PRKDC, BCL6, APC	233	103	13528	5.07321	0.59021	0.00563036	0.677288
GOTERM_BP_FAT	GO:0043281~regulation of caspase activity	8	3.07692	0.000404925	BAX, SNCA, TP53, NR4A1, HSPA5, BAD, HSPD1, TERF1	233	79	13528	5.8795	0.604925	0.00582373	0.704954
GOTERM_BP_FAT	GO:0045787~positive regulation of cell cycle	7	2.69231	0.000416785	EGFR, AKT1, APP, ID2, MDM2, CALR, TERF1	233	57	13528	7.13019	0.615529	0.00595649	0.725532
GOTERM_BP_FAT	GO:0000902~cell morphogenesis	17	6.53846	0.000432923	PRKCA, EGFR, DCC, MAP2K1, ERBB3, ERBB2, CREB1, CLU, STK4, LAMA1, APP, BCL2, UBC, BCL6, APC, FN1, HNRNPAB	233	356	13528	2.77253	0.629502	0.00614814	0.753523
GOTERM_BP_FAT	GO:0045786~negative regulation of cell cycle	8	3.07692	0.000471884	EGFR, CREB3, BCL2, TP53, CDK6, BCL6, TERF1, APC	233	81	13528	5.73433	0.66118	0.00665851	0.821074
GOTERM_BP_FAT	GO:0032989~cellular component morphogenesis	18	6.92308	0.000501171	PRKCA, EGFR, DCC, MAP2K1, ERBB3, ERBB2, CREB1, CLU, STK4, LAMA1, APP, BAX, BCL2, UBC, BCL6, APC, FN1, HNRNPAB	233	397	13528	2.63245	0.683196	0.00702717	0.871823
GOTERM_BP_FAT	GO:0051270~regulation of cell motion	12	4.61538	0.000501288	EGFR, AKT1, LAMA1, CREB3, MAP2K1, MAP3K1, BCL2, BCAR1, BCL6, JAG1, PTEN, APC	233	193	13528	3.60995	0.683281	0.0069861	0.872026
GOTERM_BP_FAT	GO:0018209~peptidyl-serine modification	6	2.30769	0.000508403	PRKCA, AKT1, MAP3K1, BCL2, PRKDC, STK4	233	39	13528	8.93232	0.688409	0.00704214	0.884351
GOTERM_BP_FAT	GO:0052548~regulation of endopeptidase activity	8	3.07692	0.000508523	BAX, SNCA, TP53, NR4A1, HSPA5, BAD, HSPD1, TERF1	233	82	13528	5.6644	0.688495	0.00700152	0.884559
GOTERM_BP_FAT	GO:0006351~transcription, DNA-dependent	15	5.76923	0.000523398	BATF3, E2F3, CEBPB, POLR2E, ELF3, COPS5, CREB1, TP53, ESR1, NFKB1, POLR2C, DDIT3, PSMC5, NFE2L1, NFIL3	233	292	13528	2.98254	0.698946	0.00716265	0.910323
GOTERM_BP_FAT	GO:0007179~transforming growth factor beta receptor signaling pathway	7	2.69231	0.000550972	MAP3K7, FOS, ARRB2, MAP3K1, JUN, CREB1, TAB1	233	60	13528	6.77368	0.717401	0.00749396	0.958063
GOTERM_BP_FAT	GO:0010212~response to ionizing radiation	7	2.69231	0.000550972	CAV1, BCL2, BAX, TP53, PRKDC, H2AFX, SOD2	233	60	13528	6.77368	0.717401	0.00749396	0.958063
GOTERM_BP_FAT	GO:0002694~regulation of leukocyte activation	11	4.23077	0.000583875	MAP3K7, VCAM1, ERBB2, SNCA, BCL6, TNFRSF14, PAWR, BAD, HSPD1, CD40, TRAF6	233	166	13528	3.84736	0.737949	0.00789305	1.015
GOTERM_BP_FAT	GO:0006417~regulation of translation	10	3.84615	0.000588026	PRKCA, AKT1, EIF4G1, APP, UPF1, EIF2S1, HSPB1, EIF2A, EIF1B, CALR	233	137	13528	4.23796	0.740433	0.00790238	1.02218
GOTERM_BP_FAT	GO:0030155~regulation of cell adhesion	10	3.84615	0.000588026	LAMA1, MAP2K1, ERBB3, BCL2, ERBB2, TGM2, CDK6, BCL6, PTEN, APC	233	137	13528	4.23796	0.740433	0.00790238	1.02218
GOTERM_BP_FAT	GO:0031398~positive regulation of protein ubiquitination	8	3.07692	0.00058859	PSMC5, PSMA6, PSMA5, BTRC, UBC, PSME3, PSMA7, STUB1	233	84	13528	5.52953	0.740769	0.00786386	1.02316
GOTERM_BP_FAT	GO:0032774~RNA biosynthetic process	15	5.76923	0.000597976	BATF3, E2F3, CEBPB, POLR2E, ELF3, COPS5, CREB1, TP53, ESR1, NFKB1, POLR2C, DDIT3, PSMC5, NFE2L1, NFIL3	233	296	13528	2.94223	0.746291	0.00794253	1.03939
GOTERM_BP_FAT	GO:0032880~regulation of protein localization	10	3.84615	0.000619847	AKT1, NFKBIE, NFKBIB, BCL2, YWHAB, NFKBIA, CD40, TRAF6, SIRT1, APC	233	138	13528	4.20725	0.758709	0.00818453	1.07722
GOTERM_BP_FAT	GO:0031960~response to corticosteroid stimulus	8	3.07692	0.000632214	PRKCA, FOS, A2M, CAV1, EP300, MAP2K1, BCL2, JUNB	233	85	13528	5.46448	0.765459	0.00829942	1.0986
GOTERM_BP_FAT	GO:0046649~lymphocyte activation	12	4.61538	0.000649734	VCAM1, BCL2, BAX, CEBPG, RELB, TP53, MLH1, PRKDC, BCL6, HSPD1, CD40, APC	233	199	13528	3.50111	0.7747	0.00847998	1.12888
GOTERM_BP_FAT	GO:0030334~regulation of cell migration	11	4.23077	0.000671344	EGFR, AKT1, LAMA1, CREB3, MAP2K1, MAP3K1, BCL2, BCAR1, JAG1, PTEN, APC	233	169	13528	3.77906	0.785599	0.00871132	1.16622
GOTERM_BP_FAT	GO:0006606~protein import into nucleus	8	3.07692	0.000678366	AKT1, PDIA3, CSE1L, JUN, TP53, NFKBIA, BCL6, KPNA2	233	86	13528	5.40094	0.789026	0.00875255	1.17835
GOTERM_BP_FAT	GO:0008624~induction of apoptosis by extracellular signals	9	3.46154	0.000682012	PRKCA, ITGB3BP, APH1A, BAX, CASP8, RIPK3, UBC, BAD, TRAF6	233	112	13528	4.66554	0.790784	0.00875018	1.18465
GOTERM_BP_FAT	GO:0042594~response to starvation	6	2.30769	0.000720461	CAV1, MAP1LC3A, JUN, TP53, HSPA5, SIRT1	233	42	13528	8.2943	0.808451	0.00918999	1.25104
GOTERM_BP_FAT	GO:0031647~regulation of protein stability	6	2.30769	0.000720461	BCL2, CDKN2AIP, PRKDC, HSPD1, CALR, PTEN	233	42	13528	8.2943	0.808451	0.00918999	1.25104
GOTERM_BP_FAT	GO:0031293~membrane protein intracellular domain proteolysis	4	1.53846	0.000742046	APH1A, RELA, NFKB1, TRAF6	233	11	13528	21.1128	0.817707	0.00941178	1.28829
GOTERM_BP_FAT	GO:0001782~B cell homeostasis	4	1.53846	0.000742046	BCL2, BAX, IKBKG, IKBKB	233	11	13528	21.1128	0.817707	0.00941178	1.28829
GOTERM_BP_FAT	GO:0031668~cellular response to extracellular stimulus	7	2.69231	0.00077951	FOS, CAV1, MAP1LC3A, JUN, TP53, HSPA5, SIRT1	233	64	13528	6.35032	0.832725	0.00983044	1.35291
GOTERM_BP_FAT	GO:0002684~positive regulation of immune system process	13	5	0.000840604	MAP3K7, VCAM1, RELA, BCAR1, CLU, IKBKG, NFKBIA, BCL6, BAD, CD40, HSPD1, TRAF6, B2M	233	238	13528	3.17135	0.854607	0.0105392	1.45822
GOTERM_BP_FAT	GO:0050865~regulation of cell activation	11	4.23077	0.000878473	MAP3K7, VCAM1, ERBB2, SNCA, BCL6, TNFRSF14, PAWR, BAD, HSPD1, CD40, TRAF6	233	175	13528	3.64949	0.866709	0.0109517	1.52343
GOTERM_BP_FAT	GO:0031669~cellular response to nutrient levels	6	2.30769	0.000894575	CAV1, MAP1LC3A, JUN, TP53, HSPA5, SIRT1	233	44	13528	7.91728	0.871545	0.0110912	1.55115
GOTERM_BP_FAT	GO:0050863~regulation of T cell activation	9	3.46154	0.000909254	MAP3K7, VCAM1, ERBB2, BCL6, TNFRSF14, PAWR, BAD, HSPD1, TRAF6	233	117	13528	4.46616	0.875801	0.0112116	1.57641
GOTERM_BP_FAT	GO:0051249~regulation of lymphocyte activation	10	3.84615	0.00102269	MAP3K7, VCAM1, ERBB2, BCL6, TNFRSF14, PAWR, BAD, HSPD1, CD40, TRAF6	233	148	13528	3.92298	0.904269	0.0125349	1.77142
GOTERM_BP_FAT	GO:0051437~positive regulation of ubiquitin-protein ligase activity during mitotic cell cycle	7	2.69231	0.00107516	PSMC5, PSMA6, PSMA5, BTRC, UBC, PSME3, PSMA7	233	68	13528	5.97677	0.915132	0.0131041	1.86151
GOTERM_BP_FAT	GO:0048812~neuron projection morphogenesis	12	4.61538	0.00113062	PRKCA, EGFR, DCC, APP, MAP2K1, ERBB3, BCL2, ERBB2, CREB1, CLU, UBC, APC	233	213	13528	3.27099	0.925278	0.013703	1.95664
GOTERM_BP_FAT	GO:0001817~regulation of cytokine production	11	4.23077	0.00113645	MAP3K7, CEBPB, REL, RELA, CREB1, CEBPG, NFKB1, BCL6, HSPD1, CD40, TRAF6	233	181	13528	3.52851	0.926271	0.0137009	1.96664
GOTERM_BP_FAT	GO:0019725~cellular homeostasis	19	7.30769	0.00113754	PRKCA, CAV1, PDIA3, PDIA2, ERBB2, SNCA, TP53, PDIA6, CALR, DDIT3, SOD2, TXNDC11, APP, HSP90B1, JUN, BAX, BCL2, TGM2, APC	233	466	13528	2.36726	0.926456	0.0136423	1.96851
GOTERM_BP_FAT	GO:0002253~activation of immune response	8	3.07692	0.00115142	MAP3K7, RELA, BCAR1, CLU, IKBKG, NFKBIA, HSPD1, TRAF6	233	94	13528	4.94128	0.928762	0.0137359	1.99231
GOTERM_BP_FAT	GO:0034504~protein localization in nucleus	8	3.07692	0.00115142	AKT1, PDIA3, CSE1L, JUN, TP53, NFKBIA, BCL6, KPNA2	233	94	13528	4.94128	0.928762	0.0137359	1.99231
GOTERM_BP_FAT	GO:0002260~lymphocyte homeostasis	5	1.92308	0.00124872	AKT1, BCL2, BAX, IKBKG, IKBKB	233	28	13528	10.3679	0.943023	0.0148117	2.15894
GOTERM_BP_FAT	GO:0045637~regulation of myeloid cell differentiation	7	2.69231	0.00125192	ID2, LMO2, JUN, NFKBIA, CDK6, JAG1, APC	233	70	13528	5.80601	0.94344	0.0147729	2.16441
GOTERM_BP_FAT	GO:0051443~positive regulation of ubiquitin-protein ligase activity	7	2.69231	0.00125192	PSMC5, PSMA6, PSMA5, BTRC, UBC, PSME3, PSMA7	233	70	13528	5.80601	0.94344	0.0147729	2.16441
GOTERM_BP_FAT	GO:0042100~B cell proliferation	4	1.53846	0.00125398	BCL2, BAX, HSPD1, CD40	233	13	13528	17.8646	0.943706	0.0147213	2.16793
GOTERM_BP_FAT	GO:0000375~RNA splicing, via transesterification reactions	10	3.84615	0.00129198	FUS, HNRNPA3, SRPK2, HNRNPH2, POLR2E, HNRNPA2B1, HNRNPD, SNW1, POLR2C, HNRNPA1	233	153	13528	3.79478	0.94841	0.0150872	2.23293
GOTERM_BP_FAT	GO:0000398~nuclear mRNA splicing, via spliceosome	10	3.84615	0.00129198	FUS, HNRNPA3, SRPK2, HNRNPH2, POLR2E, HNRNPA2B1, HNRNPD, SNW1, POLR2C, HNRNPA1	233	153	13528	3.79478	0.94841	0.0150872	2.23293
GOTERM_BP_FAT	GO:0000377~RNA splicing, via transesterification reactions with bulged adenosine as nucleophile	10	3.84615	0.00129198	FUS, HNRNPA3, SRPK2, HNRNPH2, POLR2E, HNRNPA2B1, HNRNPD, SNW1, POLR2C, HNRNPA1	233	153	13528	3.79478	0.94841	0.0150872	2.23293
GOTERM_BP_FAT	GO:0051348~negative regulation of transferase activity	8	3.07692	0.00130269	PRKCA, AKT1, CAV1, PAK2, NUP62, TRIB3, TERF1, APC	233	96	13528	4.83834	0.949663	0.0151344	2.25125
GOTERM_BP_FAT	GO:0050678~regulation of epithelial cell proliferation	7	2.69231	0.00134823	EGFR, LAMA1, ERBB2, BAX, CDK6, ESR2, APC	233	71	13528	5.72423	0.95466	0.0155807	2.32907
GOTERM_BP_FAT	GO:0051439~regulation of ubiquitin-protein ligase activity during mitotic cell cycle	7	2.69231	0.00134823	PSMC5, PSMA6, PSMA5, BTRC, UBC, PSME3, PSMA7	233	71	13528	5.72423	0.95466	0.0155807	2.32907
GOTERM_BP_FAT	GO:0043434~response to peptide hormone stimulus	10	3.84615	0.00135214	PRKCA, AKT1, GRB2, ERBB3, RELA, BCL2, BCAR1, PRKDC, CFTR, JUNB	233	154	13528	3.77014	0.955066	0.0155473	2.33575
GOTERM_BP_FAT	GO:0008283~cell proliferation	18	6.92308	0.00140758	KHDRBS1, EGFR, MAP2K1, RXRB, BCAR1, ERBB2, CREBBP, HDGF, TP53, TP63, RAF1, BAD, CD40, PTEN, CSE1L, BAX, BCL2, HSPD1	233	436	13528	2.39698	0.960436	0.0160994	2.43041
GOTERM_BP_FAT	GO:0051351~positive regulation of ligase activity	7	2.69231	0.00155772	PSMC5, PSMA6, PSMA5, BTRC, UBC, PSME3, PSMA7	233	73	13528	5.56741	0.971974	0.0177144	2.68634
GOTERM_BP_FAT	GO:0032990~cell part morphogenesis	13	5	0.00157137	PRKCA, DCC, EGFR, MAP2K1, ERBB3, ERBB2, CREB1, CLU, APP, BAX, BCL2, UBC, APC	233	256	13528	2.94836	0.972839	0.0177803	2.70959
GOTERM_BP_FAT	GO:0031175~neuron projection development	13	5	0.00157137	PRKCA, DCC, EGFR, MAP2K1, ERBB3, ERBB2, CREB1, CLU, PTEN, APP, BCL2, UBC, APC	233	256	13528	2.94836	0.972839	0.0177803	2.70959
GOTERM_BP_FAT	GO:0051220~cytoplasmic sequestering of protein	4	1.53846	0.00157587	NFKBIE, NFKBIB, YWHAB, NFKBIA	233	14	13528	16.5886	0.973118	0.0177432	2.71723
GOTERM_BP_FAT	GO:0048511~rhythmic process	9	3.46154	0.00162388	EGFR, DDC, ERBB3, JUN, BCL2, ERBB2, BAX, NFIL3, SIRT1	233	128	13528	4.08235	0.975925	0.0181901	2.79892
GOTERM_BP_FAT	GO:0031396~regulation of protein ubiquitination	8	3.07692	0.00165161	PSMC5, PSMA6, PSMA5, BTRC, UBC, PSME3, PSMA7, STUB1	233	100	13528	4.64481	0.977411	0.0184082	2.84607
GOTERM_BP_FAT	GO:0048585~negative regulation of response to stimulus	8	3.07692	0.00165161	PRKCA, AKT1, A2M, TNFRSF1B, RELA, BCL6, ESR2, SIRT1	233	100	13528	4.64481	0.977411	0.0184082	2.84607
GOTERM_BP_FAT	GO:0002009~morphogenesis of an epithelium	8	3.07692	0.00174925	DVL2, MAP3K7, LAMA1, BCL2, CASP8, TP63, JAG1, TRAF6	233	101	13528	4.59882	0.981949	0.0193926	3.01191
GOTERM_BP_FAT	GO:0070647~protein modification by small protein conjugation or removal	10	3.84615	0.00176227	USP7, AKT1, COPS5, MAP3K1, UBC, MDM2, NEDD8, TRAF6, STUB1, OS9	233	160	13528	3.62876	0.982481	0.0194418	3.03401
GOTERM_BP_FAT	GO:0051291~protein heterooligomerization	6	2.30769	0.00191608	TNFRSF1A, MAP2K1, BRAF, GRB2, CASP8, YWHAB	233	52	13528	6.69924	0.987695	0.0210212	3.29465
GOTERM_BP_FAT	GO:0009611~response to wounding	20	7.69231	0.00194297	A2M, CEBPB, ELF3, MAP2K1, ERBB3, ERBB2, RELA, CLU, NFKB1, CD40, SOD2, AKT1, FOS, TNFRSF1A, TNFRSF1B, BAX, BCL2, MAP3K1, NFE2L1, FN1	233	530	13528	2.19095	0.988433	0.021212	3.34015
GOTERM_BP_FAT	GO:0002711~positive regulation of T cell mediated immunity	4	1.53846	0.00194504	MAP3K7, HSPD1, TRAF6, B2M	233	15	13528	15.4827	0.988488	0.0211339	3.34365
GOTERM_BP_FAT	GO:0007178~transmembrane receptor protein serine/threonine kinase signaling pathway	8	3.07692	0.00195795	MAP3K7, FOS, ARRB2, MAP3K1, JUN, CREB1, TAB1, STUB1	233	103	13528	4.50952	0.988824	0.0211725	3.36548
GOTERM_BP_FAT	GO:0006974~response to DNA damage stimulus	16	6.15385	0.00197359	XRCC3, UPF1, TP53, MLH1, PRKDC, TP63, SIRT1, DDIT3, SOD2, BAX, HAUS7, BCL6, H2AFX, ABL1, APC, FANCC	233	373	13528	2.49051	0.989218	0.02124	3.39194
GOTERM_BP_FAT	GO:0045597~positive regulation of cell differentiation	12	4.61538	0.00201358	AKT1, ID2, MAP2K1, RELA, JUN, BCL2, CLU, NFKB1, JAG1, BAD, JUNB, APC	233	229	13528	3.04245	0.990165	0.021565	3.45953
GOTERM_BP_FAT	GO:0046907~intracellular transport	23	8.84615	0.00210149	GABARAPL2, UPF1, PDIA3, MAP2K1, XPO5, YWHAB, TP53, NFKBIA, CALR, HNRNPA1, GABARAP, CDC37, AKT1, APP, SET, CSE1L, ARRB1, JUN, BAX, BCL2, BCL6, KPNA2, HSPA8	233	657	13528	2.03254	0.991964	0.0223923	3.60796
GOTERM_BP_FAT	GO:0022403~cell cycle phase	17	6.53846	0.00210156	KHDRBS1, EGFR, MAP2K1, CKAP5, MLH1, CDK6, AKT1, APP, BCL2, MDM2, HAUS7, H2AFX, STMN1, ABL1, KPNA2, APC, TERF1	233	414	13528	2.38411	0.991965	0.0222896	3.60808
GOTERM_BP_FAT	GO:0051438~regulation of ubiquitin-protein ligase activity	7	2.69231	0.00218973	PSMC5, PSMA6, PSMA5, BTRC, UBC, PSME3, PSMA7	233	78	13528	5.21052	0.993439	0.0231082	3.75675
GOTERM_BP_FAT	GO:0051099~positive regulation of binding	7	2.69231	0.00218973	EP300, EPB41, SMARCB1, RELA, RIPK1, CEBPG, IKBKB	233	78	13528	5.21052	0.993439	0.0231082	3.75675
GOTERM_BP_FAT	GO:0002706~regulation of lymphocyte mediated immunity	6	2.30769	0.00226792	MAP3K7, BCL6, HSPD1, CD40, TRAF6, B2M	233	54	13528	6.45112	0.994518	0.0238148	3.8884
GOTERM_BP_FAT	GO:0008629~induction of apoptosis by intracellular signals	6	2.30769	0.00226792	PRKCA, BAX, TP53, MLH1, TP63, ABL1	233	54	13528	6.45112	0.994518	0.0238148	3.8884
GOTERM_BP_FAT	GO:0051412~response to corticosterone stimulus	4	1.53846	0.00236379	PRKCA, FOS, BCL2, JUNB	233	16	13528	14.515	0.995602	0.0246973	4.04959
GOTERM_BP_FAT	GO:0006458~'de novo' protein folding	4	1.53846	0.00236379	DNAJB1, HSPD1, UGGT1, HSPA8	233	16	13528	14.515	0.995602	0.0246973	4.04959
GOTERM_BP_FAT	GO:0006366~transcription from RNA polymerase II promoter	12	4.61538	0.00238656	BATF3, E2F3, CEBPB, POLR2E, PSMC5, ELF3, COPS5, NFE2L1, NFKB1, NFIL3, POLR2C, DDIT3	233	234	13528	2.97744	0.995826	0.0248195	4.08784
GOTERM_BP_FAT	GO:0002822~regulation of adaptive immune response based on somatic recombination of immune receptors built from immunoglobulin superfamily domains	6	2.30769	0.00246045	MAP3K7, BCL6, HSPD1, CD40, TRAF6, B2M	233	55	13528	6.33383	0.996478	0.0254637	4.21185
GOTERM_BP_FAT	GO:0007005~mitochondrion organization	9	3.46154	0.00260545	AKT1, MAP3K1, JUN, BCL2, BAX, SNCA, CLU, TP53, SOD2	233	138	13528	3.78653	0.997476	0.026825	4.45477
GOTERM_BP_FAT	GO:0000060~protein import into nucleus, translocation	5	1.92308	0.00261009	AKT1, JUN, TP53, NFKBIA, BCL6	233	34	13528	8.53825	0.997503	0.0267522	4.46252
GOTERM_BP_FAT	GO:0051340~regulation of ligase activity	7	2.69231	0.00265189	PSMC5, PSMA6, PSMA5, BTRC, UBC, PSME3, PSMA7	233	81	13528	5.01754	0.997732	0.0270546	4.53244
GOTERM_BP_FAT	GO:0048771~tissue remodeling	6	2.30769	0.00266459	CAV1, ELF3, ERBB3, ERBB2, BAX, TGM2	233	56	13528	6.22072	0.997797	0.0270623	4.55368
GOTERM_BP_FAT	GO:0002819~regulation of adaptive immune response	6	2.30769	0.00266459	MAP3K7, BCL6, HSPD1, CD40, TRAF6, B2M	233	56	13528	6.22072	0.997797	0.0270623	4.55368
GOTERM_BP_FAT	GO:0009612~response to mechanical stimulus	6	2.30769	0.00266459	PRKCA, FOS, CAV1, RELA, JUN, JUNB	233	56	13528	6.22072	0.997797	0.0270623	4.55368
GOTERM_BP_FAT	GO:0042542~response to hydrogen peroxide	6	2.30769	0.00266459	EP300, RELA, JUN, BCL2, DDIT3, SOD2	233	56	13528	6.22072	0.997797	0.0270623	4.55368
GOTERM_BP_FAT	GO:0002326~B cell lineage commitment	3	1.15385	0.00283029	BCL2, TP53, PRKDC	233	5	13528	34.8361	0.998495	0.0285968	4.8303
GOTERM_BP_FAT	GO:0002360~T cell lineage commitment	3	1.15385	0.00283029	BCL2, TP53, PRKDC	233	5	13528	34.8361	0.998495	0.0285968	4.8303
GOTERM_BP_FAT	GO:0018205~peptidyl-lysine modification	4	1.53846	0.00283426	EP300, CREBBP, TGM2, SIRT1	233	17	13528	13.6612	0.998509	0.0285109	4.83691
GOTERM_BP_FAT	GO:0010552~positive regulation of specific transcription from RNA polymerase II promoter	6	2.30769	0.00288073	SMARCB1, MAP3K1, CREB1, TP53, NFKBIA, PRKDC	233	57	13528	6.11159	0.99866	0.0288459	4.91434
GOTERM_BP_FAT	GO:0048145~regulation of fibroblast proliferation	5	1.92308	0.00290776	FOSL2, BAX, TP53, CDK6, SOD2	233	35	13528	8.2943	0.998741	0.0289866	4.95937
GOTERM_BP_FAT	GO:0043405~regulation of MAP kinase activity	9	3.46154	0.00297591	PRKCA, EGFR, CAV1, NUP62, MAP2K1, MAP3K1, RIPK1, ERBB2, TRIB3	233	141	13528	3.70596	0.998923	0.0295286	5.07276
GOTERM_BP_FAT	GO:0051240~positive regulation of multicellular organismal process	12	4.61538	0.00324207	EGFR, MAP3K7, AKT1, CAV1, BCL2, CREB1, BAX, SNCA, UBC, HSPD1, CD40, TRAF6	233	244	13528	2.85541	0.999416	0.031993	5.51445
GOTERM_BP_FAT	GO:0009411~response to UV	6	2.30769	0.00335058	EGFR, AKT1, RELA, BCL2, BAX, TP53	233	59	13528	5.90442	0.999545	0.0329063	5.69395
GOTERM_BP_FAT	GO:0048858~cell projection morphogenesis	12	4.61538	0.00338023	PRKCA, EGFR, DCC, APP, MAP2K1, ERBB3, BCL2, ERBB2, CREB1, CLU, UBC, APC	233	245	13528	2.84376	0.999575	0.0330519	5.74296
GOTERM_BP_FAT	GO:0050778~positive regulation of immune response	9	3.46154	0.00353229	MAP3K7, RELA, BCAR1, CLU, IKBKG, NFKBIA, HSPD1, TRAF6, B2M	233	145	13528	3.60373	0.999701	0.0343691	5.99385
GOTERM_BP_FAT	GO:0002237~response to molecule of bacterial origin	7	2.69231	0.00357984	TNFRSF1A, FOS, RELA, JUN, SNCA, NFKBIA, B2M	233	86	13528	4.72582	0.999732	0.0346776	6.07217
GOTERM_BP_FAT	GO:0051091~positive regulation of transcription factor activity	6	2.30769	0.00360509	EP300, SMARCB1, RELA, RIPK1, CEBPG, IKBKB	233	60	13528	5.80601	0.999747	0.0347717	6.11373
GOTERM_BP_FAT	GO:0051172~negative regulation of nitrogen compound metabolic process	19	7.30769	0.00366471	KHDRBS1, CAV1, YWHAB, TP53, MLH1, TP63, SNW1, NFKB1, PAWR, CALR, SIRT1, SIRT3, PSMC5, ID2, MDM2, BCL6, NCOR2, HNRNPAB, TERF1	233	519	13528	2.12551	0.999779	0.0351898	6.21181
GOTERM_BP_FAT	GO:0030182~neuron differentiation	17	6.53846	0.00368178	PRKCA, EGFR, DCC, CEBPB, MAP2K1, ERBB3, ERBB2, CREB1, CLU, JAG1, PTEN, DAPK3, SOD2, APP, BCL2, UBC, APC	233	438	13528	2.25347	0.999788	0.035204	6.23989
GOTERM_BP_FAT	GO:0006469~negative regulation of protein kinase activity	7	2.69231	0.00379115	PRKCA, AKT1, CAV1, PAK2, NUP62, TRIB3, APC	233	87	13528	4.6715	0.999835	0.0360825	6.41951
GOTERM_BP_FAT	GO:0009636~response to toxin	6	2.30769	0.00387318	PRKCA, DDC, FOS, BCL2, BAX, IKBKB	233	61	13528	5.71083	0.999863	0.0366981	6.55401
GOTERM_BP_FAT	GO:0002703~regulation of leukocyte mediated immunity	6	2.30769	0.00387318	MAP3K7, BCL6, HSPD1, CD40, TRAF6, B2M	233	61	13528	5.71083	0.999863	0.0366981	6.55401
GOTERM_BP_FAT	GO:0007507~heart development	11	4.23077	0.00400478	DVL2, EP300, ID2, ERBB3, RXRB, ERBB2, CASP8, PRKDC, TAB1, PTEN, SOD2	233	215	13528	2.97052	0.999899	0.0377679	6.76943
GOTERM_BP_FAT	GO:0033673~negative regulation of kinase activity	7	2.69231	0.00448071	PRKCA, AKT1, CAV1, PAK2, NUP62, TRIB3, APC	233	90	13528	4.51578	0.999966	0.0419982	7.54454
GOTERM_BP_FAT	GO:0051385~response to mineralocorticoid stimulus	4	1.53846	0.00457499	PRKCA, FOS, BCL2, JUNB	233	20	13528	11.612	0.999973	0.0426907	7.69737
GOTERM_BP_FAT	GO:0033619~membrane protein proteolysis	4	1.53846	0.00457499	APH1A, RELA, NFKB1, TRAF6	233	20	13528	11.612	0.999973	0.0426907	7.69737
GOTERM_BP_FAT	GO:0043632~modification-dependent macromolecule catabolic process	20	7.69231	0.00473593	USP7, BTRC, NEDD8, PSMA7, STUB1, OS9, RFWD2, HSP90B1, PSMC5, PSMA6, MAP1LC3A, MAP1LC3B, PSMA5, MAP3K1, UBC, MDM2, PSME3, TRAF6, ASB7, SPOP	233	574	13528	2.023	0.999981	0.0439839	7.9577
GOTERM_BP_FAT	GO:0019941~modification-dependent protein catabolic process	20	7.69231	0.00473593	USP7, BTRC, NEDD8, PSMA7, STUB1, OS9, RFWD2, HSP90B1, PSMC5, PSMA6, MAP1LC3A, MAP1LC3B, PSMA5, MAP3K1, UBC, MDM2, PSME3, TRAF6, ASB7, SPOP	233	574	13528	2.023	0.999981	0.0439839	7.9577
GOTERM_BP_FAT	GO:0051341~regulation of oxidoreductase activity	5	1.92308	0.00474788	EGFR, AKT1, SNCA, NFKB1, ABL1	233	40	13528	7.25751	0.999982	0.0439152	7.97699
GOTERM_BP_FAT	GO:0014070~response to organic cyclic substance	8	3.07692	0.00481932	PRKCA, FOS, RELA, JUN, BCL2, NEDD8, PTEN, JUNB	233	121	13528	3.83868	0.999985	0.0443841	8.09232
GOTERM_BP_FAT	GO:0070201~regulation of establishment of protein localization	8	3.07692	0.00481932	AKT1, NFKBIE, NFKBIB, YWHAB, NFKBIA, CD40, TRAF6, SIRT1	233	121	13528	3.83868	0.999985	0.0443841	8.09232
GOTERM_BP_FAT	GO:0051436~negative regulation of ubiquitin-protein ligase activity during mitotic cell cycle	6	2.30769	0.00508924	PSMC5, PSMA6, PSMA5, UBC, PSME3, PSMA7	233	65	13528	5.35939	0.999992	0.0466306	8.52678
GOTERM_BP_FAT	GO:0031145~anaphase-promoting complex-dependent proteasomal ubiquitin-dependent protein catabolic process	6	2.30769	0.00508924	PSMC5, PSMA6, PSMA5, UBC, PSME3, PSMA7	233	65	13528	5.35939	0.999992	0.0466306	8.52678
GOTERM_BP_FAT	GO:0045860~positive regulation of protein kinase activity	11	4.23077	0.0051657	EGFR, MAP3K7, AKT1, MAP2K1, MAP3K1, RIPK1, ERBB2, IKBKG, ERN1, TRAF6, TAB1	233	223	13528	2.86395	0.999993	0.0471283	8.64949
GOTERM_BP_FAT	GO:0002709~regulation of T cell mediated immunity	4	1.53846	0.00527065	MAP3K7, HSPD1, TRAF6, B2M	233	21	13528	11.0591	0.999995	0.047875	8.81768
GOTERM_BP_FAT	GO:0045884~regulation of survival gene product expression	4	1.53846	0.00527065	AKT1, BAX, ESR1, ESR2	233	21	13528	11.0591	0.999995	0.047875	8.81768
GOTERM_BP_FAT	GO:0030968~endoplasmic reticulum unfolded protein response	4	1.53846	0.00527065	ATF6, ERN1, EIF2AK2, DDIT3	233	21	13528	11.0591	0.999995	0.047875	8.81768
GOTERM_BP_FAT	GO:0034620~cellular response to unfolded protein	4	1.53846	0.00527065	ATF6, ERN1, EIF2AK2, DDIT3	233	21	13528	11.0591	0.999995	0.047875	8.81768
GOTERM_BP_FAT	GO:0001942~hair follicle development	5	1.92308	0.00566223	AKT1, RELA, BCL2, TP63, APC	233	42	13528	6.91191	0.999998	0.0511472	9.44264
GOTERM_BP_FAT	GO:0022404~molting cycle process	5	1.92308	0.00566223	AKT1, RELA, BCL2, TP63, APC	233	42	13528	6.91191	0.999998	0.0511472	9.44264
GOTERM_BP_FAT	GO:0046651~lymphocyte proliferation	5	1.92308	0.00566223	BCL2, BAX, TP53, HSPD1, CD40	233	42	13528	6.91191	0.999998	0.0511472	9.44264
GOTERM_BP_FAT	GO:0002768~immune response-regulating cell surface receptor signaling pathway	5	1.92308	0.00566223	MAP3K7, BCAR1, IKBKG, CD40, TRAF6	233	42	13528	6.91191	0.999998	0.0511472	9.44264
GOTERM_BP_FAT	GO:0022405~hair cycle process	5	1.92308	0.00566223	AKT1, RELA, BCL2, TP63, APC	233	42	13528	6.91191	0.999998	0.0511472	9.44264
GOTERM_BP_FAT	GO:0060537~muscle tissue development	8	3.07692	0.00574786	APP, CAV1, EP300, ERBB3, RXRB, ERBB2, TP63, PTEN	233	125	13528	3.71585	0.999998	0.0516994	9.57876
GOTERM_BP_FAT	GO:0048666~neuron development	14	5.38462	0.00577205	PRKCA, DCC, EGFR, MAP2K1, ERBB3, ERBB2, CREB1, CLU, PTEN, SOD2, APP, BCL2, UBC, APC	233	339	13528	2.39776	0.999998	0.0517097	9.61718
GOTERM_BP_FAT	GO:0051444~negative regulation of ubiquitin-protein ligase activity	6	2.30769	0.00578894	PSMC5, PSMA6, PSMA5, UBC, PSME3, PSMA7	233	67	13528	5.19941	0.999998	0.0516563	9.64401
GOTERM_BP_FAT	GO:0051352~negative regulation of ligase activity	6	2.30769	0.00578894	PSMC5, PSMA6, PSMA5, UBC, PSME3, PSMA7	233	67	13528	5.19941	0.999998	0.0516563	9.64401
GOTERM_BP_FAT	GO:0006621~protein retention in ER lumen	3	1.15385	0.00581027	PDIA3, PDIA2, OS9	233	7	13528	24.8829	0.999998	0.0516418	9.67785
GOTERM_BP_FAT	GO:0032436~positive regulation of proteasomal ubiquitin-dependent protein catabolic process	3	1.15385	0.00581027	AKT1, MDM2, STUB1	233	7	13528	24.8829	0.999998	0.0516418	9.67785
GOTERM_BP_FAT	GO:0045084~positive regulation of interleukin-12 biosynthetic process	3	1.15385	0.00581027	REL, RELA, TRAF6	233	7	13528	24.8829	0.999998	0.0516418	9.67785
GOTERM_BP_FAT	GO:0060429~epithelium development	11	4.23077	0.00583954	DVL2, MAP3K7, LAMA1, ELF3, MAP2K1, JUN, BCL2, CASP8, TP63, JAG1, TRAF6	233	227	13528	2.81348	0.999999	0.0516962	9.7243
GOTERM_BP_FAT	GO:0010629~negative regulation of gene expression	18	6.92308	0.0061534	KHDRBS1, XPO5, YWHAB, TP53, TP63, SNW1, NFKB1, PAWR, CALR, SIRT1, SIRT3, PSMC5, ID2, BAX, MDM2, BCL6, NCOR2, HNRNPAB	233	504	13528	2.07357	0.999999	0.0541978	10.2208
GOTERM_BP_FAT	GO:0042303~molting cycle	5	1.92308	0.00616051	AKT1, RELA, BCL2, TP63, APC	233	43	13528	6.75117	0.999999	0.0540519	10.2321
GOTERM_BP_FAT	GO:0042633~hair cycle	5	1.92308	0.00616051	AKT1, RELA, BCL2, TP63, APC	233	43	13528	6.75117	0.999999	0.0540519	10.2321
GOTERM_BP_FAT	GO:0006259~DNA metabolic process	18	6.92308	0.00640993	XRCC3, UPF1, TP53, MLH1, PRKDC, SIRT1, SOD2, FOS, SET, SMARCB1, BAX, HAUS7, H2AFX, HSPD1, ABL1, KPNA2, TERF1, FANCC	233	506	13528	2.06538	1	0.0559713	10.6248
GOTERM_BP_FAT	GO:0051251~positive regulation of lymphocyte activation	7	2.69231	0.00644425	MAP3K7, VCAM1, BCL6, BAD, HSPD1, CD40, TRAF6	233	97	13528	4.1899	1	0.0560507	10.6787
GOTERM_BP_FAT	GO:0033674~positive regulation of kinase activity	11	4.23077	0.00657729	EGFR, MAP3K7, AKT1, MAP2K1, MAP3K1, RIPK1, ERBB2, IKBKG, ERN1, TRAF6, TAB1	233	231	13528	2.76477	1	0.0569627	10.8874
GOTERM_BP_FAT	GO:0032943~mononuclear cell proliferation	5	1.92308	0.0066871	BCL2, BAX, TP53, HSPD1, CD40	233	44	13528	6.59774	1	0.0576718	11.0593
GOTERM_BP_FAT	GO:0070661~leukocyte proliferation	5	1.92308	0.0066871	BCL2, BAX, TP53, HSPD1, CD40	233	44	13528	6.59774	1	0.0576718	11.0593
GOTERM_BP_FAT	GO:0040017~positive regulation of locomotion	7	2.69231	0.00676872	PRKCA, EGFR, CREB3, MAP2K1, BCL2, BCAR1, APC	233	98	13528	4.14715	1	0.0581393	11.1868
GOTERM_BP_FAT	GO:0051272~positive regulation of cell motion	7	2.69231	0.00676872	EGFR, CREB3, MAP2K1, BCL2, BCAR1, BCL6, APC	233	98	13528	4.14715	1	0.0581393	11.1868
GOTERM_BP_FAT	GO:0050852~T cell receptor signaling pathway	4	1.53846	0.00684385	MAP3K7, BCAR1, IKBKG, TRAF6	233	23	13528	10.0974	1	0.058549	11.3041
GOTERM_BP_FAT	GO:0043388~positive regulation of DNA binding	6	2.30769	0.00696168	EP300, SMARCB1, RELA, RIPK1, CEBPG, IKBKB	233	70	13528	4.97658	1	0.0593095	11.4877
GOTERM_BP_FAT	GO:0045792~negative regulation of cell size	7	2.69231	0.00710488	AKT1, BCL2, CDKN2AIP, TP53, TP63, BCL6, ESR2	233	99	13528	4.10526	1	0.0602731	11.7104
GOTERM_BP_FAT	GO:0045934~negative regulation of nucleobase, nucleoside, nucleotide and nucleic acid metabolic process	18	6.92308	0.00718575	KHDRBS1, YWHAB, TP53, MLH1, TP63, SNW1, NFKB1, PAWR, CALR, SIRT1, SIRT3, PSMC5, ID2, MDM2, BCL6, NCOR2, HNRNPAB, TERF1	233	512	13528	2.04117	1	0.0607165	11.836
GOTERM_BP_FAT	GO:0043433~negative regulation of transcription factor activity	5	1.92308	0.00724267	ID2, CEBPG, NFKBIA, SIRT1, DDIT3	233	45	13528	6.45112	1	0.0609604	11.9242
GOTERM_BP_FAT	GO:0017038~protein import	8	3.07692	0.00738356	AKT1, PDIA3, CSE1L, JUN, TP53, NFKBIA, BCL6, KPNA2	233	131	13528	3.54565	1	0.0618868	12.1423
GOTERM_BP_FAT	GO:0032469~endoplasmic reticulum calcium ion homeostasis	3	1.15385	0.00765981	APP, BCL2, BAX	233	8	13528	21.7725	1	0.0639027	12.5684
GOTERM_BP_FAT	GO:0045075~regulation of interleukin-12 biosynthetic process	3	1.15385	0.00765981	REL, RELA, TRAF6	233	8	13528	21.7725	1	0.0639027	12.5684
GOTERM_BP_FAT	GO:0048147~negative regulation of fibroblast proliferation	3	1.15385	0.00765981	BAX, TP53, SOD2	233	8	13528	21.7725	1	0.0639027	12.5684
GOTERM_BP_FAT	GO:0032446~protein modification by small protein conjugation	8	3.07692	0.00768653	AKT1, MAP3K1, UBC, MDM2, NEDD8, TRAF6, STUB1, OS9	233	132	13528	3.51879	1	0.0638877	12.6095
GOTERM_BP_FAT	GO:0002697~regulation of immune effector process	7	2.69231	0.0078132	MAP3K7, A2M, BCL6, HSPD1, CD40, TRAF6, B2M	233	101	13528	4.02397	1	0.0646762	12.8042
GOTERM_BP_FAT	GO:0006928~cell motion	17	6.53846	0.00783752	PRKCA, DCC, MAP2K1, BCAR1, ERBB2, VIM, PRKDC, ESR2, PTEN, VCAM1, LAMA1, APP, BAX, UBC, HSPB1, APC, FN1	233	475	13528	2.07794	1	0.0646394	12.8415
GOTERM_BP_FAT	GO:0032870~cellular response to hormone stimulus	8	3.07692	0.00799861	AKT1, FOS, NUP62, GRB2, ERBB3, BCAR1, PRKDC, JUNB	233	133	13528	3.49234	1	0.0656932	13.0884
GOTERM_BP_FAT	GO:0031327~negative regulation of cellular biosynthetic process	19	7.30769	0.00800718	KHDRBS1, PRKCA, CAV1, YWHAB, TP53, TP63, SNW1, NFKB1, PAWR, CALR, SIRT1, SIRT3, PSMC5, ID2, MDM2, BCL6, NCOR2, HNRNPAB, TERF1	233	561	13528	1.96638	1	0.0655278	13.1015
GOTERM_BP_FAT	GO:0031349~positive regulation of defense response	6	2.30769	0.00829119	PRKCA, TNFRSF1A, RELA, TGM2, NFKBIA, HSPD1	233	73	13528	4.77206	1	0.0675411	13.535
GOTERM_BP_FAT	GO:0007010~cytoskeleton organization	16	6.15385	0.00830703	CEP72, CAV1, EPB41, CKAP5, BCAR1, MLH1, RAF1, CALR, GABARAP, NPHP4, PAK2, BCL2, HAUS7, BCL6, STMN1, ABL1	233	436	13528	2.13065	1	0.0674278	13.5592
GOTERM_BP_FAT	GO:0001666~response to hypoxia	8	3.07692	0.00831994	HYOU1, CAV1, HSP90B1, EP300, PDIA2, BCL2, CREBBP, SOD2	233	134	13528	3.46627	1	0.0672923	13.5788
GOTERM_BP_FAT	GO:0051347~positive regulation of transferase activity	11	4.23077	0.00854363	EGFR, MAP3K7, AKT1, MAP2K1, MAP3K1, RIPK1, ERBB2, IKBKG, ERN1, TRAF6, TAB1	233	240	13528	2.66109	1	0.0688037	13.9187
GOTERM_BP_FAT	GO:0080135~regulation of cellular response to stress	7	2.69231	0.00857104	MAP3K7, AKT1, MAP3K1, RIPK1, CEBPG, H2AFX, SIRT1	233	103	13528	3.94583	1	0.0687772	13.9603
GOTERM_BP_FAT	GO:0048732~gland development	8	3.07692	0.00865068	EGFR, CAV1, ELF3, ERBB3, BCL2, ERBB2, CREB1, TP63	233	135	13528	3.4406	1	0.0691554	14.0809
GOTERM_BP_FAT	GO:0045862~positive regulation of proteolysis	4	1.53846	0.00866759	AKT1, EP300, MDM2, STUB1	233	25	13528	9.28961	1	0.0690468	14.1065
GOTERM_BP_FAT	GO:0032768~regulation of monooxygenase activity	4	1.53846	0.00866759	EGFR, AKT1, SNCA, NFKB1	233	25	13528	9.28961	1	0.0690468	14.1065
GOTERM_BP_FAT	GO:0032273~positive regulation of protein polymerization	4	1.53846	0.00866759	CAV1, MAP3K1, TERF1, APC	233	25	13528	9.28961	1	0.0690468	14.1065
GOTERM_BP_FAT	GO:0031397~negative regulation of protein ubiquitination	6	2.30769	0.00877089	PSMC5, PSMA6, PSMA5, UBC, PSME3, PSMA7	233	74	13528	4.70757	1	0.0696032	14.2627
GOTERM_BP_FAT	GO:0045936~negative regulation of phosphate metabolic process	5	1.92308	0.00908955	PRKCA, CAV1, JUN, BAX, YWHAB	233	48	13528	6.04793	1	0.0718029	14.7429
GOTERM_BP_FAT	GO:0051346~negative regulation of hydrolase activity	5	1.92308	0.00908955	SNCA, TP53, NR4A1, HSPA5, SIRT1	233	48	13528	6.04793	1	0.0718029	14.7429
GOTERM_BP_FAT	GO:0010563~negative regulation of phosphorus metabolic process	5	1.92308	0.00908955	PRKCA, CAV1, JUN, BAX, YWHAB	233	48	13528	6.04793	1	0.0718029	14.7429
GOTERM_BP_FAT	GO:0008361~regulation of cell size	10	3.84615	0.0090982	AKT1, APP, EP300, BCL2, CREB1, CDKN2AIP, TP53, TP63, BCL6, ESR2	233	206	13528	2.81845	1	0.0716235	14.7559
GOTERM_BP_FAT	GO:0008104~protein localization	26	10	0.00917798	CAV1, PDIA3, XPO5, PDIA2, NFKBIE, NFKBIB, NFKBIA, VPS37C, NEDD8, CALR, CANX, CDC37, OS9, AKT1, CSE1L, BCL6, EGFR, GABARAPL2, YWHAB, TP53, GABARAP, HSP90B1, NUP62, BAX, JUN, KPNA2	233	882	13528	1.71152	1	0.0719853	14.8757
GOTERM_BP_FAT	GO:0000904~cell morphogenesis involved in differentiation	11	4.23077	0.009356	PRKCA, DCC, APP, ERBB3, BCL2, ERBB2, CREB1, UBC, HNRNPAB, FN1, APC	233	244	13528	2.61746	1	0.0730868	15.1425
GOTERM_BP_FAT	GO:0007265~Ras protein signal transduction	7	2.69231	0.00938024	MAP2K1, GRB2, MAPK13, YWHAB, RAPGEF6, RAF1, KSR1	233	105	13528	3.87067	1	0.0730225	15.1787
GOTERM_BP_FAT	GO:0000018~regulation of DNA recombination	4	1.53846	0.00967598	MLH1, BCL6, CD40, KPNA2	233	26	13528	8.93232	1	0.0749937	15.62
GOTERM_BP_FAT	GO:0001568~blood vessel development	11	4.23077	0.00972445	MAP3K7, AKT1, CAV1, LMO2, JUN, BAX, CASP8, TGM2, JAG1, PTEN, JUNB	233	245	13528	2.60678	1	0.0751042	15.6921
GOTERM_BP_FAT	GO:0050727~regulation of inflammatory response	6	2.30769	0.0097872	PRKCA, TNFRSF1A, A2M, TNFRSF1B, TGM2, BCL6	233	76	13528	4.58369	1	0.0753201	15.7853
GOTERM_BP_FAT	GO:0002696~positive regulation of leukocyte activation	7	2.69231	0.00980466	MAP3K7, VCAM1, BCL6, BAD, HSPD1, CD40, TRAF6	233	106	13528	3.83416	1	0.0751989	15.8113
GOTERM_BP_FAT	GO:0009890~negative regulation of biosynthetic process	19	7.30769	0.00990144	KHDRBS1, PRKCA, CAV1, YWHAB, TP53, TP63, SNW1, NFKB1, PAWR, CALR, SIRT1, SIRT3, PSMC5, ID2, MDM2, BCL6, NCOR2, HNRNPAB, TERF1	233	573	13528	1.9252	1	0.0756642	15.9549
GOTERM_BP_FAT	GO:0001932~regulation of protein amino acid phosphorylation	9	3.46154	0.00997583	PRKCA, EGFR, CAV1, MAP3K1, JUN, RIPK1, BCL2, BAX, TNFRSF14	233	173	13528	3.02047	1	0.0759615	16.0651
GOTERM_BP_FAT	GO:0008380~RNA splicing	12	4.61538	0.0099999	FUS, HNRNPA1L2, HNRNPA3, SRPK2, HNRNPH2, POLR2E, HNRNPA2B1, HNRNPD, SNW1, CDC5L, POLR2C, HNRNPA1	233	284	13528	2.45324	1	0.0758879	16.1008
GOTERM_BP_FAT	GO:0002250~adaptive immune response	6	2.30769	0.0103245	RELB, CLU, MLH1, NFKB2, HSPD1, TRAF6	233	77	13528	4.52416	1	0.0780081	16.58
GOTERM_BP_FAT	GO:0002460~adaptive immune response based on somatic recombination of immune receptors built from immunoglobulin superfamily domains	6	2.30769	0.0103245	RELB, CLU, MLH1, NFKB2, HSPD1, TRAF6	233	77	13528	4.52416	1	0.0780081	16.58
GOTERM_BP_FAT	GO:0032496~response to lipopolysaccharide	6	2.30769	0.0103245	TNFRSF1A, FOS, RELA, JUN, SNCA, NFKBIA	233	77	13528	4.52416	1	0.0780081	16.58
GOTERM_BP_FAT	GO:0006954~inflammatory response	13	5	0.0103786	A2M, CEBPB, ELF3, RELA, CLU, NFKB1, CD40, AKT1, FOS, TNFRSF1A, TNFRSF1B, NFE2L1, FN1	233	325	13528	2.3224	1	0.0781466	16.6596
GOTERM_BP_FAT	GO:0060341~regulation of cellular localization	11	4.23077	0.0105894	PRKCA, KHDRBS1, NFKBIE, NFKBIB, CREB1, SNCA, NFKBIA, CD40, TRAF6, SIRT1, APC	233	248	13528	2.57525	1	0.0794177	16.9691
GOTERM_BP_FAT	GO:0007517~muscle organ development	10	3.84615	0.0106436	APP, CAV1, EP300, ERBB3, RXRB, ERBB2, TP63, TAGLN2, SIRT1, PTEN	233	211	13528	2.75166	1	0.0795512	17.0486
GOTERM_BP_FAT	GO:0001952~regulation of cell-matrix adhesion	4	1.53846	0.0107499	BCL2, CDK6, BCL6, PTEN	233	27	13528	8.60149	1	0.0800576	17.2041
GOTERM_BP_FAT	GO:0045732~positive regulation of protein catabolic process	4	1.53846	0.0107499	AKT1, MDM2, STUB1, APC	233	27	13528	8.60149	1	0.0800576	17.2041
GOTERM_BP_FAT	GO:0033077~T cell differentiation in the thymus	4	1.53846	0.0107499	BCL2, TP53, PRKDC, APC	233	27	13528	8.60149	1	0.0800576	17.2041
GOTERM_BP_FAT	GO:0045428~regulation of nitric oxide biosynthetic process	4	1.53846	0.0107499	EGFR, AKT1, CAV1, SOD2	233	27	13528	8.60149	1	0.0800576	17.2041
GOTERM_BP_FAT	GO:0070482~response to oxygen levels	8	3.07692	0.0108415	HYOU1, CAV1, HSP90B1, EP300, PDIA2, BCL2, CREBBP, SOD2	233	141	13528	3.29419	1	0.0804557	17.338
GOTERM_BP_FAT	GO:0030030~cell projection organization	14	5.38462	0.0111186	PRKCA, EGFR, DCC, MAP2K1, ERBB3, ERBB2, CREB1, CLU, PTEN, AKT1, APP, BCL2, UBC, APC	233	368	13528	2.20881	1	0.082172	17.7415
GOTERM_BP_FAT	GO:0043408~regulation of MAPKKK cascade	7	2.69231	0.0111599	MAP3K7, AKT1, CAV1, MAP3K1, RIPK1, ERBB2, APC	233	109	13528	3.72863	1	0.0822021	17.8014
GOTERM_BP_FAT	GO:0043524~negative regulation of neuron apoptosis	5	1.92308	0.0112191	ERBB3, BCL2, BAX, SNCA, SOD2	233	51	13528	5.69217	1	0.0823597	17.8874
GOTERM_BP_FAT	GO:0043392~negative regulation of DNA binding	5	1.92308	0.0112191	ID2, CEBPG, NFKBIA, SIRT1, DDIT3	233	51	13528	5.69217	1	0.0823597	17.8874
GOTERM_BP_FAT	GO:0044087~regulation of cellular component biogenesis	8	3.07692	0.0112425	PRKCA, CAV1, MAP3K1, CLU, UBC, PTEN, TERF1, APC	233	142	13528	3.27099	1	0.0822633	17.9214
GOTERM_BP_FAT	GO:0051129~negative regulation of cellular component organization	8	3.07692	0.0112425	SET, MAP3K1, SNCA, CLU, MAP4, PTEN, TERF1, APC	233	142	13528	3.27099	1	0.0822633	17.9214
GOTERM_BP_FAT	GO:0034613~cellular protein localization	15	5.76923	0.011431	EGFR, PDIA3, XPO5, YWHAB, TP53, NFKBIA, CALR, CDC37, GABARAP, AKT1, CSE1L, BAX, JUN, BCL6, KPNA2	233	411	13528	2.11898	1	0.0833267	18.1942
GOTERM_BP_FAT	GO:0001944~vasculature development	11	4.23077	0.0114485	MAP3K7, AKT1, CAV1, LMO2, JUN, BAX, CASP8, TGM2, JAG1, PTEN, JUNB	233	251	13528	2.54447	1	0.0831864	18.2194
GOTERM_BP_FAT	GO:0042176~regulation of protein catabolic process	5	1.92308	0.0119944	AKT1, RELA, MDM2, STUB1, APC	233	52	13528	5.5827	1	0.086726	19.0048
GOTERM_BP_FAT	GO:0006983~ER overload response	3	1.15385	0.0120354	TP53, HSPA5, DDIT3	233	10	13528	17.418	1	0.0867392	19.0634
GOTERM_BP_FAT	GO:0006412~translation	13	5	0.0120552	EGFR, EIF4G1, HNRNPH2, COPS5, EIF2S1, EIF2S2, UBC, EIF2S3, EIF2A, EIF1B, RPS6, EIF2AK2, EEF1D	233	331	13528	2.28031	1	0.0866061	19.0918
GOTERM_BP_FAT	GO:0051345~positive regulation of hydrolase activity	9	3.46154	0.012086	EGFR, GABARAPL2, MAP2K1, BAX, ERN1, TGM2, TP53, HSPD1, TERF1	233	179	13528	2.91922	1	0.0865494	19.1358
GOTERM_BP_FAT	GO:0070727~cellular macromolecule localization	15	5.76923	0.0121099	EGFR, PDIA3, XPO5, YWHAB, TP53, NFKBIA, CALR, CDC37, GABARAP, AKT1, CSE1L, BAX, JUN, BCL6, KPNA2	233	414	13528	2.10363	1	0.0864461	19.1701
GOTERM_BP_FAT	GO:0050867~positive regulation of cell activation	7	2.69231	0.0121338	MAP3K7, VCAM1, BCL6, BAD, HSPD1, CD40, TRAF6	233	111	13528	3.66145	1	0.0863429	19.2042
GOTERM_BP_FAT	GO:0030162~regulation of proteolysis	5	1.92308	0.0128032	AKT1, A2M, EP300, MDM2, STUB1	233	53	13528	5.47737	1	0.0906337	20.1552
GOTERM_BP_FAT	GO:0001889~liver development	5	1.92308	0.0128032	EP300, RELA, ERBB2, CEBPG, SOD2	233	53	13528	5.47737	1	0.0906337	20.1552
GOTERM_BP_FAT	GO:0016481~negative regulation of transcription	16	6.15385	0.012854	KHDRBS1, YWHAB, TP53, TP63, SNW1, NFKB1, PAWR, CALR, SIRT1, SIRT3, PSMC5, ID2, MDM2, BCL6, NCOR2, HNRNPAB	233	459	13528	2.02388	1	0.0907006	20.2269
GOTERM_BP_FAT	GO:0033365~protein localization in organelle	8	3.07692	0.0129545	AKT1, PDIA3, CSE1L, JUN, TP53, NFKBIA, BCL6, KPNA2	233	146	13528	3.18137	1	0.091103	20.3687
GOTERM_BP_FAT	GO:0010558~negative regulation of macromolecule biosynthetic process	18	6.92308	0.0132188	KHDRBS1, PRKCA, YWHAB, TP53, TP63, SNW1, NFKB1, PAWR, CALR, SIRT1, SIRT3, PSMC5, ID2, MDM2, BCL6, NCOR2, HNRNPAB, TERF1	233	547	13528	1.91057	1	0.0926024	20.7403
GOTERM_BP_FAT	GO:0006396~RNA processing	18	6.92308	0.0132188	KHDRBS1, FUS, HNRNPA1L2, SRPK2, POLR2E, HNRNPA2B1, MLH1, SNW1, CDC5L, RPS6, HNRNPA1, POLR2C, HNRNPA3, APP, HNRNPH2, ERN1, HNRNPD, SPOP	233	547	13528	1.91057	1	0.0926024	20.7403
GOTERM_BP_FAT	GO:0010639~negative regulation of organelle organization	6	2.30769	0.0133156	SET, MAP3K1, SNCA, MAP4, TERF1, APC	233	82	13528	4.2483	1	0.0929706	20.8761
GOTERM_BP_FAT	GO:0000079~regulation of cyclin-dependent protein kinase activity	5	1.92308	0.013646	EGFR, AKT1, PTEN, CDC37, APC	233	54	13528	5.37593	1	0.0948927	21.3376
GOTERM_BP_FAT	GO:0051223~regulation of protein transport	7	2.69231	0.0137047	NFKBIE, NFKBIB, YWHAB, NFKBIA, CD40, TRAF6, SIRT1	233	114	13528	3.56509	1	0.0949974	21.4193
GOTERM_BP_FAT	GO:0050670~regulation of lymphocyte proliferation	6	2.30769	0.013977	VCAM1, ERBB2, BCL6, TNFRSF14, PAWR, CD40	233	83	13528	4.19711	1	0.0965141	21.7974
GOTERM_BP_FAT	GO:0002824~positive regulation of adaptive immune response based on somatic recombination of immune receptors built from immunoglobulin superfamily domains	4	1.53846	0.0143715	MAP3K7, HSPD1, TRAF6, B2M	233	30	13528	7.74134	1	0.0988223	22.3421
GOTERM_BP_FAT	GO:0042994~cytoplasmic sequestering of transcription factor	3	1.15385	0.014545	NFKBIE, NFKBIB, NFKBIA	233	11	13528	15.8346	1	0.099666	22.5806
GOTERM_BP_FAT	GO:0051881~regulation of mitochondrial membrane potential	3	1.15385	0.014545	BCL2, BAX, SOD2	233	11	13528	15.8346	1	0.099666	22.5806
GOTERM_BP_FAT	GO:0043586~tongue development	3	1.15385	0.014545	EGFR, ERBB3, ERBB2	233	11	13528	15.8346	1	0.099666	22.5806
GOTERM_BP_FAT	GO:0008593~regulation of Notch signaling pathway	3	1.15385	0.014545	NFKBIA, TP63, JAG1	233	11	13528	15.8346	1	0.099666	22.5806
GOTERM_BP_FAT	GO:0032434~regulation of proteasomal ubiquitin-dependent protein catabolic process	3	1.15385	0.014545	AKT1, MDM2, STUB1	233	11	13528	15.8346	1	0.099666	22.5806
GOTERM_BP_FAT	GO:0046902~regulation of mitochondrial membrane permeability	3	1.15385	0.014545	BCL2, BAX, TP53	233	11	13528	15.8346	1	0.099666	22.5806
GOTERM_BP_FAT	GO:0070663~regulation of leukocyte proliferation	6	2.30769	0.0146601	VCAM1, ERBB2, BCL6, TNFRSF14, PAWR, CD40	233	84	13528	4.14715	1	0.100123	22.7384
GOTERM_BP_FAT	GO:0032944~regulation of mononuclear cell proliferation	6	2.30769	0.0146601	VCAM1, ERBB2, BCL6, TNFRSF14, PAWR, CD40	233	84	13528	4.14715	1	0.100123	22.7384
GOTERM_BP_FAT	GO:0040008~regulation of growth	13	5	0.0147862	AKT1, APP, EP300, PAK2, BCL2, CREB1, BCAR1, CDKN2AIP, UBC, TP53, TP63, BCL6, ESR2	233	341	13528	2.21343	1	0.100648	22.9109
GOTERM_BP_FAT	GO:0051050~positive regulation of transport	10	3.84615	0.0148495	PRKCA, AKT1, CAV1, CREB3, ERBB3, CREB1, BAX, SNCA, NFKBIA, CALR	233	223	13528	2.60359	1	0.100763	22.9974
GOTERM_BP_FAT	GO:0051054~positive regulation of DNA metabolic process	5	1.92308	0.0154355	JUN, CEBPG, H2AFX, CD40, CALR	233	56	13528	5.18394	1	0.104248	23.7936
GOTERM_BP_FAT	GO:0002821~positive regulation of adaptive immune response	4	1.53846	0.0157138	MAP3K7, HSPD1, TRAF6, B2M	233	31	13528	7.49162	1	0.105729	24.1689
GOTERM_BP_FAT	GO:0048661~positive regulation of smooth muscle cell proliferation	4	1.53846	0.0157138	PRKCA, EGFR, JUN, TGM2	233	31	13528	7.49162	1	0.105729	24.1689
GOTERM_BP_FAT	GO:0031110~regulation of microtubule polymerization or depolymerization	4	1.53846	0.0157138	CAV1, MAP4, TERF1, APC	233	31	13528	7.49162	1	0.105729	24.1689
GOTERM_BP_FAT	GO:0007346~regulation of mitotic cell cycle	8	3.07692	0.0158632	EGFR, APP, BCL2, TP53, MDM2, BCL6, TERF1, APC	233	152	13528	3.05579	1	0.106378	24.3697
GOTERM_BP_FAT	GO:0014706~striated muscle tissue development	7	2.69231	0.0166297	APP, CAV1, EP300, ERBB3, RXRB, ERBB2, PTEN	233	119	13528	3.4153	1	0.110941	25.3921
GOTERM_BP_FAT	GO:0016567~protein ubiquitination	7	2.69231	0.0166297	AKT1, MAP3K1, UBC, MDM2, TRAF6, STUB1, OS9	233	119	13528	3.4153	1	0.110941	25.3921
GOTERM_BP_FAT	GO:0006970~response to osmotic stress	4	1.53846	0.0171243	EGFR, MAP3K1, BAX, TP53	233	32	13528	7.25751	1	0.113745	26.0448
GOTERM_BP_FAT	GO:0001933~negative regulation of protein amino acid phosphorylation	4	1.53846	0.0171243	PRKCA, CAV1, JUN, BAX	233	32	13528	7.25751	1	0.113745	26.0448
GOTERM_BP_FAT	GO:0007006~mitochondrial membrane organization	4	1.53846	0.0171243	BCL2, BAX, SNCA, TP53	233	32	13528	7.25751	1	0.113745	26.0448
GOTERM_BP_FAT	GO:0031116~positive regulation of microtubule polymerization	3	1.15385	0.0172586	CAV1, TERF1, APC	233	12	13528	14.515	1	0.114264	26.2212
GOTERM_BP_FAT	GO:0046822~regulation of nucleocytoplasmic transport	5	1.92308	0.0173663	KHDRBS1, NFKBIE, NFKBIB, NFKBIA, SIRT1	233	58	13528	5.00518	1	0.114612	26.3623
GOTERM_BP_FAT	GO:0007409~axonogenesis	9	3.46154	0.0182776	PRKCA, DCC, APP, ERBB3, BCL2, ERBB2, CREB1, UBC, APC	233	193	13528	2.70747	1	0.119961	27.5461
GOTERM_BP_FAT	GO:0051100~negative regulation of binding	5	1.92308	0.0183856	ID2, CEBPG, NFKBIA, SIRT1, DDIT3	233	59	13528	4.92035	1	0.120291	27.6852
GOTERM_BP_FAT	GO:0030335~positive regulation of cell migration	6	2.30769	0.018412	EGFR, CREB3, MAP2K1, BCL2, BCAR1, APC	233	89	13528	3.91416	1	0.120115	27.7191
GOTERM_BP_FAT	GO:0008630~DNA damage response, signal transduction resulting in induction of apoptosis	4	1.53846	0.0186033	TP53, MLH1, TP63, ABL1	233	33	13528	7.03759	1	0.120955	27.9648
GOTERM_BP_FAT	GO:0050851~antigen receptor-mediated signaling pathway	4	1.53846	0.0186033	MAP3K7, BCAR1, IKBKG, TRAF6	233	33	13528	7.03759	1	0.120955	27.9648
GOTERM_BP_FAT	GO:0032535~regulation of cellular component size	11	4.23077	0.0186706	AKT1, APP, EP300, MAP3K1, BCL2, CREB1, CDKN2AIP, TP53, TP63, BCL6, ESR2	233	271	13528	2.35668	1	0.12103	28.0511
GOTERM_BP_FAT	GO:0001558~regulation of cell growth	9	3.46154	0.0187725	AKT1, EP300, BCL2, BCAR1, CDKN2AIP, TP53, TP63, BCL6, ESR2	233	194	13528	2.69351	1	0.121315	28.1814
GOTERM_BP_FAT	GO:0032101~regulation of response to external stimulus	8	3.07692	0.0198103	PRKCA, TNFRSF1A, A2M, CAV1, TNFRSF1B, CREB3, TGM2, BCL6	233	159	13528	2.92126	1	0.127284	29.4968
GOTERM_BP_FAT	GO:0002708~positive regulation of lymphocyte mediated immunity	4	1.53846	0.020151	MAP3K7, HSPD1, TRAF6, B2M	233	34	13528	6.8306	1	0.12899	29.9237
GOTERM_BP_FAT	GO:0002705~positive regulation of leukocyte mediated immunity	4	1.53846	0.020151	MAP3K7, HSPD1, TRAF6, B2M	233	34	13528	6.8306	1	0.12899	29.9237
GOTERM_BP_FAT	GO:0007250~activation of NF-kappaB-inducing kinase activity	3	1.15385	0.0201686	MAP3K7, IKBKG, TRAF6	233	13	13528	13.3985	1	0.12874	29.9456
GOTERM_BP_FAT	GO:0031112~positive regulation of microtubule polymerization or depolymerization	3	1.15385	0.0201686	CAV1, TERF1, APC	233	13	13528	13.3985	1	0.12874	29.9456
GOTERM_BP_FAT	GO:0051084~'de novo' posttranslational protein folding	3	1.15385	0.0201686	DNAJB1, UGGT1, HSPA8	233	13	13528	13.3985	1	0.12874	29.9456
GOTERM_BP_FAT	GO:0031113~regulation of microtubule polymerization	3	1.15385	0.0201686	CAV1, TERF1, APC	233	13	13528	13.3985	1	0.12874	29.9456
GOTERM_BP_FAT	GO:0030100~regulation of endocytosis	5	1.92308	0.0205339	PRKCA, CAV1, SNCA, CALR, PTEN	233	61	13528	4.75902	1	0.130576	30.4004
GOTERM_BP_FAT	GO:0048609~reproductive process in a multicellular organism	16	6.15385	0.0208447	EGFR, CAV1, ERBB2, CREB1, MLH1, PRKDC, SIRT1, JUNB, SREBF2, AKT1, BAX, BCL2, BCL6, H2AFX, PPP2R2B, FANCC	233	487	13528	1.90752	1	0.132073	30.7852
GOTERM_BP_FAT	GO:0032504~multicellular organism reproduction	16	6.15385	0.0208447	EGFR, CAV1, ERBB2, CREB1, MLH1, PRKDC, SIRT1, JUNB, SREBF2, AKT1, BAX, BCL2, BCL6, H2AFX, PPP2R2B, FANCC	233	487	13528	1.90752	1	0.132073	30.7852
GOTERM_BP_FAT	GO:0016477~cell migration	11	4.23077	0.020874	PRKCA, VCAM1, DCC, LAMA1, BAX, BCAR1, PRKDC, ESR2, PTEN, FN1, APC	233	276	13528	2.31399	1	0.131888	30.8214
GOTERM_BP_FAT	GO:0030308~negative regulation of cell growth	6	2.30769	0.0209415	BCL2, CDKN2AIP, TP53, TP63, BCL6, ESR2	233	92	13528	3.78653	1	0.131931	30.9047
GOTERM_BP_FAT	GO:0042110~T cell activation	7	2.69231	0.0214099	BCL2, BAX, RELB, TP53, PRKDC, HSPD1, APC	233	126	13528	3.22556	1	0.134339	31.4798
GOTERM_BP_FAT	GO:0006302~double-strand break repair	5	1.92308	0.0216634	TP53, MLH1, PRKDC, H2AFX, SOD2	233	62	13528	4.68226	1	0.135467	31.7892
GOTERM_BP_FAT	GO:0031334~positive regulation of protein complex assembly	4	1.53846	0.0217676	CAV1, MAP3K1, TERF1, APC	233	35	13528	6.63544	1	0.135713	31.916
GOTERM_BP_FAT	GO:0030099~myeloid cell differentiation	6	2.30769	0.0218326	ID2, CEBPG, RELB, CASP8, BCL6, TRAF6	233	93	13528	3.74581	1	0.13573	31.995
GOTERM_BP_FAT	GO:0030879~mammary gland development	5	1.92308	0.0228303	CAV1, ELF3, ERBB3, ERBB2, CREB1	233	63	13528	4.60794	1	0.141162	33.1965
GOTERM_BP_FAT	GO:0045454~cell redox homeostasis	5	1.92308	0.0228303	TXNDC11, PDIA3, PDIA2, PDIA6, DDIT3	233	63	13528	4.60794	1	0.141162	33.1965
GOTERM_BP_FAT	GO:0042992~negative regulation of transcription factor import into nucleus	3	1.15385	0.0232673	NFKBIE, NFKBIB, NFKBIA	233	14	13528	12.4414	1	0.143309	33.7164
GOTERM_BP_FAT	GO:0033135~regulation of peptidyl-serine phosphorylation	3	1.15385	0.0232673	CAV1, BCL2, BAX	233	14	13528	12.4414	1	0.143309	33.7164
GOTERM_BP_FAT	GO:0010741~negative regulation of protein kinase cascade	4	1.53846	0.023453	AKT1, CAV1, PTEN, APC	233	36	13528	6.45112	1	0.143997	33.9362
GOTERM_BP_FAT	GO:0051260~protein homooligomerization	6	2.30769	0.0236879	CAV1, BAX, TGM2, TP63, TERF1, SOD2	233	95	13528	3.66695	1	0.144962	34.2132
GOTERM_BP_FAT	GO:0010038~response to metal ion	7	2.69231	0.0237167	EGFR, CAV1, EP300, BCL2, SNCA, PTEN, SREBF2	233	129	13528	3.15055	1	0.144746	34.247
GOTERM_BP_FAT	GO:0045471~response to ethanol	5	1.92308	0.0240348	PRKCA, TNFRSF1A, EP300, BCL2, PTEN	233	64	13528	4.53594	1	0.146177	34.6203
GOTERM_BP_FAT	GO:0006281~DNA repair	11	4.23077	0.024857	XRCC3, UPF1, TP53, MLH1, PRKDC, H2AFX, HAUS7, ABL1, SIRT1, SOD2, FANCC	233	284	13528	2.24881	1	0.150446	35.5758
GOTERM_BP_FAT	GO:0030217~T cell differentiation	5	1.92308	0.0252772	BCL2, RELB, TP53, PRKDC, APC	233	65	13528	4.46616	1	0.152418	36.0589
GOTERM_BP_FAT	GO:0050658~RNA transport	6	2.30769	0.0256422	HNRNPA1L2, UPF1, NUP62, CKAP5, HNRNPA2B1, HNRNPA1	233	97	13528	3.59135	1	0.154068	36.4759
GOTERM_BP_FAT	GO:0050657~nucleic acid transport	6	2.30769	0.0256422	HNRNPA1L2, UPF1, NUP62, CKAP5, HNRNPA2B1, HNRNPA1	233	97	13528	3.59135	1	0.154068	36.4759
GOTERM_BP_FAT	GO:0051236~establishment of RNA localization	6	2.30769	0.0256422	HNRNPA1L2, UPF1, NUP62, CKAP5, HNRNPA2B1, HNRNPA1	233	97	13528	3.59135	1	0.154068	36.4759
GOTERM_BP_FAT	GO:0060538~skeletal muscle organ development	5	1.92308	0.0265576	APP, CAV1, EP300, ERBB3, ERBB2	233	66	13528	4.39849	1	0.158765	37.5103
GOTERM_BP_FAT	GO:0007519~skeletal muscle tissue development	5	1.92308	0.0265576	APP, CAV1, EP300, ERBB3, ERBB2	233	66	13528	4.39849	1	0.158765	37.5103
GOTERM_BP_FAT	GO:0045767~regulation of anti-apoptosis	4	1.53846	0.0270304	CAV1, RIPK1, BAX, SIRT1	233	38	13528	6.11159	1	0.160974	38.0383
GOTERM_BP_FAT	GO:0048667~cell morphogenesis involved in neuron differentiation	9	3.46154	0.0277713	PRKCA, DCC, APP, ERBB3, BCL2, ERBB2, CREB1, UBC, APC	233	209	13528	2.5002	1	0.164638	38.8574
GOTERM_BP_FAT	GO:0042698~ovulation cycle	5	1.92308	0.0278762	EGFR, BCL2, ERBB2, BAX, SIRT1	233	67	13528	4.33284	1	0.164795	38.9725
GOTERM_BP_FAT	GO:0060562~epithelial tube morphogenesis	5	1.92308	0.0278762	DVL2, MAP3K7, BCL2, CASP8, TRAF6	233	67	13528	4.33284	1	0.164795	38.9725
GOTERM_BP_FAT	GO:0002252~immune effector process	7	2.69231	0.0279215	RELA, BCL2, CEBPG, CLU, MLH1, PRKDC, HSPD1	233	134	13528	3.03299	1	0.164625	39.0222
GOTERM_BP_FAT	GO:0042391~regulation of membrane potential	7	2.69231	0.0279215	CAV1, JUN, BCL2, ERBB2, BAX, SNCA, SOD2	233	134	13528	3.03299	1	0.164625	39.0222
GOTERM_BP_FAT	GO:0006886~intracellular protein transport	13	5	0.0280086	PDIA3, XPO5, YWHAB, TP53, NFKBIA, CALR, CDC37, GABARAP, AKT1, CSE1L, JUN, BCL6, KPNA2	233	374	13528	2.01813	1	0.164684	39.1175
GOTERM_BP_FAT	GO:0006873~cellular ion homeostasis	13	5	0.0280086	PRKCA, APP, CAV1, HSP90B1, JUN, BCL2, ERBB2, BAX, SNCA, TGM2, TP53, CALR, SOD2	233	374	13528	2.01813	1	0.164684	39.1175
GOTERM_BP_FAT	GO:0006955~immune response	20	7.69231	0.0284787	CEBPB, TBK1, RELA, CEBPG, RELB, CLU, SNCA, TP53, MLH1, PRKDC, TNFRSF14, NFKB2, B2M, TNFRSF1A, TNFRSF1B, BCL2, IKBKG, HSPD1, TRAF6, NFIL3	233	690	13528	1.6829	1	0.16682	39.6298
GOTERM_BP_FAT	GO:0032868~response to insulin stimulus	6	2.30769	0.0287623	AKT1, GRB2, ERBB3, RELA, BCAR1, PRKDC	233	100	13528	3.48361	1	0.167934	39.937
GOTERM_BP_FAT	GO:0006403~RNA localization	6	2.30769	0.0287623	HNRNPA1L2, UPF1, NUP62, CKAP5, HNRNPA2B1, HNRNPA1	233	100	13528	3.48361	1	0.167934	39.937
GOTERM_BP_FAT	GO:0051053~negative regulation of DNA metabolic process	4	1.53846	0.028922	TP53, MLH1, BCL6, TERF1	233	39	13528	5.95488	1	0.168374	40.1093
GOTERM_BP_FAT	GO:0002429~immune response-activating cell surface receptor signaling pathway	4	1.53846	0.028922	MAP3K7, BCAR1, IKBKG, TRAF6	233	39	13528	5.95488	1	0.168374	40.1093
GOTERM_BP_FAT	GO:0048514~blood vessel morphogenesis	9	3.46154	0.029143	MAP3K7, CAV1, JUN, BAX, CASP8, TGM2, JAG1, PTEN, JUNB	233	211	13528	2.4765	1	0.169141	40.3468
GOTERM_BP_FAT	GO:0032869~cellular response to insulin stimulus	5	1.92308	0.0292333	AKT1, GRB2, ERBB3, BCAR1, PRKDC	233	68	13528	4.26912	1	0.169204	40.4437
GOTERM_BP_FAT	GO:0042308~negative regulation of protein import into nucleus	3	1.15385	0.0300025	NFKBIE, NFKBIB, NFKBIA	233	16	13528	10.8863	1	0.172881	41.2627
GOTERM_BP_FAT	GO:0045598~regulation of fat cell differentiation	3	1.15385	0.0300025	AKT1, SIRT1, SOD2	233	16	13528	10.8863	1	0.172881	41.2627
GOTERM_BP_FAT	GO:0007017~microtubule-based process	10	3.84615	0.0306064	CEP72, APP, CAV1, MAP2K1, CKAP5, MLH1, HAUS7, STMN1, KPNA2, GABARAP	233	253	13528	2.29487	1	0.175652	41.8982
GOTERM_BP_FAT	GO:0001841~neural tube formation	4	1.53846	0.0308821	DVL2, MAP3K7, CASP8, TRAF6	233	40	13528	5.80601	1	0.176674	42.1861
GOTERM_BP_FAT	GO:0051224~negative regulation of protein transport	4	1.53846	0.0308821	NFKBIE, NFKBIB, YWHAB, NFKBIA	233	40	13528	5.80601	1	0.176674	42.1861
GOTERM_BP_FAT	GO:0055082~cellular chemical homeostasis	13	5	0.0310838	PRKCA, APP, CAV1, HSP90B1, JUN, BCL2, ERBB2, BAX, SNCA, TGM2, TP53, CALR, SOD2	233	380	13528	1.98627	1	0.177302	42.396
GOTERM_BP_FAT	GO:0019221~cytokine-mediated signaling pathway	5	1.92308	0.0320633	TNFRSF1A, RELA, RIPK1, TGM2, BAD	233	70	13528	4.14715	1	0.181986	43.4047
GOTERM_BP_FAT	GO:0007050~cell cycle arrest	6	2.30769	0.0321131	KHDRBS1, ERN1, TP53, CALR, DDIT3, APC	233	103	13528	3.38214	1	0.181804	43.4556
GOTERM_BP_FAT	GO:0034329~cell junction assembly	4	1.53846	0.0329103	BCL2, CTNNA1, FN1, APC	233	41	13528	5.6644	1	0.18549	44.2636
GOTERM_BP_FAT	GO:0002700~regulation of production of molecular mediator of immune response	4	1.53846	0.0329103	MAP3K7, BCL6, CD40, TRAF6	233	41	13528	5.6644	1	0.18549	44.2636
GOTERM_BP_FAT	GO:0006446~regulation of translational initiation	4	1.53846	0.0329103	EIF4G1, EIF2S1, HSPB1, EIF1B	233	41	13528	5.6644	1	0.18549	44.2636
GOTERM_BP_FAT	GO:0032386~regulation of intracellular transport	5	1.92308	0.0335365	KHDRBS1, NFKBIE, NFKBIB, NFKBIA, SIRT1	233	71	13528	4.08874	1	0.188266	44.8907
GOTERM_BP_FAT	GO:0043409~negative regulation of MAPKKK cascade	3	1.15385	0.033625	AKT1, CAV1, APC	233	17	13528	10.2459	1	0.188268	44.9787
GOTERM_BP_FAT	GO:0070555~response to interleukin-1	3	1.15385	0.033625	PRKCA, RELA, SNCA	233	17	13528	10.2459	1	0.188268	44.9787
GOTERM_BP_FAT	GO:0042787~protein ubiquitination during ubiquitin-dependent protein catabolic process	3	1.15385	0.033625	MAP3K1, MDM2, OS9	233	17	13528	10.2459	1	0.188268	44.9787
GOTERM_BP_FAT	GO:0002221~pattern recognition receptor signaling pathway	3	1.15385	0.033625	RELA, NFKBIA, HSPD1	233	17	13528	10.2459	1	0.188268	44.9787
GOTERM_BP_FAT	GO:0033689~negative regulation of osteoblast proliferation	2	0.769231	0.0340064	BCL2, EIF2AK2	233	2	13528	58.0601	1	0.189767	45.3568
GOTERM_BP_FAT	GO:0051097~negative regulation of helicase activity	2	0.769231	0.0340064	TP53, SIRT1	233	2	13528	58.0601	1	0.189767	45.3568
GOTERM_BP_FAT	GO:0033688~regulation of osteoblast proliferation	2	0.769231	0.0340064	BCL2, EIF2AK2	233	2	13528	58.0601	1	0.189767	45.3568
GOTERM_BP_FAT	GO:0043627~response to estrogen stimulus	6	2.30769	0.0344771	PRKCA, CAV1, BCL2, ESR1, CFTR, PTEN	233	105	13528	3.31772	1	0.191709	45.8201
GOTERM_BP_FAT	GO:0070507~regulation of microtubule cytoskeleton organization	4	1.53846	0.0350063	CAV1, MAP4, TERF1, APC	233	42	13528	5.52953	1	0.193933	46.3364
GOTERM_BP_FAT	GO:0050868~negative regulation of T cell activation	4	1.53846	0.0350063	ERBB2, BCL6, TNFRSF14, PAWR	233	42	13528	5.52953	1	0.193933	46.3364
GOTERM_BP_FAT	GO:0043270~positive regulation of ion transport	4	1.53846	0.0350063	AKT1, CAV1, CREB3, BAX	233	42	13528	5.52953	1	0.193933	46.3364
GOTERM_BP_FAT	GO:0051591~response to cAMP	4	1.53846	0.0350063	FOS, RELA, JUN, JUNB	233	42	13528	5.52953	1	0.193933	46.3364
GOTERM_BP_FAT	GO:0006952~defense response	18	6.92308	0.0357353	A2M, CEBPB, ELF3, TBK1, CEBPG, RELA, CLU, SNCA, NFKB1, ESR2, CD40, AKT1, FOS, TNFRSF1A, TNFRSF1B, BCL2, NFE2L1, FN1	233	615	13528	1.69932	1	0.197145	47.0402
GOTERM_BP_FAT	GO:0048729~tissue morphogenesis	8	3.07692	0.0357853	DVL2, MAP3K7, LAMA1, BCL2, CASP8, TP63, JAG1, TRAF6	233	180	13528	2.58045	1	0.196933	47.0881
GOTERM_BP_FAT	GO:0035295~tube development	9	3.46154	0.0360195	DVL2, MAP3K7, EP300, BCL2, CASP8, TP63, CFTR, TRAF6, TAB1	233	220	13528	2.37519	1	0.197643	47.3121
GOTERM_BP_FAT	GO:0051130~positive regulation of cellular component organization	8	3.07692	0.036519	PRKCA, AKT1, CAV1, MAP3K1, SNCA, CALR, TERF1, APC	233	181	13528	2.56619	1	0.199669	47.7871
GOTERM_BP_FAT	GO:0006402~mRNA catabolic process	4	1.53846	0.0371697	UPF1, HNRNPD, MLH1, HSPA1A	233	43	13528	5.40094	1	0.202428	48.3996
GOTERM_BP_FAT	GO:0007162~negative regulation of cell adhesion	4	1.53846	0.0371697	MAP2K1, ERBB3, BCL6, PTEN	233	43	13528	5.40094	1	0.202428	48.3996
GOTERM_BP_FAT	GO:0001838~embryonic epithelial tube formation	4	1.53846	0.0371697	DVL2, MAP3K7, CASP8, TRAF6	233	43	13528	5.40094	1	0.202428	48.3996
GOTERM_BP_FAT	GO:0051899~membrane depolarization	4	1.53846	0.0371697	CAV1, JUN, BCL2, SNCA	233	43	13528	5.40094	1	0.202428	48.3996
GOTERM_BP_FAT	GO:0034599~cellular response to oxidative stress	4	1.53846	0.0371697	FOS, SNCA, SOD2, FANCC	233	43	13528	5.40094	1	0.202428	48.3996
GOTERM_BP_FAT	GO:0046823~negative regulation of nucleocytoplasmic transport	3	1.15385	0.0374083	NFKBIE, NFKBIB, NFKBIA	233	18	13528	9.67668	1	0.203137	48.6225
GOTERM_BP_FAT	GO:0016447~somatic recombination of immunoglobulin gene segments	3	1.15385	0.0374083	MLH1, PRKDC, HSPD1	233	18	13528	9.67668	1	0.203137	48.6225
GOTERM_BP_FAT	GO:0018107~peptidyl-threonine phosphorylation	3	1.15385	0.0374083	PRKCA, BCL2, CAD	233	18	13528	9.67668	1	0.203137	48.6225
GOTERM_BP_FAT	GO:0043154~negative regulation of caspase activity	3	1.15385	0.0374083	SNCA, NR4A1, HSPA5	233	18	13528	9.67668	1	0.203137	48.6225
GOTERM_BP_FAT	GO:0002718~regulation of cytokine production during immune response	3	1.15385	0.0374083	MAP3K7, BCL6, TRAF6	233	18	13528	9.67668	1	0.203137	48.6225
GOTERM_BP_FAT	GO:0042035~regulation of cytokine biosynthetic process	5	1.92308	0.0381901	CEBPB, REL, RELA, CEBPG, TRAF6	233	74	13528	3.92298	1	0.206507	49.3465
GOTERM_BP_FAT	GO:0006874~cellular calcium ion homeostasis	8	3.07692	0.0384258	PRKCA, APP, CAV1, HSP90B1, BCL2, BAX, TGM2, CALR	233	183	13528	2.53815	1	0.207185	49.5629
GOTERM_BP_FAT	GO:0051674~localization of cell	11	4.23077	0.0391897	PRKCA, VCAM1, DCC, LAMA1, BAX, BCAR1, PRKDC, ESR2, PTEN, FN1, APC	233	307	13528	2.08033	1	0.210427	50.2583
GOTERM_BP_FAT	GO:0048870~cell motility	11	4.23077	0.0391897	PRKCA, VCAM1, DCC, LAMA1, BAX, BCAR1, PRKDC, ESR2, PTEN, FN1, APC	233	307	13528	2.08033	1	0.210427	50.2583
GOTERM_BP_FAT	GO:0008544~epidermis development	8	3.07692	0.0393577	AKT1, ELF3, MAP2K1, RELA, BCL2, TP63, JAG1, APC	233	184	13528	2.52435	1	0.210762	50.4099
GOTERM_BP_FAT	GO:0042306~regulation of protein import into nucleus	4	1.53846	0.0394002	NFKBIE, NFKBIB, NFKBIA, SIRT1	233	44	13528	5.27819	1	0.210488	50.4482
GOTERM_BP_FAT	GO:0035148~tube lumen formation	4	1.53846	0.0394002	DVL2, MAP3K7, CASP8, TRAF6	233	44	13528	5.27819	1	0.210488	50.4482
GOTERM_BP_FAT	GO:0002699~positive regulation of immune effector process	4	1.53846	0.0394002	MAP3K7, HSPD1, TRAF6, B2M	233	44	13528	5.27819	1	0.210488	50.4482
GOTERM_BP_FAT	GO:0007169~transmembrane receptor protein tyrosine kinase signaling pathway	9	3.46154	0.0394044	EGFR, AKT1, GRB2, ERBB3, ERBB2, BCAR1, TFG, RAF1, PTEN	233	224	13528	2.33277	1	0.210031	50.4521
GOTERM_BP_FAT	GO:0045926~negative regulation of growth	6	2.30769	0.0408495	BCL2, CDKN2AIP, TP53, TP63, BCL6, ESR2	233	110	13528	3.16691	1	0.216486	51.738
GOTERM_BP_FAT	GO:0000226~microtubule cytoskeleton organization	7	2.69231	0.0410709	CEP72, CAV1, CKAP5, MLH1, HAUS7, STMN1, GABARAP	233	147	13528	2.76477	1	0.217055	51.9323
GOTERM_BP_FAT	GO:0002758~innate immune response-activating signal transduction	3	1.15385	0.041346	RELA, NFKBIA, HSPD1	233	19	13528	9.16738	1	0.217875	52.1726
GOTERM_BP_FAT	GO:0002218~activation of innate immune response	3	1.15385	0.041346	RELA, NFKBIA, HSPD1	233	19	13528	9.16738	1	0.217875	52.1726
GOTERM_BP_FAT	GO:0050870~positive regulation of T cell activation	5	1.92308	0.0414878	MAP3K7, VCAM1, BAD, HSPD1, TRAF6	233	76	13528	3.81974	1	0.218061	52.296
GOTERM_BP_FAT	GO:0042326~negative regulation of phosphorylation	4	1.53846	0.0416971	PRKCA, CAV1, JUN, BAX	233	45	13528	5.1609	1	0.218563	52.4776
GOTERM_BP_FAT	GO:0051495~positive regulation of cytoskeleton organization	4	1.53846	0.0416971	CAV1, MAP3K1, TERF1, APC	233	45	13528	5.1609	1	0.218563	52.4776
GOTERM_BP_FAT	GO:0007611~learning or memory	6	2.30769	0.042204	PRKCA, FOS, APP, JUN, ESR2, PTEN	233	111	13528	3.13838	1	0.220464	52.9148
GOTERM_BP_FAT	GO:0055074~calcium ion homeostasis	8	3.07692	0.043355	PRKCA, APP, CAV1, HSP90B1, BCL2, BAX, TGM2, CALR	233	188	13528	2.47064	1	0.225361	53.8935
GOTERM_BP_FAT	GO:0045892~negative regulation of transcription, DNA-dependent	12	4.61538	0.04343	ID2, TP53, MDM2, TP63, NFKB1, BCL6, PAWR, CALR, SIRT1, NCOR2, SIRT3, HNRNPAB	233	356	13528	1.95708	1	0.225214	53.9565
GOTERM_BP_FAT	GO:0010810~regulation of cell-substrate adhesion	4	1.53846	0.0440601	BCL2, CDK6, BCL6, PTEN	233	46	13528	5.0487	1	0.227642	54.4835
GOTERM_BP_FAT	GO:0048660~regulation of smooth muscle cell proliferation	4	1.53846	0.0440601	PRKCA, EGFR, JUN, TGM2	233	46	13528	5.0487	1	0.227642	54.4835
GOTERM_BP_FAT	GO:0007623~circadian rhythm	4	1.53846	0.0440601	EGFR, DDC, ERBB3, JUN	233	46	13528	5.0487	1	0.227642	54.4835
GOTERM_BP_FAT	GO:0015931~nucleobase, nucleoside, nucleotide and nucleic acid transport	6	2.30769	0.0449936	HNRNPA1L2, UPF1, NUP62, CKAP5, HNRNPA2B1, HNRNPA1	233	113	13528	3.08284	1	0.231451	55.2537
GOTERM_BP_FAT	GO:0032147~activation of protein kinase activity	6	2.30769	0.0464289	EGFR, MAP3K7, MAP3K1, IKBKG, TRAF6, TAB1	233	114	13528	3.05579	1	0.237517	56.414
GOTERM_BP_FAT	GO:0032844~regulation of homeostatic process	6	2.30769	0.0464289	CAV1, LMO2, BCL2, BAX, CDK6, TERF1	233	114	13528	3.05579	1	0.237517	56.414
GOTERM_BP_FAT	GO:0051253~negative regulation of RNA metabolic process	12	4.61538	0.0479541	ID2, TP53, MDM2, TP63, NFKB1, BCL6, PAWR, CALR, SIRT1, NCOR2, SIRT3, HNRNPAB	233	362	13528	1.92464	1	0.243921	57.6158
GOTERM_BP_FAT	GO:0042770~DNA damage response, signal transduction	5	1.92308	0.0485527	TP53, MLH1, TP63, H2AFX, ABL1	233	80	13528	3.62876	1	0.246094	58.0788
GOTERM_BP_FAT	GO:0042108~positive regulation of cytokine biosynthetic process	4	1.53846	0.0489818	REL, RELA, CEBPG, TRAF6	233	48	13528	4.83834	1	0.247492	58.4079
GOTERM_BP_FAT	GO:0043029~T cell homeostasis	3	1.15385	0.0496591	AKT1, BCL2, BAX	233	21	13528	8.2943	1	0.249989	58.9223
GOTERM_BP_FAT	GO:0045429~positive regulation of nitric oxide biosynthetic process	3	1.15385	0.0496591	EGFR, AKT1, SOD2	233	21	13528	8.2943	1	0.249989	58.9223
GOTERM_BP_FAT	GO:0018210~peptidyl-threonine modification	3	1.15385	0.0496591	PRKCA, BCL2, CAD	233	21	13528	8.2943	1	0.249989	58.9223
GOTERM_BP_FAT	GO:0010466~negative regulation of peptidase activity	3	1.15385	0.0496591	SNCA, NR4A1, HSPA5	233	21	13528	8.2943	1	0.249989	58.9223
GOTERM_BP_FAT	GO:0050801~ion homeostasis	13	5	0.050053	PRKCA, APP, CAV1, HSP90B1, JUN, BCL2, ERBB2, BAX, SNCA, TGM2, TP53, CALR, SOD2	233	409	13528	1.84543	1	0.251209	59.2187
GOTERM_BP_FAT	GO:0010959~regulation of metal ion transport	5	1.92308	0.0504164	AKT1, CAV1, CREB3, BCL2, BAX	233	81	13528	3.58396	1	0.252288	59.4903
GOTERM_BP_FAT	GO:0018394~peptidyl-lysine acetylation	2	0.769231	0.0505752	EP300, CREBBP	233	3	13528	38.7067	1	0.252458	59.6085
GOTERM_BP_FAT	GO:0070141~response to UV-A	2	0.769231	0.0505752	EGFR, AKT1	233	3	13528	38.7067	1	0.252458	59.6085
GOTERM_BP_FAT	GO:0035067~negative regulation of histone acetylation	2	0.769231	0.0505752	SET, SNCA	233	3	13528	38.7067	1	0.252458	59.6085
GOTERM_BP_FAT	GO:0018076~N-terminal peptidyl-lysine acetylation	2	0.769231	0.0505752	EP300, CREBBP	233	3	13528	38.7067	1	0.252458	59.6085
GOTERM_BP_FAT	GO:0035234~germ cell programmed cell death	2	0.769231	0.0505752	BAX, PRKDC	233	3	13528	38.7067	1	0.252458	59.6085
GOTERM_BP_FAT	GO:0006808~regulation of nitrogen utilization	2	0.769231	0.0505752	BCL2, BAX	233	3	13528	38.7067	1	0.252458	59.6085
GOTERM_BP_FAT	GO:0051208~sequestering of calcium ion	2	0.769231	0.0505752	HSP90B1, CALR	233	3	13528	38.7067	1	0.252458	59.6085
GOTERM_BP_FAT	GO:0009896~positive regulation of catabolic process	4	1.53846	0.0515392	AKT1, MDM2, STUB1, APC	233	49	13528	4.7396	1	0.256165	60.319
GOTERM_BP_FAT	GO:0032886~regulation of microtubule-based process	4	1.53846	0.0515392	CAV1, MAP4, TERF1, APC	233	49	13528	4.7396	1	0.256165	60.319
GOTERM_BP_FAT	GO:0006875~cellular metal ion homeostasis	8	3.07692	0.0521402	PRKCA, APP, CAV1, HSP90B1, BCL2, BAX, TGM2, CALR	233	196	13528	2.3698	1	0.258257	60.7558
GOTERM_BP_FAT	GO:0055066~di-, tri-valent inorganic cation homeostasis	9	3.46154	0.0539918	PRKCA, APP, CAV1, HSP90B1, BCL2, BAX, TGM2, CALR, SOD2	233	239	13528	2.18636	1	0.265753	62.0736
GOTERM_BP_FAT	GO:0016445~somatic diversification of immunoglobulins	3	1.15385	0.0540224	MLH1, PRKDC, HSPD1	233	22	13528	7.91728	1	0.265335	62.095
GOTERM_BP_FAT	GO:0045930~negative regulation of mitotic cell cycle	3	1.15385	0.0540224	EGFR, BCL2, BCL6	233	22	13528	7.91728	1	0.265335	62.095
GOTERM_BP_FAT	GO:0043525~positive regulation of neuron apoptosis	3	1.15385	0.0540224	JUN, BAX, TP53	233	22	13528	7.91728	1	0.265335	62.095
GOTERM_BP_FAT	GO:0032387~negative regulation of intracellular transport	3	1.15385	0.0540224	NFKBIE, NFKBIB, NFKBIA	233	22	13528	7.91728	1	0.265335	62.095
GOTERM_BP_FAT	GO:0009266~response to temperature stimulus	5	1.92308	0.0542604	AKT1, FOS, BCL2, HSPB1, DNAJB4	233	83	13528	3.4976	1	0.265812	62.2612
GOTERM_BP_FAT	GO:0002683~negative regulation of immune system process	5	1.92308	0.0542604	A2M, ERBB2, BCL6, TNFRSF14, PAWR	233	83	13528	3.4976	1	0.265812	62.2612
GOTERM_BP_FAT	GO:0007398~ectoderm development	8	3.07692	0.0560161	AKT1, ELF3, MAP2K1, RELA, BCL2, TP63, JAG1, APC	233	199	13528	2.33407	1	0.27277	63.4665
GOTERM_BP_FAT	GO:0050864~regulation of B cell activation	4	1.53846	0.0568441	BCL6, PAWR, BAD, CD40	233	51	13528	4.55373	1	0.275725	64.0222
GOTERM_BP_FAT	GO:0055080~cation homeostasis	10	3.84615	0.0576999	PRKCA, APP, CAV1, HSP90B1, BCL2, BAX, TGM2, TP53, CALR, SOD2	233	286	13528	2.03007	1	0.278773	64.5883
GOTERM_BP_FAT	GO:0048878~chemical homeostasis	15	5.76923	0.0580843	PRKCA, CAV1, ERBB2, SNCA, TP53, BAD, CALR, RPS6, SOD2, APP, HSP90B1, BAX, BCL2, JUN, TGM2	233	512	13528	1.70098	1	0.279823	64.8397
GOTERM_BP_FAT	GO:0007219~Notch signaling pathway	4	1.53846	0.05959	APP, APH1A, TP63, JAG1	233	52	13528	4.46616	1	0.285541	65.8087
GOTERM_BP_FAT	GO:0033157~regulation of intracellular protein transport	4	1.53846	0.0623972	NFKBIE, NFKBIB, NFKBIA, SIRT1	233	53	13528	4.38189	1	0.296545	67.5483
GOTERM_BP_FAT	GO:0001101~response to acid	3	1.15385	0.063133	RELA, BCL2, BAX	233	24	13528	7.25751	1	0.298961	67.9903
GOTERM_BP_FAT	GO:0002562~somatic diversification of immune receptors via germline recombination within a single locus	3	1.15385	0.063133	MLH1, PRKDC, HSPD1	233	24	13528	7.25751	1	0.298961	67.9903
GOTERM_BP_FAT	GO:0016444~somatic cell DNA recombination	3	1.15385	0.063133	MLH1, PRKDC, HSPD1	233	24	13528	7.25751	1	0.298961	67.9903
GOTERM_BP_FAT	GO:0050803~regulation of synapse structure and activity	3	1.15385	0.063133	PRKCA, APP, UBC	233	24	13528	7.25751	1	0.298961	67.9903
GOTERM_BP_FAT	GO:0030433~ER-associated protein catabolic process	3	1.15385	0.063133	HSP90B1, UBC, OS9	233	24	13528	7.25751	1	0.298961	67.9903
GOTERM_BP_FAT	GO:0055065~metal ion homeostasis	8	3.07692	0.0632473	PRKCA, APP, CAV1, HSP90B1, BCL2, BAX, TGM2, CALR	233	205	13528	2.26576	1	0.298835	68.0585
GOTERM_BP_FAT	GO:0006919~activation of caspase activity	4	1.53846	0.0652649	BAX, TP53, HSPD1, TERF1	233	54	13528	4.30075	1	0.306401	69.2391
GOTERM_BP_FAT	GO:0051250~negative regulation of lymphocyte activation	4	1.53846	0.0652649	ERBB2, BCL6, TNFRSF14, PAWR	233	54	13528	4.30075	1	0.306401	69.2391
GOTERM_BP_FAT	GO:0045088~regulation of innate immune response	4	1.53846	0.0652649	A2M, RELA, NFKBIA, HSPD1	233	54	13528	4.30075	1	0.306401	69.2391
GOTERM_BP_FAT	GO:0042476~odontogenesis	4	1.53846	0.0652649	ERBB3, BAX, TP63, TRAF6	233	54	13528	4.30075	1	0.306401	69.2391
GOTERM_BP_FAT	GO:0030859~polarized epithelial cell differentiation	2	0.769231	0.0668611	LAMA1, TP63	233	4	13528	29.03	1	0.312189	70.1439
GOTERM_BP_FAT	GO:0042149~cellular response to glucose starvation	2	0.769231	0.0668611	TP53, HSPA5	233	4	13528	29.03	1	0.312189	70.1439
GOTERM_BP_FAT	GO:0051300~spindle pole body organization	2	0.769231	0.0668611	CEP72, CKAP5	233	4	13528	29.03	1	0.312189	70.1439
GOTERM_BP_FAT	GO:0070431~nucleotide-binding oligomerization domain containing 2 signaling pathway	2	0.769231	0.0668611	RELA, NFKBIA	233	4	13528	29.03	1	0.312189	70.1439
GOTERM_BP_FAT	GO:0070423~nucleotide-binding oligomerization domain containing signaling pathway	2	0.769231	0.0668611	RELA, NFKBIA	233	4	13528	29.03	1	0.312189	70.1439
GOTERM_BP_FAT	GO:0034644~cellular response to UV	2	0.769231	0.0668611	BAX, TP53	233	4	13528	29.03	1	0.312189	70.1439
GOTERM_BP_FAT	GO:0043497~regulation of protein heterodimerization activity	2	0.769231	0.0668611	BCL2, BAX	233	4	13528	29.03	1	0.312189	70.1439
GOTERM_BP_FAT	GO:0031657~regulation of cyclin-dependent protein kinase activity during G1/S	2	0.769231	0.0668611	EGFR, AKT1	233	4	13528	29.03	1	0.312189	70.1439
GOTERM_BP_FAT	GO:0031659~positive regulation of cyclin-dependent protein kinase activity during G1/S	2	0.769231	0.0668611	EGFR, AKT1	233	4	13528	29.03	1	0.312189	70.1439
GOTERM_BP_FAT	GO:0035239~tube morphogenesis	6	2.30769	0.0675512	DVL2, MAP3K7, BCL2, CASP8, TP63, TRAF6	233	127	13528	2.743	1	0.314326	70.5272
GOTERM_BP_FAT	GO:0040018~positive regulation of multicellular organism growth	3	1.15385	0.0678691	AKT1, BCL2, CREB1	233	25	13528	6.96721	1	0.314976	70.7022
GOTERM_BP_FAT	GO:0010948~negative regulation of cell cycle process	3	1.15385	0.0678691	BCL6, TERF1, APC	233	25	13528	6.96721	1	0.314976	70.7022
GOTERM_BP_FAT	GO:0050680~negative regulation of epithelial cell proliferation	3	1.15385	0.0678691	CDK6, ESR2, APC	233	25	13528	6.96721	1	0.314976	70.7022
GOTERM_BP_FAT	GO:0001819~positive regulation of cytokine production	5	1.92308	0.0689234	MAP3K7, CREB1, HSPD1, CD40, TRAF6	233	90	13528	3.22556	1	0.318523	71.2757
GOTERM_BP_FAT	GO:0043254~regulation of protein complex assembly	5	1.92308	0.0689234	CAV1, MAP3K1, CLU, TERF1, APC	233	90	13528	3.22556	1	0.318523	71.2757
GOTERM_BP_FAT	GO:0009408~response to heat	4	1.53846	0.0711785	AKT1, BCL2, HSPB1, DNAJB4	233	56	13528	4.14715	1	0.326717	72.467
GOTERM_BP_FAT	GO:0030003~cellular cation homeostasis	9	3.46154	0.0719143	PRKCA, APP, CAV1, HSP90B1, BCL2, BAX, TGM2, TP53, CALR	233	254	13528	2.05725	1	0.328944	72.8456
GOTERM_BP_FAT	GO:0000209~protein polyubiquitination	3	1.15385	0.0727185	MAP3K1, TRAF6, STUB1	233	26	13528	6.69924	1	0.331419	73.2536
GOTERM_BP_FAT	GO:0002637~regulation of immunoglobulin production	3	1.15385	0.0727185	BCL6, CD40, TRAF6	233	26	13528	6.69924	1	0.331419	73.2536
GOTERM_BP_FAT	GO:0034330~cell junction organization	4	1.53846	0.0742227	BCL2, CTNNA1, FN1, APC	233	57	13528	4.07439	1	0.33655	74.0015
GOTERM_BP_FAT	GO:0002695~negative regulation of leukocyte activation	4	1.53846	0.0742227	ERBB2, BCL6, TNFRSF14, PAWR	233	57	13528	4.07439	1	0.33655	74.0015
GOTERM_BP_FAT	GO:0016331~morphogenesis of embryonic epithelium	4	1.53846	0.077324	DVL2, MAP3K7, CASP8, TRAF6	233	58	13528	4.00414	1	0.347642	75.4815
GOTERM_BP_FAT	GO:0002200~somatic diversification of immune receptors	3	1.15385	0.077676	MLH1, PRKDC, HSPD1	233	27	13528	6.45112	1	0.348317	75.6444
GOTERM_BP_FAT	GO:0042130~negative regulation of T cell proliferation	3	1.15385	0.077676	ERBB2, TNFRSF14, PAWR	233	27	13528	6.45112	1	0.348317	75.6444
GOTERM_BP_FAT	GO:0010952~positive regulation of peptidase activity	4	1.53846	0.0804814	BAX, TP53, HSPD1, TERF1	233	59	13528	3.93628	1	0.358088	76.9065
GOTERM_BP_FAT	GO:0043280~positive regulation of caspase activity	4	1.53846	0.0804814	BAX, TP53, HSPD1, TERF1	233	59	13528	3.93628	1	0.358088	76.9065
GOTERM_BP_FAT	GO:0003006~reproductive developmental process	9	3.46154	0.0822712	AKT1, BCL2, BAX, PRKDC, TP63, PPP2R2B, SIRT1, JUNB, FANCC	233	262	13528	1.99443	1	0.363999	77.6792
GOTERM_BP_FAT	GO:0048002~antigen processing and presentation of peptide antigen	3	1.15385	0.0827365	TRAF6, CALR, B2M	233	28	13528	6.22072	1	0.365035	77.8761
GOTERM_BP_FAT	GO:0007173~epidermal growth factor receptor signaling pathway	3	1.15385	0.0827365	EGFR, GRB2, BCAR1	233	28	13528	6.22072	1	0.365035	77.8761
GOTERM_BP_FAT	GO:0030888~regulation of B cell proliferation	3	1.15385	0.0827365	BCL6, PAWR, CD40	233	28	13528	6.22072	1	0.365035	77.8761
GOTERM_BP_FAT	GO:0048485~sympathetic nervous system development	2	0.769231	0.0828688	ERBB2, TP63	233	5	13528	23.224	1	0.364855	77.9318
GOTERM_BP_FAT	GO:0007253~cytoplasmic sequestering of NF-kappaB	2	0.769231	0.0828688	NFKBIB, NFKBIA	233	5	13528	23.224	1	0.364855	77.9318
GOTERM_BP_FAT	GO:0035065~regulation of histone acetylation	2	0.769231	0.0828688	SET, SNCA	233	5	13528	23.224	1	0.364855	77.9318
GOTERM_BP_FAT	GO:0045747~positive regulation of Notch signaling pathway	2	0.769231	0.0828688	TP63, JAG1	233	5	13528	23.224	1	0.364855	77.9318
GOTERM_BP_FAT	GO:0043297~apical junction assembly	2	0.769231	0.0828688	CTNNA1, APC	233	5	13528	23.224	1	0.364855	77.9318
GOTERM_BP_FAT	GO:0002726~positive regulation of T cell cytokine production	2	0.769231	0.0828688	MAP3K7, TRAF6	233	5	13528	23.224	1	0.364855	77.9318
GOTERM_BP_FAT	GO:0010623~developmental programmed cell death	2	0.769231	0.0828688	BAX, PRKDC	233	5	13528	23.224	1	0.364855	77.9318
GOTERM_BP_FAT	GO:0048087~positive regulation of pigmentation during development	2	0.769231	0.0828688	BCL2, BAX	233	5	13528	23.224	1	0.364855	77.9318
GOTERM_BP_FAT	GO:0002347~response to tumor cell	2	0.769231	0.0828688	TP53, TP63	233	5	13528	23.224	1	0.364855	77.9318
GOTERM_BP_FAT	GO:0070059~apoptosis in response to endoplasmic reticulum stress	2	0.769231	0.0828688	BCL2, BAX	233	5	13528	23.224	1	0.364855	77.9318
GOTERM_BP_FAT	GO:0033137~negative regulation of peptidyl-serine phosphorylation	2	0.769231	0.0828688	CAV1, BAX	233	5	13528	23.224	1	0.364855	77.9318
GOTERM_BP_FAT	GO:0009894~regulation of catabolic process	5	1.92308	0.0829512	AKT1, RELA, MDM2, STUB1, APC	233	96	13528	3.02396	1	0.364496	77.9664
GOTERM_BP_FAT	GO:0060627~regulation of vesicle-mediated transport	5	1.92308	0.0829512	PRKCA, CAV1, SNCA, CALR, PTEN	233	96	13528	3.02396	1	0.364496	77.9664
GOTERM_BP_FAT	GO:0045785~positive regulation of cell adhesion	4	1.53846	0.083694	ERBB2, TGM2, CDK6, APC	233	60	13528	3.87067	1	0.366526	78.2761
GOTERM_BP_FAT	GO:0051168~nuclear export	4	1.53846	0.083694	UPF1, XPO5, CALR, HNRNPA1	233	60	13528	3.87067	1	0.366526	78.2761
GOTERM_BP_FAT	GO:0042327~positive regulation of phosphorylation	5	1.92308	0.0854161	PRKCA, EGFR, CAV1, BCL2, TNFRSF14	233	97	13528	2.99279	1	0.372055	78.9783
GOTERM_BP_FAT	GO:0030855~epithelial cell differentiation	6	2.30769	0.0868852	LAMA1, ELF3, MAP2K1, JUN, TP63, JAG1	233	137	13528	2.54278	1	0.376624	79.5604
GOTERM_BP_FAT	GO:0050866~negative regulation of cell activation	4	1.53846	0.0869609	ERBB2, BCL6, TNFRSF14, PAWR	233	61	13528	3.80722	1	0.376226	79.59
GOTERM_BP_FAT	GO:0040014~regulation of multicellular organism growth	4	1.53846	0.0869609	AKT1, APP, BCL2, CREB1	233	61	13528	3.80722	1	0.376226	79.59
GOTERM_BP_FAT	GO:0000122~negative regulation of transcription from RNA polymerase II promoter	9	3.46154	0.0877858	ID2, TP53, MDM2, TP63, NFKB1, BCL6, PAWR, CALR, NCOR2	233	266	13528	1.96444	1	0.378475	79.9097
GOTERM_BP_FAT	GO:0030856~regulation of epithelial cell differentiation	3	1.15385	0.087895	CAV1, TP63, APC	233	29	13528	6.00622	1	0.378194	79.9516
GOTERM_BP_FAT	GO:0045807~positive regulation of endocytosis	3	1.15385	0.087895	CAV1, SNCA, CALR	233	29	13528	6.00622	1	0.378194	79.9516
GOTERM_BP_FAT	GO:0043393~regulation of protein binding	3	1.15385	0.087895	EPB41, BCL2, BAX	233	29	13528	6.00622	1	0.378194	79.9516
GOTERM_BP_FAT	GO:0010522~regulation of calcium ion transport into cytosol	3	1.15385	0.087895	CAV1, BCL2, BAX	233	29	13528	6.00622	1	0.378194	79.9516
GOTERM_BP_FAT	GO:0034621~cellular macromolecular complex subunit organization	11	4.23077	0.088069	SRPK2, CAV1, SET, PAK2, CSE1L, MLH1, EIF2A, H2AFX, STMN1, HSPD1, CALR	233	357	13528	1.78897	1	0.378141	80.0184
GOTERM_BP_FAT	GO:0022602~ovulation cycle process	4	1.53846	0.0902811	BCL2, ERBB2, BAX, SIRT1	233	62	13528	3.74581	1	0.385203	80.8483
GOTERM_BP_FAT	GO:0042129~regulation of T cell proliferation	4	1.53846	0.0902811	VCAM1, ERBB2, TNFRSF14, PAWR	233	62	13528	3.74581	1	0.385203	80.8483
GOTERM_BP_FAT	GO:0006275~regulation of DNA replication	4	1.53846	0.0902811	JUN, TP53, CALR, TERF1	233	62	13528	3.74581	1	0.385203	80.8483
GOTERM_BP_FAT	GO:0043269~regulation of ion transport	5	1.92308	0.090452	AKT1, CAV1, CREB3, BCL2, BAX	233	99	13528	2.93233	1	0.385127	80.9111
GOTERM_BP_FAT	GO:0010562~positive regulation of phosphorus metabolic process	5	1.92308	0.0930224	PRKCA, EGFR, CAV1, BCL2, TNFRSF14	233	100	13528	2.903	1	0.393311	81.8318
GOTERM_BP_FAT	GO:0045937~positive regulation of phosphate metabolic process	5	1.92308	0.0930224	PRKCA, EGFR, CAV1, BCL2, TNFRSF14	233	100	13528	2.903	1	0.393311	81.8318
GOTERM_BP_FAT	GO:0034614~cellular response to reactive oxygen species	3	1.15385	0.0931466	FOS, SOD2, FANCC	233	30	13528	5.80601	1	0.39306	81.8752
GOTERM_BP_FAT	GO:0033044~regulation of chromosome organization	3	1.15385	0.0931466	SET, SNCA, TERF1	233	30	13528	5.80601	1	0.39306	81.8752
GOTERM_BP_FAT	GO:0002377~immunoglobulin production	3	1.15385	0.0931466	MLH1, PRKDC, HSPD1	233	30	13528	5.80601	1	0.39306	81.8752
GOTERM_BP_FAT	GO:0050729~positive regulation of inflammatory response	3	1.15385	0.0931466	PRKCA, TNFRSF1A, TGM2	233	30	13528	5.80601	1	0.39306	81.8752
GOTERM_BP_FAT	GO:0042990~regulation of transcription factor import into nucleus	3	1.15385	0.0931466	NFKBIE, NFKBIB, NFKBIA	233	30	13528	5.80601	1	0.39306	81.8752
GOTERM_BP_FAT	GO:0045768~positive regulation of anti-apoptosis	3	1.15385	0.0931466	CAV1, RIPK1, SIRT1	233	30	13528	5.80601	1	0.39306	81.8752
GOTERM_BP_FAT	GO:0032368~regulation of lipid transport	3	1.15385	0.0931466	AKT1, NFKBIA, NFKB1	233	30	13528	5.80601	1	0.39306	81.8752
GOTERM_BP_FAT	GO:0007584~response to nutrient	6	2.30769	0.0931953	A2M, CAV1, RELA, BCL2, PTEN, DDIT3	233	140	13528	2.48829	1	0.392552	81.8921
GOTERM_BP_FAT	GO:0006508~proteolysis	25	9.61538	0.0936724	USP7, APH1A, BTRC, CLU, NEDD8, NFKB1, PSMA7, STUB1, OS9, MAP1LC3A, MAP1LC3B, MAP3K1, CASP8, TRAF6, SPOP, RELA, RFWD2, HSP90B1, PSMC5, PSMA6, PSMA5, UBC, MDM2, PSME3, ASB7	233	1054	13528	1.37714	1	0.393505	82.0578
GOTERM_BP_FAT	GO:0030036~actin cytoskeleton organization	8	3.07692	0.0938991	NPHP4, PAK2, EPB41, BCL2, BCAR1, BCL6, ABL1, CALR	233	226	13528	2.05522	1	0.393604	82.1361
GOTERM_BP_FAT	GO:0007281~germ cell development	5	1.92308	0.0956273	AKT1, BCL2, BAX, PPP2R2B, FANCC	233	101	13528	2.87426	1	0.398772	82.722
GOTERM_BP_FAT	GO:0030005~cellular di-, tri-valent inorganic cation homeostasis	8	3.07692	0.0960364	PRKCA, APP, CAV1, HSP90B1, BCL2, BAX, TGM2, CALR	233	227	13528	2.04617	1	0.399472	82.858
GOTERM_BP_FAT	GO:0032103~positive regulation of response to external stimulus	4	1.53846	0.0970775	PRKCA, TNFRSF1A, CREB3, TGM2	233	64	13528	3.62876	1	0.40228	83.1996
GOTERM_BP_FAT	GO:0043406~positive regulation of MAP kinase activity	5	1.92308	0.0982664	EGFR, MAP2K1, MAP3K1, RIPK1, ERBB2	233	102	13528	2.84608	1	0.405556	83.5818
GOTERM_BP_FAT	GO:0002440~production of molecular mediator of immune response	3	1.15385	0.0984868	MLH1, PRKDC, HSPD1	233	31	13528	5.61872	1	0.405609	83.6518
GOTERM_BP_FAT	GO:0032735~positive regulation of interleukin-12 production	2	0.769231	0.0986031	HSPD1, CD40	233	6	13528	19.3534	1	0.405318	83.6886
GOTERM_BP_FAT	GO:0033483~gas homeostasis	2	0.769231	0.0986031	CAV1, SOD2	233	6	13528	19.3534	1	0.405318	83.6886
GOTERM_BP_FAT	GO:0007252~I-kappaB phosphorylation	2	0.769231	0.0986031	MAP3K7, IKBKB	233	6	13528	19.3534	1	0.405318	83.6886
GOTERM_BP_FAT	GO:0060395~SMAD protein signal transduction	2	0.769231	0.0986031	FOS, JUN	233	6	13528	19.3534	1	0.405318	83.6886
GOTERM_BP_FAT	GO:0001302~replicative cell aging	2	0.769231	0.0986031	TP63, TERF1	233	6	13528	19.3534	1	0.405318	83.6886
GOTERM_BP_FAT	GO:0002724~regulation of T cell cytokine production	2	0.769231	0.0986031	MAP3K7, TRAF6	233	6	13528	19.3534	1	0.405318	83.6886
GOTERM_BP_FAT	GO:0007423~sensory organ development	8	3.07692	0.0994373	EGFR, ERBB3, MAP3K1, BCL2, ERBB2, BAX, JAG1, APC	233	229	13528	2.0283	1	0.407391	83.9503

## Sheet: GOTERM_MF_FAT
Category	Term	Count	%	PValue	Genes	List Total	Pop Hits	Pop Total	Fold Enrichment	Bonferroni	Benjamini	FDR
GOTERM_MF_FAT	GO:0004672~protein kinase activity	42	16.1538	3.33436e-14	POLR2E, ERBB3, TBK1, ERBB2, PRKDC, TFG, TRIB3, CAD, POLR2C, MAP3K7, AKT1, CSNK2A1, MAP3K3, PAK2, STK40, MAP3K1, AAK1, MAP3K8, MAP2K7, EGFR, PRKCA, SRPK2, MAP2K1, BRAF, RAF1, CDK6, STK4, DAPK3, MAST3, MAPK6, NUP62, RIOK3, MAPK13, RIPK1, ARAF, ERN1, RIPK3, ABL1, EIF2AK2, MAP3K14, IKBKB, KSR1	225	606	12983	3.99916	1.5854e-11	1.5854e-11	4.76286e-11
GOTERM_MF_FAT	GO:0004674~protein serine/threonine kinase activity	34	13.0769	4.56086e-13	TBK1, PRKDC, AKT1, MAP3K7, CSNK2A1, PAK2, STK40, MAP3K3, AAK1, MAP3K1, MAP3K8, MAP2K7, PRKCA, EGFR, SRPK2, BRAF, MAP2K1, RAF1, CDK6, STK4, DAPK3, MAST3, MAPK6, NUP62, RIOK3, MAPK13, RIPK1, ARAF, ERN1, RIPK3, EIF2AK2, MAP3K14, IKBKB, KSR1	225	430	12983	4.5625	2.17094e-10	1.08547e-10	6.52234e-10
GOTERM_MF_FAT	GO:0008134~transcription factor binding	36	13.8462	2.52652e-12	DCC, COPS5, ELF3, NFKBIB, NFKBIA, PRKDC, TRIB3, PAWR, NFKB2, ATF2, BCL2, NFIL3, BATF3, CREB3, RXRB, CREB1, RELA, CEBPG, RELB, CREBBP, YWHAB, TP53, ESR2, STK4, SIRT1, JUNB, DDIT3, ATF6, ATF3, PSMC5, EP300, NUP62, JUN, RIPK3, NFE2L1, NCOR2	225	513	12983	4.04928	1.20263e-09	4.00877e-10	3.61314e-09
GOTERM_MF_FAT	GO:0046983~protein dimerization activity	36	13.8462	1.21012e-11	BACH1, FOSL2, ERBB3, ERBB2, NFKB1, STUB1, POLR2C, ATF2, BATF, FOS, BCL2, CREB3L3, NFIL3, TERF1, EGFR, BATF3, CEBPB, CREB3, BRAF, POLR1D, CREB1, CEBPG, TP53, NR4A1, STK4, JUNB, DDIT3, ATF6, ATF4, ATF3, JUN, BAX, ATF7, IKBKG, NFE2L1, IKBKB	225	542	12983	3.83262	5.76018e-09	1.44004e-09	1.73057e-08
GOTERM_MF_FAT	GO:0043565~sequence-specific DNA binding	36	13.8462	2.75983e-10	BACH1, FOSL2, ELF3, FOXK2, TP63, NFKB1, ATF2, BATF, FOS, HNRNPD, BCL6, CREB3L3, NFIL3, TERF1, HNRNPAB, BATF3, CEBPB, CREB3, RXRB, CREB1, RELA, CEBPG, HNRNPA2B1, TP53, ESR1, NR4A1, ESR2, JUNB, DDIT3, ATF6, ATF4, ATF3, JUN, ATF7, NFE2L1, HSPD1	225	607	12983	3.42221	1.31368e-07	2.62736e-08	3.94678e-07
GOTERM_MF_FAT	GO:0003712~transcription cofactor activity	27	10.3846	7.57784e-10	DCC, ELF3, COPS5, NFKBIB, TRIB3, PAWR, NFKB2, ATF2, NFIL3, BATF3, CREB3, RXRB, CREB1, RELB, CREBBP, YWHAB, ESR2, SIRT1, DDIT3, JUNB, ATF6, ATF3, PSMC5, EP300, RIPK3, NFE2L1, NCOR2	225	363	12983	4.2919	3.60705e-07	6.01176e-08	1.08369e-06
GOTERM_MF_FAT	GO:0030528~transcription regulator activity	60	23.0769	8.27145e-10	BACH1, E2F3, FOSL2, COPS5, ELF3, FOXK2, TP63, NFKB1, NFKB2, PAWR, BATF, FOS, CREB3L3, NFIL3, KHDRBS1, BATF3, RXRB, RELA, RELB, TP53, ESR1, ESR2, JUNB, DDIT3, ZBTB25, EP300, JUN, UBC, RIPK3, MDM2, NFE2L1, DCC, NFKBIB, TRIB3, CALR, ATF2, REL, BCL2, HNRNPD, BCL6, HNRNPAB, CEBPB, CREB3, CREB1, CEBPG, CREBBP, YWHAB, NR4A1, SNW1, SIRT1, SREBF2, ATF6, ATF4, PSMC5, ATF3, NUP62, ID2, ATF7, IKBKB, NCOR2	225	1512	12983	2.28977	3.93721e-07	5.62459e-08	1.18288e-06
GOTERM_MF_FAT	GO:0042802~identical protein binding	36	13.8462	1.13755e-09	DCC, CEP72, CAV1, ERBB3, ERBB2, SNCA, NFKBIA, UBQLN4, TFG, TP63, NFKB1, PSMA7, STUB1, AKT1, APP, PAK2, MAP3K1, BCL2, CASP8, TERF1, DVL2, EGFR, CEBPB, CREB3, RELA, NR4A1, PPP1CC, STK4, SIRT1, ATF3, ZNF212, BAX, MDM2, HSPB1, PSME3, IKBKB	225	640	12983	3.24575	5.41475e-07	6.76844e-08	1.62679e-06
GOTERM_MF_FAT	GO:0019899~enzyme binding	31	11.9231	6.76176e-09	A2M, CAV1, ERBB2, BCAR1, VIM, NFKBIA, TRIB3, CAD, PAWR, PRKCSH, STUB1, AKT1, MAP3K1, BCL2, RAPGEF6, H2AFX, MAP2K7, APC, EGFR, GABARAPL2, MAP2K1, BRAF, RELA, YWHAB, TP53, CD40, BAD, PPP1CC, MDM2, HAUS7, KPNA2	225	523	12983	3.42021	3.21859e-06	3.57622e-07	9.66985e-06
GOTERM_MF_FAT	GO:0005524~ATP binding	57	21.9231	7.32413e-09	XRCC3, TBK1, MLH1, CAD, MAP3K7, AKT1, HSPH1, CSNK2A1, PAK2, AAK1, MAP3K8, DDX24, MAP2K7, EGFR, PRKCA, SRPK2, BRAF, TP53, CDK6, CFTR, STK4, DAPK3, MAST3, MAPK6, RIOK3, RIPK1, ERN1, RIPK3, KSR1, EIF2AK2, MAP3K14, ERBB3, ERBB2, TFG, TRIB3, PRKDC, HSPA1A, MAP3K3, STK40, DDX3X, MAP3K1, TGM2, HSPA5, HSPA8, UPF1, MAP2K1, RAF1, ACLY, HYOU1, HSP90B1, PSMC5, MAPK13, ARAF, HSPA4L, HSPD1, IKBKB, ABL1	225	1477	12983	2.22683	3.48628e-06	3.48629e-07	1.04741e-05
GOTERM_MF_FAT	GO:0032559~adenyl ribonucleotide binding	57	21.9231	1.18604e-08	XRCC3, TBK1, MLH1, CAD, MAP3K7, AKT1, HSPH1, CSNK2A1, PAK2, AAK1, MAP3K8, DDX24, MAP2K7, EGFR, PRKCA, SRPK2, BRAF, TP53, CDK6, CFTR, STK4, DAPK3, MAST3, MAPK6, RIOK3, RIPK1, ERN1, RIPK3, KSR1, EIF2AK2, MAP3K14, ERBB3, ERBB2, TFG, TRIB3, PRKDC, HSPA1A, MAP3K3, STK40, DDX3X, MAP3K1, TGM2, HSPA5, HSPA8, UPF1, MAP2K1, RAF1, ACLY, HYOU1, HSP90B1, PSMC5, MAPK13, ARAF, HSPA4L, HSPD1, IKBKB, ABL1	225	1497	12983	2.19708	5.64554e-06	5.13233e-07	1.69613e-05
GOTERM_MF_FAT	GO:0030554~adenyl nucleotide binding	57	21.9231	7.34167e-08	XRCC3, TBK1, MLH1, CAD, MAP3K7, AKT1, HSPH1, CSNK2A1, PAK2, AAK1, MAP3K8, DDX24, MAP2K7, EGFR, PRKCA, SRPK2, BRAF, TP53, CDK6, CFTR, STK4, DAPK3, MAST3, MAPK6, RIOK3, RIPK1, ERN1, RIPK3, KSR1, EIF2AK2, MAP3K14, ERBB3, ERBB2, TFG, TRIB3, PRKDC, HSPA1A, MAP3K3, STK40, DDX3X, MAP3K1, TGM2, HSPA5, HSPA8, UPF1, MAP2K1, RAF1, ACLY, HYOU1, HSP90B1, PSMC5, MAPK13, ARAF, HSPA4L, HSPD1, IKBKB, ABL1	225	1577	12983	2.08562	3.49458e-05	2.91219e-06	0.000104992
GOTERM_MF_FAT	GO:0001883~purine nucleoside binding	57	21.9231	1.22965e-07	XRCC3, TBK1, MLH1, CAD, MAP3K7, AKT1, HSPH1, CSNK2A1, PAK2, AAK1, MAP3K8, DDX24, MAP2K7, EGFR, PRKCA, SRPK2, BRAF, TP53, CDK6, CFTR, STK4, DAPK3, MAST3, MAPK6, RIOK3, RIPK1, ERN1, RIPK3, KSR1, EIF2AK2, MAP3K14, ERBB3, ERBB2, TFG, TRIB3, PRKDC, HSPA1A, MAP3K3, STK40, DDX3X, MAP3K1, TGM2, HSPA5, HSPA8, UPF1, MAP2K1, RAF1, ACLY, HYOU1, HSP90B1, PSMC5, MAPK13, ARAF, HSPA4L, HSPD1, IKBKB, ABL1	225	1601	12983	2.05436	5.85296e-05	4.5024e-06	0.00017585
GOTERM_MF_FAT	GO:0001882~nucleoside binding	57	21.9231	1.55044e-07	XRCC3, TBK1, MLH1, CAD, MAP3K7, AKT1, HSPH1, CSNK2A1, PAK2, AAK1, MAP3K8, DDX24, MAP2K7, EGFR, PRKCA, SRPK2, BRAF, TP53, CDK6, CFTR, STK4, DAPK3, MAST3, MAPK6, RIOK3, RIPK1, ERN1, RIPK3, KSR1, EIF2AK2, MAP3K14, ERBB3, ERBB2, TFG, TRIB3, PRKDC, HSPA1A, MAP3K3, STK40, DDX3X, MAP3K1, TGM2, HSPA5, HSPA8, UPF1, MAP2K1, RAF1, ACLY, HYOU1, HSP90B1, PSMC5, MAPK13, ARAF, HSPA4L, HSPD1, IKBKB, ABL1	225	1612	12983	2.04034	7.37981e-05	5.27147e-06	0.000221725
GOTERM_MF_FAT	GO:0002039~p53 binding	7	2.69231	2.60491e-07	SMARCB1, CDKN2AIP, CREBBP, MDM2, PSME3, HSPD1, SIRT1	225	17	12983	23.7597	0.000123986	8.26621e-06	0.000372522
GOTERM_MF_FAT	GO:0004709~MAP kinase kinase kinase activity	7	2.69231	5.54794e-07	EGFR, MAP3K7, BRAF, MAP3K3, MAP3K1, MAP3K8, MAP3K14	225	19	12983	21.2587	0.000264047	1.6505e-05	0.000793396
GOTERM_MF_FAT	GO:0003700~transcription factor activity	40	15.3846	6.04517e-07	BACH1, E2F3, FOSL2, ELF3, FOXK2, TP63, NFKB1, NFKB2, ATF2, BATF, FOS, REL, BCL6, CREB3L3, NFIL3, HNRNPAB, BATF3, CEBPB, CREB3, RXRB, CREB1, RELA, CEBPG, RELB, CREBBP, TP53, ESR1, NR4A1, ESR2, JUNB, DDIT3, SREBF2, ZBTB25, ATF6, ATF4, ATF3, EP300, JUN, ATF7, NFE2L1	225	975	12983	2.36727	0.000287709	1.69263e-05	0.000864504
GOTERM_MF_FAT	GO:0000166~nucleotide binding	69	26.5385	9.1208e-07	HNRNPA1L2, XRCC3, TBK1, MLH1, CAD, MAP3K7, AKT1, HSPH1, CSNK2A1, PAK2, AAK1, MAP3K8, DDX24, MAP2K7, EGFR, PRKCA, SRPK2, BRAF, HNRNPA2B1, TP53, EIF2S3, CDK6, CFTR, STK4, DAPK3, MAST3, MAPK6, RIOK3, RIPK1, ERN1, RIPK3, KSR1, MAP3K14, EIF2AK2, FUS, ERBB3, ERBB2, HDGF, TFG, TRIB3, PRKDC, HSPA1A, HNRNPA3, MAP3K3, STK40, DDX3X, MAP3K1, TGM2, HNRNPD, HSPA5, HSPA8, HNRNPAB, UPF1, MAP2K1, RAF1, ACLY, HNRN…	225	2245	12983	1.77348	0.000434056	2.41192e-05	0.00130434
GOTERM_MF_FAT	GO:0043566~structure-specific DNA binding	14	5.38462	1.315e-06	EGFR, CEBPG, CREB1, HNRNPA2B1, TP53, MLH1, TP63, HNRNPA1, JUNB, FOS, JUN, BCL6, HSPD1, TERF1	225	145	12983	5.57125	0.000625746	3.29438e-05	0.00188054
GOTERM_MF_FAT	GO:0016564~transcription repressor activity	20	7.69231	2.35371e-06	KHDRBS1, BATF3, ELF3, RELB, YWHAB, TP63, TRIB3, SNW1, NFKB1, PAWR, CALR, SIRT1, JUNB, DDIT3, ATF3, ID2, MDM2, BCL6, NFIL3, NCOR2	225	316	12983	3.65204	0.00111974	5.60167e-05	0.00336593
GOTERM_MF_FAT	GO:0032553~ribonucleotide binding	58	22.3077	4.62493e-06	XRCC3, TBK1, MLH1, CAD, MAP3K7, AKT1, HSPH1, CSNK2A1, PAK2, AAK1, MAP3K8, DDX24, MAP2K7, EGFR, PRKCA, SRPK2, BRAF, TP53, EIF2S3, CDK6, CFTR, STK4, DAPK3, MAST3, MAPK6, RIOK3, RIPK1, ERN1, RIPK3, KSR1, EIF2AK2, MAP3K14, ERBB3, ERBB2, TFG, TRIB3, PRKDC, HSPA1A, MAP3K3, STK40, DDX3X, MAP3K1, TGM2, HSPA5, HSPA8, UPF1, MAP2K1, RAF1, ACLY, HYOU1, HSP90B1, PSMC5, MAPK13, ARAF, HSPA4L, HSPD1, IKBKB, ABL1	225	1836	12983	1.82284	0.00219905	0.000104827	0.00661382
GOTERM_MF_FAT	GO:0032555~purine ribonucleotide binding	58	22.3077	4.62493e-06	XRCC3, TBK1, MLH1, CAD, MAP3K7, AKT1, HSPH1, CSNK2A1, PAK2, AAK1, MAP3K8, DDX24, MAP2K7, EGFR, PRKCA, SRPK2, BRAF, TP53, EIF2S3, CDK6, CFTR, STK4, DAPK3, MAST3, MAPK6, RIOK3, RIPK1, ERN1, RIPK3, KSR1, EIF2AK2, MAP3K14, ERBB3, ERBB2, TFG, TRIB3, PRKDC, HSPA1A, MAP3K3, STK40, DDX3X, MAP3K1, TGM2, HSPA5, HSPA8, UPF1, MAP2K1, RAF1, ACLY, HYOU1, HSP90B1, PSMC5, MAPK13, ARAF, HSPA4L, HSPD1, IKBKB, ABL1	225	1836	12983	1.82284	0.00219905	0.000104827	0.00661382
GOTERM_MF_FAT	GO:0051082~unfolded protein binding	12	4.61538	4.65457e-06	HSP90B1, PPIB, HSPA1A, DNAJB1, HSPA5, HSPD1, DNAJB4, CALR, CANX, UGGT1, CDC37, HSPA8	225	115	12983	6.0211	0.00221313	0.000100703	0.0066562
GOTERM_MF_FAT	GO:0016563~transcription activator activity	22	8.46154	8.57592e-06	DCC, E2F3, CEBPB, ELF3, COPS5, CREB3, RXRB, NFKBIB, CREBBP, TP63, NR4A1, NFKB2, ESR2, JUNB, ATF2, ATF6, ATF4, EP300, BCL2, HNRNPD, RIPK3, IKBKB	225	410	12983	3.09622	0.00407384	0.000177469	0.0122635
GOTERM_MF_FAT	GO:0017076~purine nucleotide binding	58	22.3077	1.75065e-05	XRCC3, TBK1, MLH1, CAD, MAP3K7, AKT1, HSPH1, CSNK2A1, PAK2, AAK1, MAP3K8, DDX24, MAP2K7, EGFR, PRKCA, SRPK2, BRAF, TP53, EIF2S3, CDK6, CFTR, STK4, DAPK3, MAST3, MAPK6, RIOK3, RIPK1, ERN1, RIPK3, KSR1, EIF2AK2, MAP3K14, ERBB3, ERBB2, TFG, TRIB3, PRKDC, HSPA1A, MAP3K3, STK40, DDX3X, MAP3K1, TGM2, HSPA5, HSPA8, UPF1, MAP2K1, RAF1, ACLY, HYOU1, HSP90B1, PSMC5, MAPK13, ARAF, HSPA4L, HSPD1, IKBKB, ABL1	225	1918	12983	1.74491	0.00829855	0.000347155	0.0250328
GOTERM_MF_FAT	GO:0003677~DNA binding	66	25.3846	2.89544e-05	BACH1, E2F3, XRCC3, FOSL2, LMO2, ELF3, FOXK2, MLH1, TP63, NFKB1, NFKB2, BATF, FOS, APP, H2AFX, CREB3L3, NFIL3, BATF3, EGFR, KHDRBS1, POLR1D, RXRB, RELA, RELB, HNRNPA2B1, ESR1, TP53, CDC5L, ESR2, JUNB, DDIT3, ZBTB25, NUCB1, EP300, JUN, NFE2L1, FUS, POLR2E, HDGF, PRKDC, CALR, POLR2C, ATF2, REL, DDX3X, HNRNPD, BCL6, TERF1, HNRNPAB, CEBPB, UPF1, CREB3, CREB1, CEBPG, CREBBP, NR4A1, HNRNPA1, SREBF2, AT…	225	2331	12983	1.63378	0.0136879	0.000551147	0.0413991
GOTERM_MF_FAT	GO:0003690~double-stranded DNA binding	10	3.84615	4.42117e-05	EGFR, FOS, JUN, CREB1, CEBPG, TP53, MLH1, TP63, JUNB, TERF1	225	97	12983	5.94868	0.0208253	0.000809105	0.0632077
GOTERM_MF_FAT	GO:0019901~protein kinase binding	12	4.61538	4.77613e-05	MAP2K1, BRAF, MAP3K1, RELA, BCAR1, VIM, TRIB3, BAD, PPP1CC, PRKCSH, MAP2K7, APC	225	147	12983	4.71039	0.0224784	0.00084168	0.0682807
GOTERM_MF_FAT	GO:0019900~kinase binding	13	5	6.38778e-05	CAV1, MAP2K1, BRAF, MAP3K1, RELA, BCAR1, VIM, TRIB3, BAD, PPP1CC, PRKCSH, MAP2K7, APC	225	179	12983	4.19066	0.0299492	0.00108537	0.0913116
GOTERM_MF_FAT	GO:0046982~protein heterodimerization activity	14	5.38462	6.53696e-05	EGFR, FOS, CEBPB, BRAF, ERBB3, CEBPG, ERBB2, BCL2, BAX, IKBKG, TP53, NR4A1, IKBKB, TERF1	225	208	12983	3.8838	0.0306378	0.00107242	0.093443
GOTERM_MF_FAT	GO:0003713~transcription coactivator activity	14	5.38462	8.73564e-05	DCC, ELF3, CREB3, COPS5, RXRB, NFKBIB, CREBBP, NFKB2, ESR2, JUNB, ATF2, ATF6, EP300, RIPK3	225	214	12983	3.77491	0.0407307	0.00138516	0.124854
GOTERM_MF_FAT	GO:0019904~protein domain specific binding	17	6.53846	0.000203592	KHDRBS1, GRB2, BCAR1, YWHAB, TP63, CFTR, CDC5L, PAWR, SIRT1, STUB1, PTEN, DAPK3, NUP62, BAX, BCL2, RIPK1, TGM2	225	331	12983	2.96356	0.0923711	0.00312156	0.290759
GOTERM_MF_FAT	GO:0003714~transcription corepressor activity	11	4.23077	0.000207112	BATF3, ATF3, RELB, YWHAB, TRIB3, PAWR, NFIL3, SIRT1, JUNB, DDIT3, NCOR2	225	145	12983	4.37741	0.0938907	0.00307636	0.295778
GOTERM_MF_FAT	GO:0050811~GABA receptor binding	4	1.53846	0.000266199	GABARAPL2, GABARAPL1, ATF4, GABARAP	225	8	12983	28.8511	0.119026	0.00383287	0.380013
GOTERM_MF_FAT	GO:0043120~tumor necrosis factor binding	4	1.53846	0.00039422	TNFRSF1A, A2M, TNFRSF1B, TNFRSF14	225	9	12983	25.6454	0.171125	0.00550497	0.562291
GOTERM_MF_FAT	GO:0003743~translation initiation factor activity	7	2.69231	0.00062067	EIF4G1, COPS5, EIF2S1, EIF2S2, EIF2S3, EIF2A, EIF1B	225	61	12983	6.62157	0.255864	0.00840819	0.883953
GOTERM_MF_FAT	GO:0008022~protein C-terminus binding	10	3.84615	0.000752894	USP7, ITGB3BP, ATF4, EP300, ERBB2, VIM, YWHAB, ABL1, SIRT1, SREBF2	225	141	12983	4.09236	0.301285	0.00990926	1.07132
GOTERM_MF_FAT	GO:0003702~RNA polymerase II transcription factor activity	13	5	0.00109257	CEBPB, RXRB, RELA, CREB1, FOXK2, JUNB, ATF2, SREBF2, BATF, ATF6, FOS, ATF4, JUN	225	244	12983	3.0743	0.405685	0.013965	1.55116
GOTERM_MF_FAT	GO:0004708~MAP kinase kinase activity	4	1.53846	0.00127537	MAP3K7, MAP2K1, MAP3K1, MAP2K7	225	13	12983	17.7545	0.455269	0.0158588	1.80849
GOTERM_MF_FAT	GO:0008135~translation factor activity, nucleic acid binding	8	3.07692	0.00151731	EIF4G1, COPS5, EIF2S1, EIF2S2, EIF2S3, EIF2A, EIF1B, EEF1D	225	98	12983	4.71039	0.514602	0.0183623	2.14811
GOTERM_MF_FAT	GO:0031072~heat shock protein binding	7	2.69231	0.00172022	ERBB2, SNCA, NFKBIA, DNAJB1, DNAJB4, STUB1, CDC37	225	74	12983	5.45832	0.559362	0.0202798	2.43211
GOTERM_MF_FAT	GO:0004712~protein serine/threonine/tyrosine kinase activity	4	1.53846	0.00197795	MAP3K7, MAP2K1, MAP3K1, MAP2K7	225	15	12983	15.3873	0.610322	0.0227241	2.79171
GOTERM_MF_FAT	GO:0004713~protein tyrosine kinase activity	10	3.84615	0.00235125	EGFR, MAP3K7, MAP2K1, ERBB3, ERBB2, TFG, KSR1, ABL1, MAP2K7, STK4	225	166	12983	3.47604	0.673887	0.0263261	3.31039
GOTERM_MF_FAT	GO:0070513~death domain binding	3	1.15385	0.00286363	RIPK1, BCL2, BAX	225	5	12983	34.6213	0.744631	0.0312466	4.01814
GOTERM_MF_FAT	GO:0030235~nitric-oxide synthase regulator activity	3	1.15385	0.00286363	EGFR, AKT1, ESR1	225	5	12983	34.6213	0.744631	0.0312466	4.01814
GOTERM_MF_FAT	GO:0016860~intramolecular oxidoreductase activity	5	1.92308	0.0040208	EBP, PDIA3, PDIA2, PDIA6, SREBF2	225	38	12983	7.5924	0.853064	0.0426492	5.59881
GOTERM_MF_FAT	GO:0008289~lipid binding	17	6.53846	0.00502911	PRKCA, CAV1, BRAF, EPB41, RXRB, SNCA, ESR1, RAF1, ESR2, PTEN, AKT1, APOD, MAP1LC3A, MAP3K1, BAX, ARAF, KSR1	225	450	12983	2.17986	0.909273	0.0519339	6.95638
GOTERM_MF_FAT	GO:0003704~specific RNA polymerase II transcription factor activity	5	1.92308	0.00628714	FOS, ATF4, RXRB, CREB1, SREBF2	225	43	12983	6.70956	0.950319	0.0631795	8.62469
GOTERM_MF_FAT	GO:0003723~RNA binding	23	8.84615	0.00641393	KHDRBS1, FUS, HNRNPA1L2, UPF1, XPO5, HNRNPA2B1, EIF2A, CDC5L, CALR, HNRNPA1, HNRNPA3, EIF4G1, HSP90B1, HNRNPH2, PSMA6, DDX3X, EIF2S1, CDKN2AIP, EIF2S2, DDX24, HNRNPD, EIF2AK2, HNRNPAB	225	718	12983	1.8484	0.953246	0.0630893	8.79129
GOTERM_MF_FAT	GO:0016504~peptidase activator activity	4	1.53846	0.00695572	APP, CAV1, TERF1, FN1	225	23	12983	10.0352	0.963937	0.0668773	9.49995
GOTERM_MF_FAT	GO:0015631~tubulin binding	7	2.69231	0.00765643	GABARAPL2, GABARAPL1, SNCA, STMN1, GABARAP, TERF1, APC	225	100	12983	4.03916	0.974228	0.0719438	10.4089
GOTERM_MF_FAT	GO:0005031~tumor necrosis factor receptor activity	3	1.15385	0.00774852	TNFRSF1A, TNFRSF1B, TNFRSF14	225	8	12983	21.6383	0.975342	0.0713777	10.5277
GOTERM_MF_FAT	GO:0016864~intramolecular oxidoreductase activity, transposing S-S bonds	3	1.15385	0.00984975	PDIA3, PDIA2, PDIA6	225	9	12983	19.2341	0.991011	0.0882475	13.1995
GOTERM_MF_FAT	GO:0005112~Notch binding	3	1.15385	0.00984975	SNW1, JAG1, NCOR2	225	9	12983	19.2341	0.991011	0.0882475	13.1995
GOTERM_MF_FAT	GO:0003756~protein disulfide isomerase activity	3	1.15385	0.00984975	PDIA3, PDIA2, PDIA6	225	9	12983	19.2341	0.991011	0.0882475	13.1995
GOTERM_MF_FAT	GO:0051879~Hsp90 protein binding	3	1.15385	0.0121732	ERBB2, STUB1, CDC37	225	10	12983	17.3107	0.997062	0.106059	16.0673
GOTERM_MF_FAT	GO:0016862~intramolecular oxidoreductase activity, interconverting keto- and enol-groups	3	1.15385	0.0121732	PDIA3, PDIA2, PDIA6	225	10	12983	17.3107	0.997062	0.106059	16.0673
GOTERM_MF_FAT	GO:0003697~single-stranded DNA binding	5	1.92308	0.0148091	HNRNPA2B1, TP53, MLH1, HSPD1, HNRNPA1	225	55	12983	5.24566	0.999176	0.125407	19.2139
GOTERM_MF_FAT	GO:0010843~promoter binding	5	1.92308	0.0167031	FOS, JUN, ESR1, TP53, NFKB1	225	57	12983	5.0616	0.99967	0.137981	21.4067
GOTERM_MF_FAT	GO:0000287~magnesium ion binding	15	5.76923	0.0251365	SRPK2, SNCA, FOXK2, ACLY, STK4, PTEN, MAST3, MAP3K7, MAP3K3, MAP3K1, MAP3K8, ERN1, HAUS7, ABL1, MAP2K7	225	452	12983	1.9149	0.999995	0.197743	30.5156
GOTERM_MF_FAT	GO:0042162~telomeric DNA binding	3	1.15385	0.0268431	HNRNPA2B1, HNRNPD, TERF1	225	15	12983	11.5404	0.999998	0.206486	32.2349
GOTERM_MF_FAT	GO:0019992~diacylglycerol binding	5	1.92308	0.0297811	PRKCA, BRAF, ARAF, RAF1, KSR1	225	68	12983	4.24281	0.999999	0.223126	35.1027
GOTERM_MF_FAT	GO:0048487~beta-tubulin binding	3	1.15385	0.0303344	GABARAPL2, GABARAPL1, GABARAP	225	16	12983	10.8192	1	0.223381	35.63
GOTERM_MF_FAT	GO:0008601~protein phosphatase type 2A regulator activity	3	1.15385	0.0339948	SET, EIF2AK2, PPP2R2B	225	17	12983	10.1827	1	0.243485	39.019
GOTERM_MF_FAT	GO:0051434~BH3 domain binding	2	0.769231	0.0342103	BCL2, BAX	225	2	12983	57.7022	1	0.241303	39.2133
GOTERM_MF_FAT	GO:0005006~epidermal growth factor receptor activity	2	0.769231	0.0342103	EGFR, ERBB2	225	2	12983	57.7022	1	0.241303	39.2133
GOTERM_MF_FAT	GO:0030284~estrogen receptor activity	2	0.769231	0.0342103	ESR1, ESR2	225	2	12983	57.7022	1	0.241303	39.2133
GOTERM_MF_FAT	GO:0051400~BH domain binding	2	0.769231	0.0342103	BCL2, BAX	225	2	12983	57.7022	1	0.241303	39.2133
GOTERM_MF_FAT	GO:0047485~protein N-terminus binding	5	1.92308	0.0388894	CSNK2A1, RELA, ESR1, TP53, NCOR2	225	74	12983	3.8988	1	0.266203	43.2918
GOTERM_MF_FAT	GO:0042393~histone binding	4	1.53846	0.0399863	SET, SNCA, H2AFX, SIRT1	225	44	12983	5.24566	1	0.268968	44.2104
GOTERM_MF_FAT	GO:0046332~SMAD binding	4	1.53846	0.0447095	FOS, JUN, CREBBP, STUB1	225	46	12983	5.01758	1	0.292197	48.0098
GOTERM_MF_FAT	GO:0004298~threonine-type endopeptidase activity	3	1.15385	0.0459226	PSMA6, PSMA5, PSMA7	225	20	12983	8.65533	1	0.295058	48.946
GOTERM_MF_FAT	GO:0070003~threonine-type peptidase activity	3	1.15385	0.0459226	PSMA6, PSMA5, PSMA7	225	20	12983	8.65533	1	0.295058	48.946
GOTERM_MF_FAT	GO:0004004~ATP-dependent RNA helicase activity	3	1.15385	0.0501926	UPF1, DDX3X, DDX24	225	21	12983	8.24317	1	0.314159	52.1181
GOTERM_MF_FAT	GO:0000247~C-8 sterol isomerase activity	2	0.769231	0.0508759	EBP, SREBF2	225	3	12983	38.4681	1	0.3138	52.6085
GOTERM_MF_FAT	GO:0042975~peroxisome proliferator activated receptor binding	2	0.769231	0.0508759	EP300, CREBBP	225	3	12983	38.4681	1	0.3138	52.6085
GOTERM_MF_FAT	GO:0003707~steroid hormone receptor activity	4	1.53846	0.0522883	RXRB, ESR1, NR4A1, ESR2	225	49	12983	4.71039	1	0.317195	53.6071
GOTERM_MF_FAT	GO:0008186~RNA-dependent ATPase activity	3	1.15385	0.0545993	UPF1, DDX3X, DDX24	225	22	12983	7.86848	1	0.324988	55.1989
GOTERM_MF_FAT	GO:0051087~chaperone binding	3	1.15385	0.0591367	TP53, HSPD1, CALR	225	23	12983	7.52638	1	0.343294	58.1777
GOTERM_MF_FAT	GO:0019888~protein phosphatase regulator activity	4	1.53846	0.0632872	CSNK2A1, SET, EIF2AK2, PPP2R2B	225	53	12983	4.35488	1	0.358903	60.74
GOTERM_MF_FAT	GO:0030544~Hsp70 protein binding	2	0.769231	0.0672553	SNCA, STUB1	225	4	12983	28.8511	1	0.372978	63.0526
GOTERM_MF_FAT	GO:0043522~leucine zipper domain binding	2	0.769231	0.0672553	PAWR, DAPK3	225	4	12983	28.8511	1	0.372978	63.0526
GOTERM_MF_FAT	GO:0019208~phosphatase regulator activity	4	1.53846	0.0721794	CSNK2A1, SET, EIF2AK2, PPP2R2B	225	56	12983	4.12159	1	0.390602	65.7461
GOTERM_MF_FAT	GO:0004879~ligand-dependent nuclear receptor activity	4	1.53846	0.0784009	RXRB, ESR1, NR4A1, ESR2	225	58	12983	3.97946	1	0.412788	68.8883
GOTERM_MF_FAT	GO:0031434~mitogen-activated protein kinase kinase binding	2	0.769231	0.0833532	BRAF, MAP3K1	225	5	12983	23.0809	1	0.428696	71.1956
GOTERM_MF_FAT	GO:0003724~RNA helicase activity	3	1.15385	0.0887951	UPF1, DDX3X, DDX24	225	29	12983	5.9692	1	0.445762	73.5468
GOTERM_MF_FAT	GO:0043028~caspase regulator activity	3	1.15385	0.0887951	SNCA, HSPA5, TERF1	225	29	12983	5.9692	1	0.445762	73.5468
GOTERM_MF_FAT	GO:0005496~steroid binding	4	1.53846	0.0983908	CAV1, RXRB, ESR1, ESR2	225	64	12983	3.60639	1	0.477276	77.2634

## Sheet: GOTERM_CC_FAT
Category	Term	Count	%	PValue	Genes	List Total	Pop Hits	Pop Total	Fold Enrichment	Bonferroni	Benjamini	FDR
GOTERM_CC_FAT	GO:0005829~cytosol	74	28.4615	8.26412e-22	BACH1, ITGB3BP, CEP72, TBK1, BTRC, BCAR1, SNCA, UBQLN4, NFKB1, CAD, NFKB2, PTEN, AKT1, MAP3K7, MAP1LC3A, PAK2, MAP3K8, CASP8, PELI2, FANCC, PRKCA, RELA, TP53, EIF2S3, EIF4G1, ARRB1, PSMA5, RIPK1, EIF2S1, JUN, EIF2S2, UBC, MDM2, MAP3K14, EEF1D, CAV1, HSD17B14, GRB2, NFKBIB, VIM, NFKBIA, CALR, PSMA7, CDC37, ATF2, SET, MAP3K1, BCL2, FASN, HNRNPD, HSPA5, TRAF6, HSPA8, APC, GABARAPL2, CREB3, MAP2K1, C…	211	1330	12782	3.37052	2.80154e-19	2.80154e-19	1.1249e-18
GOTERM_CC_FAT	GO:0043233~organelle lumen	80	30.7692	1.56844e-17	BACH1, ITGB3BP, A2M, E2F3, FOSL2, COPS5, PDIA3, PDIA2, LYAR, PDIA6, NFKB1, CAD, NFKB2, OS9, AKT1, FOS, APP, CSNK2A1, DDX24, CASP8, H2AFX, SRPK2, POLR1D, RELA, HNRNPA2B1, TP53, CDC5L, PPP1CC, JUNB, RFWD2, EP300, JUN, UBC, MDM2, KPNA2, UGGT1, FUS, POLR2E, LMNB1, NFKBIE, CLU, TRIB3, PRKDC, CALR, POLR2C, CALU, HNRNPA3, SET, DDX3X, SMARCB1, HSPA5, TERF1, FN1, CEBPB, CREB1, CEBPG, CREBBP, YWHAB, NR4A1,…	211	1820	12782	2.66278	5.31701e-15	2.65851e-15	2.13494e-14
GOTERM_CC_FAT	GO:0031974~membrane-enclosed lumen	80	30.7692	4.94198e-17	BACH1, ITGB3BP, A2M, E2F3, FOSL2, COPS5, PDIA3, PDIA2, LYAR, PDIA6, NFKB1, CAD, NFKB2, OS9, AKT1, FOS, APP, CSNK2A1, DDX24, CASP8, H2AFX, SRPK2, POLR1D, RELA, HNRNPA2B1, TP53, CDC5L, PPP1CC, JUNB, RFWD2, EP300, JUN, UBC, MDM2, KPNA2, UGGT1, FUS, POLR2E, LMNB1, NFKBIE, CLU, TRIB3, PRKDC, CALR, POLR2C, CALU, HNRNPA3, SET, DDX3X, SMARCB1, HSPA5, TERF1, FN1, CEBPB, CREB1, CEBPG, CREBBP, YWHAB, NR4A1,…	211	1856	12782	2.61113	1.67533e-14	5.58443e-15	6.72694e-14
GOTERM_CC_FAT	GO:0070013~intracellular organelle lumen	76	29.2308	1.10175e-15	BACH1, ITGB3BP, E2F3, FOSL2, PDIA3, COPS5, PDIA2, LYAR, PDIA6, NFKB1, CAD, NFKB2, OS9, AKT1, FOS, CSNK2A1, DDX24, CASP8, H2AFX, SRPK2, POLR1D, RELA, HNRNPA2B1, TP53, CDC5L, PPP1CC, JUNB, RFWD2, EP300, JUN, UBC, MDM2, KPNA2, UGGT1, FUS, POLR2E, LMNB1, NFKBIE, TRIB3, PRKDC, CALR, POLR2C, CALU, HNRNPA3, SET, DDX3X, SMARCB1, HSPA5, TERF1, CEBPB, CREB1, CEBPG, CREBBP, YWHAB, NR4A1, SNW1, RPS6, HNRNPA1…	211	1779	12782	2.58794	3.76366e-13	9.41469e-14	1.5099e-12
GOTERM_CC_FAT	GO:0031981~nuclear lumen	61	23.4615	5.35022e-12	ITGB3BP, BACH1, E2F3, FOSL2, COPS5, LYAR, NFKB1, CAD, NFKB2, AKT1, FOS, CSNK2A1, DDX24, CASP8, H2AFX, SRPK2, POLR1D, RELA, HNRNPA2B1, TP53, CDC5L, PPP1CC, JUNB, RFWD2, EP300, JUN, UBC, MDM2, KPNA2, FUS, POLR2E, LMNB1, NFKBIE, TRIB3, PRKDC, POLR2C, HNRNPA3, SET, DDX3X, SMARCB1, TERF1, CEBPB, CREB1, CEBPG, CREBBP, YWHAB, NR4A1, SNW1, RPS6, SIRT1, HNRNPA1, ATF6, ATF4, PSMC5, ATF3, HNRNPH2, NUP62, CD…	211	1450	12782	2.54846	1.81371e-09	3.62741e-10	7.28256e-09
GOTERM_CC_FAT	GO:0005788~endoplasmic reticulum lumen	12	4.61538	7.04146e-08	HYOU1, HSP90B1, PDIA3, PPIB, PDIA2, PDIA6, HSPA5, CALR, UGGT1, RCN1, OS9, CALU	211	80	12782	9.08673	2.38703e-05	3.97842e-06	9.58472e-05
GOTERM_CC_FAT	GO:0005654~nucleoplasm	38	14.6154	1.06111e-07	ITGB3BP, E2F3, POLR2E, PRKDC, NFKB1, NFKB2, POLR2C, AKT1, FOS, CSNK2A1, SET, DDX3X, SMARCB1, H2AFX, TERF1, POLR1D, CREB1, RELA, HNRNPA2B1, CREBBP, YWHAB, TP53, NR4A1, CDC5L, PPP1CC, SIRT1, HNRNPA1, RFWD2, ATF6, ATF4, HNRNPH2, EP300, JUN, CDKN2AIP, UBC, MDM2, KPNA2, NCOR2	211	882	12782	2.60995	3.59711e-05	5.13881e-06	0.000144437
GOTERM_CC_FAT	GO:0005730~nucleolus	33	12.6923	1.20592e-07	FUS, BACH1, FOSL2, COPS5, NFKBIE, LYAR, TRIB3, HNRNPA3, FOS, SMARCB1, CASP8, DDX24, SRPK2, POLR1D, CEBPG, HNRNPA2B1, TP53, SNW1, CDC5L, RPS6, SIRT1, HNRNPA1, JUNB, HNRNPH2, ATF3, PSMC5, EP300, NUP62, CDKN2AIP, MDM2, DNAJB1, ABL1, NCOR2	211	698	12782	2.86401	4.08797e-05	5.11006e-06	0.000164147
GOTERM_CC_FAT	GO:0044432~endoplasmic reticulum part	20	7.69231	4.47327e-06	PDIA3, PDIA2, SLC33A1, PDIA6, UBQLN4, CFTR, CALR, SREBF2, OS9, CALU, ATF6, HYOU1, HSP90B1, PPIB, BAX, BCL2, ERN1, HSPA5, UGGT1, RCN1	211	347	12782	3.49154	0.00151529	0.000168479	0.00608877
GOTERM_CC_FAT	GO:0043228~non-membrane-bounded organelle	71	27.3077	5.85774e-06	ITGB3BP, BACH1, CEP72, FOSL2, COPS5, LYAR, SNCA, MLH1, AKT1, FOS, APP, CSNK2A1, MAP1LC3A, PAK2, MAP1LC3B, DDX24, CASP8, H2AFX, DISC1, FANCC, SRPK2, POLR1D, HNRNPA2B1, TP53, CDC5L, CTNNA1, JUNB, EP300, JUN, UBC, HSPB1, MDM2, HAUS7, STMN1, FUS, LMNB1, NFKBIE, VIM, TRIB3, HNRNPA3, NPHP4, SMARCB1, MAP3K1, HNRNPD, BCL6, PPP2R2B, TERF1, APC, GABARAPL1, UPF1, EPB41, MAP2K1, CKAP5, CREB1, CEBPG, CREBBP, …	211	2596	12782	1.6568	0.00198381	0.000198558	0.00797317
GOTERM_CC_FAT	GO:0043232~intracellular non-membrane-bounded organelle	71	27.3077	5.85774e-06	ITGB3BP, BACH1, CEP72, FOSL2, COPS5, LYAR, SNCA, MLH1, AKT1, FOS, APP, CSNK2A1, MAP1LC3A, PAK2, MAP1LC3B, DDX24, CASP8, H2AFX, DISC1, FANCC, SRPK2, POLR1D, HNRNPA2B1, TP53, CDC5L, CTNNA1, JUNB, EP300, JUN, UBC, HSPB1, MDM2, HAUS7, STMN1, FUS, LMNB1, NFKBIE, VIM, TRIB3, HNRNPA3, NPHP4, SMARCB1, MAP3K1, HNRNPD, BCL6, PPP2R2B, TERF1, APC, GABARAPL1, UPF1, EPB41, MAP2K1, CKAP5, CREB1, CEBPG, CREBBP, …	211	2596	12782	1.6568	0.00198381	0.000198558	0.00797317
GOTERM_CC_FAT	GO:0042470~melanosome	10	3.84615	1.49833e-05	HSP90B1, PDIA3, PPIB, YWHAB, FASN, PDIA6, HSPA5, CANX, HSPA8, CALU	211	89	12782	6.80654	0.00506649	0.000461654	0.0203931
GOTERM_CC_FAT	GO:0048770~pigment granule	10	3.84615	1.49833e-05	HSP90B1, PDIA3, PPIB, YWHAB, FASN, PDIA6, HSPA5, CANX, HSPA8, CALU	211	89	12782	6.80654	0.00506649	0.000461654	0.0203931
GOTERM_CC_FAT	GO:0005783~endoplasmic reticulum	34	13.0769	3.94082e-05	CAV1, PDIA3, APH1A, PDIA2, PDIA6, UBQLN4, HSPA1A, CALR, PRKCSH, CANX, CALU, OS9, SET, BCL2, CREB3L3, HSPA5, EBP, GABARAPL1, CREB3, SLC33A1, CKAP4, TP53, CFTR, GABARAP, SREBF2, ATF6, HYOU1, TXNDC11, HSP90B1, PPIB, BAX, ERN1, UGGT1, RCN1	211	960	12782	2.14548	0.0132708	0.00111268	0.0536285
GOTERM_CC_FAT	GO:0012505~endomembrane system	29	11.1538	8.09397e-05	CAV1, LMNB1, GRB2, UBQLN4, TAGLN2, OS9, B2M, APP, CSE1L, BCL2, AAK1, HSPA5, EGFR, GABARAPL2, SLC33A1, CFTR, SIRT1, GABARAP, SREBF2, ATF6, SH3BP4, HSP90B1, NUP62, ARRB1, BAX, ERN1, MDM2, HSPD1, KPNA2	211	782	12782	2.24651	0.0270666	0.00210852	0.110118
GOTERM_CC_FAT	GO:0005776~autophagic vacuole	5	1.92308	8.38452e-05	GABARAPL2, GABARAPL1, MAP1LC3A, MAP1LC3B, GABARAP	211	15	12782	20.1927	0.0280245	0.00202828	0.114068
GOTERM_CC_FAT	GO:0031982~vesicle	25	9.61538	0.000269282	EGFR, A2M, CAV1, PDIA3, GRB2, CLU, YWHAB, PDIA6, CFTR, CANX, SREBF2, CALU, SH3BP4, APP, HSP90B1, MAP1LC3A, PPIB, ARRB2, MAP1LC3B, FASN, MDM2, HSPA5, HSPD1, HSPA8, FN1	211	670	12782	2.26038	0.0872552	0.00606811	0.365921
GOTERM_CC_FAT	GO:0031410~cytoplasmic vesicle	24	9.23077	0.000362666	EGFR, A2M, CAV1, PDIA3, CLU, YWHAB, PDIA6, CFTR, CANX, SREBF2, CALU, SH3BP4, APP, HSP90B1, PPIB, MAP1LC3A, ARRB2, MAP1LC3B, FASN, MDM2, HSPA5, HSPD1, HSPA8, FN1	211	642	12782	2.26461	0.115706	0.00765592	0.492528
GOTERM_CC_FAT	GO:0005850~eukaryotic translation initiation factor 2 complex	3	1.15385	0.000797233	EIF2S1, EIF2S2, EIF2A	211	3	12782	60.5782	0.236903	0.0157783	1.07974
GOTERM_CC_FAT	GO:0005626~insoluble fraction	27	10.3846	0.00132048	ITGB3BP, CAV1, BCAR1, SNCA, TP63, CALR, ATF2, FOS, APP, DGCR2, TNFRSF1B, MAP3K1, BCL2, TRAF6, PRKCA, GABARAPL2, EBP, SLC33A1, CKAP4, TP53, SREBF2, HSP90B1, ARRB1, ARAF, HSPB1, MDM2, IKBKB	211	839	12782	1.94948	0.361056	0.0245784	1.78252
GOTERM_CC_FAT	GO:0033256~I-kappaB/NF-kappaB complex	3	1.15385	0.00157719	NFKBIA, NFKB1, NFKB2	211	4	12782	45.4336	0.414383	0.0277697	2.12562
GOTERM_CC_FAT	GO:0000267~cell fraction	32	12.3077	0.00162686	ITGB3BP, CAV1, BCAR1, SNCA, TP63, CALR, ATF2, AKT1, FOS, APP, DGCR2, TNFRSF1B, MAP3K1, BCL2, TRAF6, PRKCA, GABARAPL2, EBP, MAP2K1, SLC33A1, CKAP4, TP53, SREBF2, SOD2, HSP90B1, MAPK13, ARRB1, BAX, ARAF, MDM2, HSPB1, IKBKB	211	1083	12782	1.78994	0.424177	0.0272204	2.19188
GOTERM_CC_FAT	GO:0044451~nucleoplasm part	20	7.69231	0.00200767	E2F3, POLR2E, CREB1, RELA, CREBBP, YWHAB, TP53, PRKDC, CDC5L, PPP1CC, POLR2C, SIRT1, RFWD2, FOS, ATF4, CSNK2A1, EP300, DDX3X, JUN, NCOR2	211	555	12782	2.183	0.494034	0.0319216	2.69848
GOTERM_CC_FAT	GO:0030530~heterogeneous nuclear ribonucleoprotein complex	4	1.53846	0.00250783	HNRNPH2, HNRNPA2B1, HNRNPD, HNRNPA1	211	17	12782	14.2537	0.573107	0.0379529	3.36015
GOTERM_CC_FAT	GO:0031988~membrane-bounded vesicle	20	7.69231	0.00260185	EGFR, A2M, PDIA3, GRB2, CLU, YWHAB, PDIA6, CFTR, CANX, CALU, SH3BP4, APP, HSP90B1, PPIB, FASN, MDM2, HSPD1, HSPA5, HSPA8, FN1	211	568	12782	2.13304	0.586532	0.0376711	3.48407
GOTERM_CC_FAT	GO:0000502~proteasome complex	6	2.30769	0.00321959	PSMC5, PSMA6, PSMA5, HSPB1, PSME3, PSMA7	211	61	12782	5.95851	0.664858	0.0445282	4.29458
GOTERM_CC_FAT	GO:0005741~mitochondrial outer membrane	7	2.69231	0.00362715	BCL2, BAX, CASP8, RAF1, BAD, PPP1CC, PPP2R2B	211	90	12782	4.71164	0.708244	0.0480793	4.82586
GOTERM_CC_FAT	GO:0031090~organelle membrane	31	11.9231	0.00378281	CAV1, LMNB1, GRB2, UBQLN4, TAGLN2, OS9, B2M, MAP1LC3A, MAP1LC3B, BCL2, CASP8, HSPA5, PPP2R2B, EGFR, GABARAPL2, SLC33A1, RAF1, CFTR, BAD, PPP1CC, GABARAP, SOD2, SREBF2, ATF6, HSP90B1, NUP62, ARRB1, BAX, ERN1, MDM2, HSPD1	211	1096	12782	1.71343	0.723295	0.0482144	5.02805
GOTERM_CC_FAT	GO:0005694~chromosome	17	6.53846	0.00385769	ITGB3BP, UPF1, CREB1, CREBBP, TP53, MLH1, JUNB, CSNK2A1, ID2, SMARCB1, JUN, HNRNPD, BCL6, H2AFX, APC, TERF1, FANCC	211	460	12782	2.23876	0.730257	0.0473704	5.12518
GOTERM_CC_FAT	GO:0016023~cytoplasmic membrane-bounded vesicle	19	7.30769	0.00421907	EGFR, A2M, PDIA3, CLU, YWHAB, PDIA6, CFTR, CANX, CALU, SH3BP4, APP, HSP90B1, PPIB, FASN, MDM2, HSPD1, HSPA5, HSPA8, FN1	211	550	12782	2.0927	0.761478	0.0499009	5.59261
GOTERM_CC_FAT	GO:0005793~ER-Golgi intermediate compartment	5	1.92308	0.00445641	NUCB1, PDIA6, HSPA5, UGGT1, FN1	211	41	12782	7.38759	0.779993	0.0508707	5.89843
GOTERM_CC_FAT	GO:0044427~chromosomal part	15	5.76923	0.00470085	ITGB3BP, UPF1, CREB1, CREBBP, TP53, MLH1, JUNB, CSNK2A1, ID2, JUN, BCL6, H2AFX, APC, TERF1, FANCC	211	386	12782	2.35408	0.797567	0.0518522	6.21245
GOTERM_CC_FAT	GO:0030529~ribonucleoprotein complex	18	6.92308	0.00494177	HNRNPA1L2, UPF1, HNRNPA2B1, HSPA1A, SNW1, CDC5L, RPS6, CALR, HNRNPA1, HNRNPA3, HNRNPH2, NUP62, EIF2S1, CASP8, UBC, HNRNPD, HSPA8, HNRNPAB	211	515	12782	2.1173	0.813517	0.0527333	6.521
GOTERM_CC_FAT	GO:0005905~coated pit	5	1.92308	0.00574996	EGFR, SH3BP4, APP, AAK1, HSPD1	211	44	12782	6.88389	0.858416	0.0592609	7.54919
GOTERM_CC_FAT	GO:0031968~organelle outer membrane	7	2.69231	0.0073223	BCL2, BAX, CASP8, RAF1, BAD, PPP1CC, PPP2R2B	211	104	12782	4.07738	0.917205	0.0727173	9.51959
GOTERM_CC_FAT	GO:0005667~transcription factor complex	10	3.84615	0.00791674	FOS, E2F3, ATF4, EP300, RELA, JUN, CREB1, CREBBP, TP53, PRKDC	211	210	12782	2.88468	0.932421	0.0761898	10.2543
GOTERM_CC_FAT	GO:0048471~perinuclear region of cytoplasm	12	4.61538	0.00810284	APP, CAV1, HSP90B1, SET, PAK2, MAP2K1, NFKBIE, ERBB2, CLU, YWHAB, HSPA5, CALR	211	288	12782	2.52409	0.936585	0.0757766	10.4832
GOTERM_CC_FAT	GO:0019867~outer membrane	7	2.69231	0.00875168	BCL2, BAX, CASP8, RAF1, BAD, PPP1CC, PPP2R2B	211	108	12782	3.92636	0.949201	0.0794412	11.277
GOTERM_CC_FAT	GO:0015630~microtubule cytoskeleton	18	6.92308	0.00913344	CEP72, GABARAPL1, MAP2K1, CKAP5, GABARAP, AKT1, NPHP4, APP, NUP62, MAP1LC3A, MAP1LC3B, MAP4, HSPB1, HAUS7, STMN1, DISC1, APC, TERF1	211	549	12782	1.98617	0.95542	0.0806299	11.741
GOTERM_CC_FAT	GO:0005789~endoplasmic reticulum membrane	11	4.23077	0.0135638	ATF6, HSP90B1, SLC33A1, BCL2, BAX, ERN1, UBQLN4, CFTR, HSPA5, SREBF2, OS9	211	269	12782	2.47718	0.990241	0.114703	16.9637
GOTERM_CC_FAT	GO:0005624~membrane fraction	23	8.84615	0.0137369	PRKCA, ITGB3BP, GABARAPL2, EBP, CAV1, SLC33A1, CKAP4, BCAR1, SNCA, TP63, CALR, SREBF2, ATF2, FOS, TNFRSF1B, HSP90B1, DGCR2, APP, ARRB1, MAP3K1, BCL2, TRAF6, IKBKB	211	809	12782	1.72225	0.990805	0.113286	17.1617
GOTERM_CC_FAT	GO:0042175~nuclear envelope-endoplasmic reticulum network	11	4.23077	0.0190457	ATF6, HSP90B1, SLC33A1, BCL2, BAX, ERN1, UBQLN4, CFTR, HSPA5, SREBF2, OS9	211	284	12782	2.34634	0.998525	0.150383	23.0295
GOTERM_CC_FAT	GO:0005635~nuclear envelope	9	3.46154	0.0200181	ATF6, LMNB1, CSE1L, NUP62, BCL2, ERN1, TAGLN2, KPNA2, SIRT1	211	205	12782	2.65953	0.998946	0.153965	24.0616
GOTERM_CC_FAT	GO:0045177~apical part of cell	8	3.07692	0.0285295	EGFR, VCAM1, APP, CAV1, ERBB3, ERBB2, CFTR, FN1	211	179	12782	2.70741	0.999945	0.208339	32.5637
GOTERM_CC_FAT	GO:0031093~platelet alpha granule lumen	4	1.53846	0.0294934	APP, A2M, CLU, FN1	211	41	12782	5.91007	0.999961	0.210232	33.4688
GOTERM_CC_FAT	GO:0031965~nuclear membrane	5	1.92308	0.0319826	LMNB1, NUP62, BCL2, ERN1, TAGLN2	211	73	12782	4.14919	0.999984	0.22154	35.7543
GOTERM_CC_FAT	GO:0060205~cytoplasmic membrane-bounded vesicle lumen	4	1.53846	0.0353643	APP, A2M, CLU, FN1	211	44	12782	5.50711	0.999995	0.237563	38.7429
GOTERM_CC_FAT	GO:0005874~microtubule	10	3.84615	0.037534	GABARAPL1, MAP2K1, MAP1LC3A, MAP1LC3B, MAP4, HAUS7, STMN1, GABARAP, DISC1, APC	211	274	12782	2.21088	0.999998	0.245676	40.592
GOTERM_CC_FAT	GO:0031983~vesicle lumen	4	1.53846	0.0395875	APP, A2M, CLU, FN1	211	46	12782	5.26767	0.999999	0.252739	42.2944
GOTERM_CC_FAT	GO:0005839~proteasome core complex	3	1.15385	0.042038	PSMA6, PSMA5, PSMA7	211	20	12782	9.08673	1	0.261633	44.2666
GOTERM_CC_FAT	GO:0000785~chromatin	8	3.07692	0.0472778	CSNK2A1, UPF1, ID2, JUN, CREB1, H2AFX, JUNB, FANCC	211	200	12782	2.42313	1	0.284712	48.276
GOTERM_CC_FAT	GO:0030424~axon	7	2.69231	0.0473628	DCC, APP, MAP2K1, SNCA, VIM, ESR1, APC	211	159	12782	2.66696	1	0.280338	48.3388
GOTERM_CC_FAT	GO:0031967~organelle envelope	17	6.53846	0.0495595	LMNB1, RAF1, BAD, PPP1CC, TAGLN2, SIRT1, SOD2, ATF6, CSE1L, NUP62, BAX, BCL2, CASP8, ERN1, HSPD1, PPP2R2B, KPNA2	211	620	12782	1.66102	1	0.286711	49.9369
GOTERM_CC_FAT	GO:0031975~envelope	17	6.53846	0.0507479	LMNB1, RAF1, BAD, PPP1CC, TAGLN2, SIRT1, SOD2, ATF6, CSE1L, NUP62, BAX, BCL2, CASP8, ERN1, HSPD1, PPP2R2B, KPNA2	211	622	12782	1.65567	1	0.287893	50.7823
GOTERM_CC_FAT	GO:0055029~nuclear DNA-directed RNA polymerase complex	3	1.15385	0.0629448	POLR2E, POLR1D, POLR2C	211	25	12782	7.26938	1	0.340213	58.7264
GOTERM_CC_FAT	GO:0000428~DNA-directed RNA polymerase complex	3	1.15385	0.0629448	POLR2E, POLR1D, POLR2C	211	25	12782	7.26938	1	0.340213	58.7264
GOTERM_CC_FAT	GO:0000421~autophagic vacuole membrane	2	0.769231	0.0641229	GABARAPL2, GABARAP	211	4	12782	30.2891	1	0.340343	59.4272
GOTERM_CC_FAT	GO:0019773~proteasome core complex, alpha-subunit complex	2	0.769231	0.0641229	PSMA6, PSMA5	211	4	12782	30.2891	1	0.340343	59.4272
GOTERM_CC_FAT	GO:0016363~nuclear matrix	4	1.53846	0.0642782	CEBPB, LMNB1, TP53, CAD	211	56	12782	4.32701	1	0.336014	59.5187
GOTERM_CC_FAT	GO:0031091~platelet alpha granule	4	1.53846	0.0642782	APP, A2M, CLU, FN1	211	56	12782	4.32701	1	0.336014	59.5187
GOTERM_CC_FAT	GO:0005681~spliceosome	6	2.30769	0.0665515	HNRNPA1L2, HNRNPA3, HNRNPA2B1, SNW1, CDC5L, HNRNPA1	211	132	12782	2.75355	1	0.340917	60.8371
GOTERM_CC_FAT	GO:0030880~RNA polymerase complex	3	1.15385	0.0674732	POLR2E, POLR1D, POLR2C	211	26	12782	6.98979	1	0.339969	61.3603
GOTERM_CC_FAT	GO:0016324~apical plasma membrane	6	2.30769	0.0682738	EGFR, CAV1, ERBB3, ERBB2, CFTR, FN1	211	133	12782	2.73285	1	0.338552	61.8093
GOTERM_CC_FAT	GO:0044452~nucleolar part	3	1.15385	0.072106	POLR1D, CDKN2AIP, CASP8	211	27	12782	6.73091	1	0.349491	63.8929
GOTERM_CC_FAT	GO:0034399~nuclear periphery	4	1.53846	0.0787265	CEBPB, LMNB1, TP53, CAD	211	61	12782	3.97234	1	0.37079	67.2461
GOTERM_CC_FAT	GO:0031264~death-inducing signaling complex	2	0.769231	0.0795035	RIPK1, CASP8	211	5	12782	24.2313	1	0.368959	67.6202
GOTERM_CC_FAT	GO:0043204~perikaryon	3	1.15385	0.086585	MAP2K1, ESR1, ESR2	211	30	12782	6.05782	1	0.390542	70.8512
GOTERM_CC_FAT	GO:0045121~membrane raft	6	2.30769	0.0868392	PRKCA, TNFRSF1A, CAV1, TNFRSF1B, ERBB2, CASP8	211	143	12782	2.54174	1	0.386652	70.9614
GOTERM_CC_FAT	GO:0044433~cytoplasmic vesicle part	7	2.69231	0.0881368	EGFR, APP, A2M, CLU, MDM2, CFTR, FN1	211	187	12782	2.26763	1	0.386588	71.5181
GOTERM_CC_FAT	GO:0005792~microsome	8	3.07692	0.0962989	EBP, DGCR2, HSP90B1, BCL2, TP63, IKBKB, CALR, SREBF2	211	237	12782	2.04483	1	0.410271	74.7991
GOTERM_CC_FAT	GO:0005657~replication fork	3	1.15385	0.096678	TP53, H2AFX, BCL6	211	32	12782	5.67921	1	0.406813	74.9426
