# Supplementary material for: Exploring the cross talk between ER stress and inflammation in age-related macular degeneration
Source: PLoS One. 2017 Jul 24;12(7):e0181667. doi: 10.1371/journal.pone.0181667 (PMC5524348; doi:10.1371/journal.pone.0181667)
Supplement: S3 Table — (XLSX) [file pone.0181667.s003.xlsx]

## Sheet: GOTERM_BP_FAT
Term	PValue
GO:0043067	4.8502e-26
GO:0010941	5.95827e-26
GO:0042981	1.78959e-25
GO:0008219	4.12154e-20
GO:0016265	5.62408e-20
GO:0012501	8.14145e-18
GO:0043065	4.46598e-17
GO:0043068	5.62906e-17
GO:0010942	6.56092e-17
GO:0006915	1.4032e-16
GO:0043069	2.33073e-15
GO:0010604	2.36301e-15
GO:0060548	2.4991e-15
GO:0043066	1.03789e-14
GO:0006468	3.44074e-14
GO:0010033	1.1491e-13
GO:0016310	4.09515e-12
GO:0032268	6.05354e-12
GO:0006916	7.24738e-12
GO:0051173	7.90005e-11
GO:0007243	2.08303e-10
GO:0006793	2.1334e-10
GO:0006796	2.1334e-10
GO:0010627	3.04909e-10
GO:0043122	3.86854e-10
GO:0051789	3.86854e-10
GO:0044093	3.93066e-10
GO:0007568	5.76347e-10
GO:0043123	1.01995e-09
GO:0006917	1.29984e-09
GO:0012502	1.38593e-09
GO:0031328	1.67805e-09
GO:0045935	2.01205e-09
GO:0010647	2.26952e-09
GO:0006357	2.32458e-09
GO:0009891	2.47223e-09
GO:0006986	2.55397e-09
GO:0007049	3.98015e-09
GO:0042493	5.59281e-09
GO:0010557	6.65367e-09
GO:0033554	9.83986e-09
GO:0044092	1.48635e-08
GO:0046777	2.12417e-08
GO:0010740	2.79952e-08
GO:0009967	3.68193e-08
GO:0051254	5.91422e-08
GO:0042127	6.1869e-08
GO:0010628	6.57572e-08
GO:0043085	7.87609e-08
GO:0051252	1.00424e-07
GO:0007249	1.04586e-07
GO:0006355	1.08246e-07
GO:0045941	1.21879e-07
GO:0051248	1.37109e-07
GO:0045893	1.87683e-07
GO:0002520	2.84362e-07
GO:0043086	3.00748e-07
GO:0045944	4.21686e-07
GO:0022402	4.33762e-07
GO:0032269	4.80844e-07
GO:0007242	5.55406e-07
GO:0070271	5.62802e-07
GO:0006461	5.62802e-07
GO:0010608	7.09738e-07
GO:0008637	7.38044e-07
GO:0031399	7.87752e-07
GO:0031400	9.16937e-07
GO:0051726	1.09763e-06
GO:0065003	1.17743e-06
GO:0051235	1.33296e-06
GO:0034976	1.44518e-06
GO:0043933	1.53386e-06
GO:0000278	1.59655e-06
GO:0006457	2.17933e-06
GO:0045449	2.4655e-06
GO:0048534	2.48935e-06
GO:0010605	3.06174e-06
GO:0030097	3.11602e-06
GO:0051174	3.14746e-06
GO:0019220	3.14746e-06
GO:0032583	3.24733e-06
GO:0051247	4.52941e-06
GO:0042592	4.89058e-06
GO:0009725	5.2656e-06
GO:0022612	5.31928e-06
GO:0042325	5.33539e-06
GO:0032507	5.45325e-06
GO:0042113	5.76861e-06
GO:0051338	6.47951e-06
GO:0009719	6.58067e-06
GO:0045859	7.93539e-06
GO:0009314	9.03226e-06
GO:0051259	9.40982e-06
GO:0032270	1.18559e-05
GO:0010035	1.19652e-05
GO:0051098	1.2774e-05
GO:0043549	1.27877e-05
GO:0006913	1.55489e-05
GO:0045185	1.61281e-05
GO:0051651	1.61281e-05
GO:0043193	1.76388e-05
GO:0051169	1.76791e-05
GO:0009628	1.95926e-05
GO:0016071	2.10697e-05
GO:0001836	2.31027e-05
GO:0006979	2.56487e-05
GO:0048545	2.7066e-05
GO:0008633	2.94818e-05
GO:0010332	3.71474e-05
GO:0000302	4.16165e-05
GO:0002764	4.52195e-05
GO:0044265	4.83715e-05
GO:0060056	4.85431e-05
GO:0048584	5.73822e-05
GO:0034097	6.06806e-05
GO:0051090	6.80823e-05
GO:0051329	6.80823e-05
GO:0009057	7.10099e-05
GO:0051325	8.52128e-05
GO:0002521	8.54211e-05
GO:0045596	9.09017e-05
GO:0008284	9.55357e-05
GO:0060443	9.58552e-05
GO:0009991	0.000109385
GO:0051051	0.00010989
GO:0052547	0.000111361
GO:0009968	0.000114491
GO:0040012	0.00011925
GO:0018105	0.00012055
GO:0001775	0.000129999
GO:0051170	0.000131001
GO:0009416	0.000131921
GO:0006397	0.000134863
GO:0051052	0.000149419
GO:0031667	0.000151217
GO:0043523	0.000153416
GO:0030183	0.000160238
GO:0008285	0.000166217
GO:0032655	0.000168296
GO:0030163	0.000174797
GO:0009267	0.000196036
GO:0010551	0.000207764
GO:0007569	0.000227842
GO:0051101	0.000234819
GO:0051336	0.000235495
GO:0002757	0.000251091
GO:0051603	0.000264704
GO:0051402	0.000266789
GO:0007167	0.000276821
GO:0006511	0.000280539
GO:0045321	0.000280539
GO:0044257	0.000283187
GO:0006984	0.000303076
GO:0048872	0.000318106
GO:0051094	0.000319136
GO:0048678	0.000329024
GO:0032570	0.000329024
GO:0000165	0.00033402
GO:0006605	0.000339364
GO:0001776	0.000347089
GO:0010648	0.00035545
GO:0010498	0.000364058
GO:0043161	0.000364058
GO:0051384	0.000374422
GO:0006350	0.000376342
GO:0031401	0.000383526
GO:0030098	0.000388982
GO:0043281	0.000404925
GO:0045787	0.000416785
GO:0000902	0.000432923
GO:0045786	0.000471884
GO:0032989	0.000501171
GO:0051270	0.000501288
GO:0018209	0.000508403
GO:0052548	0.000508523
GO:0006351	0.000523398
GO:0007179	0.000550972
GO:0010212	0.000550972
GO:0002694	0.000583875
GO:0006417	0.000588026
GO:0030155	0.000588026
GO:0031398	0.00058859
GO:0032774	0.000597976
GO:0032880	0.000619847
GO:0031960	0.000632214
GO:0046649	0.000649734
GO:0030334	0.000671344
GO:0006606	0.000678366
GO:0008624	0.000682012
GO:0042594	0.000720461
GO:0031647	0.000720461
GO:0031293	0.000742046
GO:0001782	0.000742046
GO:0031668	0.00077951
GO:0002684	0.000840604
GO:0050865	0.000878473
GO:0031669	0.000894575
GO:0050863	0.000909254
GO:0051249	0.00102269
GO:0051437	0.00107516
GO:0048812	0.00113062
GO:0001817	0.00113645
GO:0019725	0.00113754
GO:0002253	0.00115142
GO:0034504	0.00115142
GO:0002260	0.00124872
GO:0045637	0.00125192
GO:0051443	0.00125192
GO:0042100	0.00125398
GO:0000375	0.00129198
GO:0000398	0.00129198
GO:0000377	0.00129198
GO:0051348	0.00130269
GO:0050678	0.00134823
GO:0051439	0.00134823
GO:0043434	0.00135214
GO:0008283	0.00140758
GO:0051351	0.00155772
GO:0032990	0.00157137
GO:0031175	0.00157137
GO:0051220	0.00157587
GO:0048511	0.00162388
GO:0031396	0.00165161
GO:0048585	0.00165161
GO:0002009	0.00174925
GO:0070647	0.00176227
GO:0051291	0.00191608
GO:0009611	0.00194297
GO:0002711	0.00194504
GO:0007178	0.00195795
GO:0006974	0.00197359
GO:0045597	0.00201358
GO:0046907	0.00210149
GO:0022403	0.00210156
GO:0051438	0.00218973
GO:0051099	0.00218973
GO:0002706	0.00226792
GO:0008629	0.00226792
GO:0051412	0.00236379
GO:0006458	0.00236379
GO:0006366	0.00238656
GO:0002822	0.00246045
GO:0007005	0.00260545
GO:0000060	0.00261009
GO:0051340	0.00265189
GO:0048771	0.00266459
GO:0002819	0.00266459
GO:0009612	0.00266459
GO:0042542	0.00266459
GO:0002326	0.00283029
GO:0002360	0.00283029
GO:0018205	0.00283426
GO:0010552	0.00288073
GO:0048145	0.00290776
GO:0043405	0.00297591
GO:0051240	0.00324207
GO:0009411	0.00335058
GO:0048858	0.00338023
GO:0050778	0.00353229
GO:0002237	0.00357984
GO:0051091	0.00360509
GO:0051172	0.00366471
GO:0030182	0.00368178
GO:0006469	0.00379115
GO:0009636	0.00387318
GO:0002703	0.00387318
GO:0007507	0.00400478
GO:0033673	0.00448071
GO:0051385	0.00457499
GO:0033619	0.00457499
GO:0043632	0.00473593
GO:0019941	0.00473593
GO:0051341	0.00474788
GO:0014070	0.00481932
GO:0070201	0.00481932
GO:0051436	0.00508924
GO:0031145	0.00508924
GO:0045860	0.0051657
GO:0002709	0.00527065
GO:0045884	0.00527065
GO:0030968	0.00527065
GO:0034620	0.00527065
GO:0001942	0.00566223
GO:0022404	0.00566223
GO:0046651	0.00566223
GO:0002768	0.00566223
GO:0022405	0.00566223
GO:0060537	0.00574786
GO:0048666	0.00577205
GO:0051444	0.00578894
GO:0051352	0.00578894
GO:0006621	0.00581027
GO:0032436	0.00581027
GO:0045084	0.00581027
GO:0060429	0.00583954
GO:0010629	0.0061534
GO:0042303	0.00616051
GO:0042633	0.00616051
GO:0006259	0.00640993
GO:0051251	0.00644425
GO:0033674	0.00657729
GO:0032943	0.0066871
GO:0070661	0.0066871
GO:0040017	0.00676872
GO:0051272	0.00676872
GO:0050852	0.00684385
GO:0043388	0.00696168
GO:0045792	0.00710488
GO:0045934	0.00718575
GO:0043433	0.00724267
GO:0017038	0.00738356
GO:0032469	0.00765981
GO:0045075	0.00765981
GO:0048147	0.00765981
GO:0032446	0.00768653
GO:0002697	0.0078132
GO:0006928	0.00783752
GO:0032870	0.00799861
GO:0031327	0.00800718
GO:0031349	0.00829119
GO:0007010	0.00830703
GO:0001666	0.00831994
GO:0051347	0.00854363
GO:0080135	0.00857104
GO:0048732	0.00865068
GO:0045862	0.00866759
GO:0032768	0.00866759
GO:0032273	0.00866759
GO:0031397	0.00877089
GO:0045936	0.00908955
GO:0051346	0.00908955
GO:0010563	0.00908955
GO:0008361	0.0090982
GO:0008104	0.00917798
GO:0000904	0.009356
GO:0007265	0.00938024
GO:0000018	0.00967598
GO:0001568	0.00972445
GO:0050727	0.0097872
GO:0002696	0.00980466
GO:0009890	0.00990144
GO:0001932	0.00997583
GO:0008380	0.0099999
GO:0002250	0.0103245
GO:0002460	0.0103245
GO:0032496	0.0103245
GO:0006954	0.0103786
GO:0060341	0.0105894
GO:0007517	0.0106436
GO:0001952	0.0107499
GO:0045732	0.0107499
GO:0033077	0.0107499
GO:0045428	0.0107499
GO:0070482	0.0108415
GO:0030030	0.0111186
GO:0043408	0.0111599
GO:0043524	0.0112191
GO:0043392	0.0112191
GO:0044087	0.0112425
GO:0051129	0.0112425
GO:0034613	0.011431
GO:0001944	0.0114485
GO:0042176	0.0119944
GO:0006983	0.0120354
GO:0006412	0.0120552
GO:0051345	0.012086
GO:0070727	0.0121099
GO:0050867	0.0121338
GO:0030162	0.0128032
GO:0001889	0.0128032
GO:0016481	0.012854
GO:0033365	0.0129545
GO:0010558	0.0132188
GO:0006396	0.0132188
GO:0010639	0.0133156
GO:0000079	0.013646
GO:0051223	0.0137047
GO:0050670	0.013977
GO:0002824	0.0143715
GO:0042994	0.014545
GO:0051881	0.014545
GO:0043586	0.014545
GO:0008593	0.014545
GO:0032434	0.014545
GO:0046902	0.014545
GO:0070663	0.0146601
GO:0032944	0.0146601
GO:0040008	0.0147862
GO:0051050	0.0148495
GO:0051054	0.0154355
GO:0002821	0.0157138
GO:0048661	0.0157138
GO:0031110	0.0157138
GO:0007346	0.0158632
GO:0014706	0.0166297
GO:0016567	0.0166297
GO:0006970	0.0171243
GO:0001933	0.0171243
GO:0007006	0.0171243
GO:0031116	0.0172586
GO:0046822	0.0173663
GO:0007409	0.0182776
GO:0051100	0.0183856
GO:0030335	0.018412
GO:0008630	0.0186033
GO:0050851	0.0186033
GO:0032535	0.0186706
GO:0001558	0.0187725
GO:0032101	0.0198103
GO:0002708	0.020151
GO:0002705	0.020151
GO:0007250	0.0201686
GO:0031112	0.0201686
GO:0051084	0.0201686
GO:0031113	0.0201686
GO:0030100	0.0205339
GO:0048609	0.0208447
GO:0032504	0.0208447
GO:0016477	0.020874
GO:0030308	0.0209415
GO:0042110	0.0214099
GO:0006302	0.0216634
GO:0031334	0.0217676
GO:0030099	0.0218326
GO:0030879	0.0228303
GO:0045454	0.0228303
GO:0042992	0.0232673
GO:0033135	0.0232673
GO:0010741	0.023453
GO:0051260	0.0236879
GO:0010038	0.0237167
GO:0045471	0.0240348
GO:0006281	0.024857
GO:0030217	0.0252772
GO:0050658	0.0256422
GO:0050657	0.0256422
GO:0051236	0.0256422
GO:0060538	0.0265576
GO:0007519	0.0265576
GO:0045767	0.0270304
GO:0048667	0.0277713
GO:0042698	0.0278762
GO:0060562	0.0278762
GO:0002252	0.0279215
GO:0042391	0.0279215
GO:0006886	0.0280086
GO:0006873	0.0280086
GO:0006955	0.0284787
GO:0032868	0.0287623
GO:0006403	0.0287623
GO:0051053	0.028922
GO:0002429	0.028922
GO:0048514	0.029143
GO:0032869	0.0292333
GO:0042308	0.0300025
GO:0045598	0.0300025
GO:0007017	0.0306064
GO:0001841	0.0308821
GO:0051224	0.0308821
GO:0055082	0.0310838
GO:0019221	0.0320633
GO:0007050	0.0321131
GO:0034329	0.0329103
GO:0002700	0.0329103
GO:0006446	0.0329103
GO:0032386	0.0335365
GO:0043409	0.033625
GO:0070555	0.033625
GO:0042787	0.033625
GO:0002221	0.033625
GO:0033689	0.0340064
GO:0051097	0.0340064
GO:0033688	0.0340064
GO:0043627	0.0344771
GO:0070507	0.0350063
GO:0050868	0.0350063
GO:0043270	0.0350063
GO:0051591	0.0350063
GO:0006952	0.0357353
GO:0048729	0.0357853
GO:0035295	0.0360195
GO:0051130	0.036519
GO:0006402	0.0371697
GO:0007162	0.0371697
GO:0001838	0.0371697
GO:0051899	0.0371697
GO:0034599	0.0371697
GO:0046823	0.0374083
GO:0016447	0.0374083
GO:0018107	0.0374083
GO:0043154	0.0374083
GO:0002718	0.0374083
GO:0042035	0.0381901
GO:0006874	0.0384258
GO:0051674	0.0391897
GO:0048870	0.0391897
GO:0008544	0.0393577
GO:0042306	0.0394002
GO:0035148	0.0394002
GO:0002699	0.0394002
GO:0007169	0.0394044
GO:0045926	0.0408495
GO:0000226	0.0410709
GO:0002758	0.041346
GO:0002218	0.041346
GO:0050870	0.0414878
GO:0042326	0.0416971
GO:0051495	0.0416971
GO:0007611	0.042204
GO:0055074	0.043355
GO:0045892	0.04343
GO:0010810	0.0440601
GO:0048660	0.0440601
GO:0007623	0.0440601
GO:0015931	0.0449936
GO:0032147	0.0464289
GO:0032844	0.0464289
GO:0051253	0.0479541
GO:0042770	0.0485527
GO:0042108	0.0489818
GO:0043029	0.0496591
GO:0045429	0.0496591
GO:0018210	0.0496591
GO:0010466	0.0496591
GO:0050801	0.050053
GO:0010959	0.0504164
GO:0018394	0.0505752
GO:0070141	0.0505752
GO:0035067	0.0505752
GO:0018076	0.0505752
GO:0035234	0.0505752
GO:0006808	0.0505752
GO:0051208	0.0505752
GO:0009896	0.0515392
GO:0032886	0.0515392
GO:0006875	0.0521402
GO:0055066	0.0539918
GO:0016445	0.0540224
GO:0045930	0.0540224
GO:0043525	0.0540224
GO:0032387	0.0540224
GO:0009266	0.0542604
GO:0002683	0.0542604
GO:0007398	0.0560161
GO:0050864	0.0568441
GO:0055080	0.0576999
GO:0048878	0.0580843
GO:0007219	0.05959
GO:0033157	0.0623972
GO:0001101	0.063133
GO:0002562	0.063133
GO:0016444	0.063133
GO:0050803	0.063133
GO:0030433	0.063133
GO:0055065	0.0632473
GO:0006919	0.0652649
GO:0051250	0.0652649
GO:0045088	0.0652649
GO:0042476	0.0652649
GO:0030859	0.0668611
GO:0042149	0.0668611
GO:0051300	0.0668611
GO:0070431	0.0668611
GO:0070423	0.0668611
GO:0034644	0.0668611
GO:0043497	0.0668611
GO:0031657	0.0668611
GO:0031659	0.0668611
GO:0035239	0.0675512
GO:0040018	0.0678691
GO:0010948	0.0678691
GO:0050680	0.0678691
GO:0001819	0.0689234
GO:0043254	0.0689234
GO:0009408	0.0711785
GO:0030003	0.0719143
GO:0000209	0.0727185
GO:0002637	0.0727185
GO:0034330	0.0742227
GO:0002695	0.0742227
GO:0016331	0.077324
GO:0002200	0.077676
GO:0042130	0.077676
GO:0010952	0.0804814
GO:0043280	0.0804814
GO:0003006	0.0822712
GO:0048002	0.0827365
GO:0007173	0.0827365
GO:0030888	0.0827365
GO:0048485	0.0828688
GO:0007253	0.0828688
GO:0035065	0.0828688
GO:0045747	0.0828688
GO:0043297	0.0828688
GO:0002726	0.0828688
GO:0010623	0.0828688
GO:0048087	0.0828688
GO:0002347	0.0828688
GO:0070059	0.0828688
GO:0033137	0.0828688
GO:0009894	0.0829512
GO:0060627	0.0829512
GO:0045785	0.083694
GO:0051168	0.083694
GO:0042327	0.0854161
GO:0030855	0.0868852
GO:0050866	0.0869609
GO:0040014	0.0869609
GO:0000122	0.0877858
GO:0030856	0.087895
GO:0045807	0.087895
GO:0043393	0.087895
GO:0010522	0.087895
GO:0034621	0.088069
GO:0022602	0.0902811
GO:0042129	0.0902811
GO:0006275	0.0902811
GO:0043269	0.090452
GO:0010562	0.0930224
GO:0045937	0.0930224
GO:0034614	0.0931466
GO:0033044	0.0931466
GO:0002377	0.0931466
GO:0050729	0.0931466
GO:0042990	0.0931466
GO:0045768	0.0931466
GO:0032368	0.0931466
GO:0007584	0.0931953
GO:0006508	0.0936724
GO:0030036	0.0938991
GO:0007281	0.0956273
GO:0030005	0.0960364
GO:0032103	0.0970775
GO:0043406	0.0982664
GO:0002440	0.0984868
GO:0032735	0.0986031
GO:0033483	0.0986031
GO:0007252	0.0986031
GO:0060395	0.0986031
GO:0001302	0.0986031
GO:0002724	0.0986031
GO:0007423	0.0994373

## Sheet: GOTERM_MF_FAT
Term	PValue
GO:0004672	3.33436e-14
GO:0004674	4.56086e-13
GO:0008134	2.52652e-12
GO:0046983	1.21012e-11
GO:0043565	2.75983e-10
GO:0003712	7.57784e-10
GO:0030528	8.27145e-10
GO:0042802	1.13755e-09
GO:0019899	6.76176e-09
GO:0005524	7.32413e-09
GO:0032559	1.18604e-08
GO:0030554	7.34167e-08
GO:0001883	1.22965e-07
GO:0001882	1.55044e-07
GO:0002039	2.60491e-07
GO:0004709	5.54794e-07
GO:0003700	6.04517e-07
GO:0000166	9.1208e-07
GO:0043566	1.315e-06
GO:0016564	2.35371e-06
GO:0032553	4.62493e-06
GO:0032555	4.62493e-06
GO:0051082	4.65457e-06
GO:0016563	8.57592e-06
GO:0017076	1.75065e-05
GO:0003677	2.89544e-05
GO:0003690	4.42117e-05
GO:0019901	4.77613e-05
GO:0019900	6.38778e-05
GO:0046982	6.53696e-05
GO:0003713	8.73564e-05
GO:0019904	0.000203592
GO:0003714	0.000207112
GO:0050811	0.000266199
GO:0043120	0.00039422
GO:0003743	0.00062067
GO:0008022	0.000752894
GO:0003702	0.00109257
GO:0004708	0.00127537
GO:0008135	0.00151731
GO:0031072	0.00172022
GO:0004712	0.00197795
GO:0004713	0.00235125
GO:0070513	0.00286363
GO:0030235	0.00286363
GO:0016860	0.0040208
GO:0008289	0.00502911
GO:0003704	0.00628714
GO:0003723	0.00641393
GO:0016504	0.00695572
GO:0015631	0.00765643
GO:0005031	0.00774852
GO:0016864	0.00984975
GO:0005112	0.00984975
GO:0003756	0.00984975
GO:0051879	0.0121732
GO:0016862	0.0121732
GO:0003697	0.0148091
GO:0010843	0.0167031
GO:0000287	0.0251365
GO:0042162	0.0268431
GO:0019992	0.0297811
GO:0048487	0.0303344
GO:0008601	0.0339948
GO:0051434	0.0342103
GO:0005006	0.0342103
GO:0030284	0.0342103
GO:0051400	0.0342103
GO:0047485	0.0388894
GO:0042393	0.0399863
GO:0046332	0.0447095
GO:0004298	0.0459226
GO:0070003	0.0459226
GO:0004004	0.0501926
GO:0000247	0.0508759
GO:0042975	0.0508759
GO:0003707	0.0522883
GO:0008186	0.0545993
GO:0051087	0.0591367
GO:0019888	0.0632872
GO:0030544	0.0672553
GO:0043522	0.0672553
GO:0019208	0.0721794
GO:0004879	0.0784009
GO:0031434	0.0833532
GO:0003724	0.0887951
GO:0043028	0.0887951
GO:0005496	0.0983908

## Sheet: GOTERM_CC_FAT
Term	PValue
GO:0005829	8.26412e-22
GO:0043233	1.56844e-17
GO:0031974	4.94198e-17
GO:0070013	1.10175e-15
GO:0031981	5.35022e-12
GO:0005788	7.04146e-08
GO:0005654	1.06111e-07
GO:0005730	1.20592e-07
GO:0044432	4.47327e-06
GO:0043228	5.85774e-06
GO:0043232	5.85774e-06
GO:0042470	1.49833e-05
GO:0048770	1.49833e-05
GO:0005783	3.94082e-05
GO:0012505	8.09397e-05
GO:0005776	8.38452e-05
GO:0031982	0.000269282
GO:0031410	0.000362666
GO:0005850	0.000797233
GO:0005626	0.00132048
GO:0033256	0.00157719
GO:0000267	0.00162686
GO:0044451	0.00200767
GO:0030530	0.00250783
GO:0031988	0.00260185
GO:0000502	0.00321959
GO:0005741	0.00362715
GO:0031090	0.00378281
GO:0005694	0.00385769
GO:0016023	0.00421907
GO:0005793	0.00445641
GO:0044427	0.00470085
GO:0030529	0.00494177
GO:0005905	0.00574996
GO:0031968	0.0073223
GO:0005667	0.00791674
GO:0048471	0.00810284
GO:0019867	0.00875168
GO:0015630	0.00913344
GO:0005789	0.0135638
GO:0005624	0.0137369
GO:0042175	0.0190457
GO:0005635	0.0200181
GO:0045177	0.0285295
GO:0031093	0.0294934
GO:0031965	0.0319826
GO:0060205	0.0353643
GO:0005874	0.037534
GO:0031983	0.0395875
GO:0005839	0.042038
GO:0000785	0.0472778
GO:0030424	0.0473628
GO:0031967	0.0495595
GO:0031975	0.0507479
GO:0055029	0.0629448
GO:0000428	0.0629448
GO:0000421	0.0641229
GO:0019773	0.0641229
GO:0016363	0.0642782
GO:0031091	0.0642782
GO:0005681	0.0665515
GO:0030880	0.0674732
GO:0016324	0.0682738
GO:0044452	0.072106
GO:0034399	0.0787265
GO:0031264	0.0795035
GO:0043204	0.086585
GO:0045121	0.0868392
GO:0044433	0.0881368
GO:0005792	0.0962989
GO:0005657	0.096678
