# Supplementary material for: Exploring the cross talk between ER stress and inflammation in age-related macular degeneration
Source: PLoS One. 2017 Jul 24;12(7):e0181667. doi: 10.1371/journal.pone.0181667 (PMC5524348; doi:10.1371/journal.pone.0181667)
Supplement: S4 Table — (XLSX) [file pone.0181667.s004.xlsx]

## Sheet: Expression Dataset
ID	adj.P.Val	P.Value	t	B	logFC	Gene.symbol	Gene.title
29155	0.00118	4.65e-08	-5.61003	7.8894	-0.209	STX16	syntaxin 16
18147	0.00118	5.78e-08	-5.56838	7.6966	-0.371	CBFB	core-binding factor, beta subunit
15560	0.00412	3.02e-07	5.24271	6.2293	0.529	TTC12	tetratricopeptide repeat domain 12
12597	0.00562	6.28e-07	-5.09322	5.5799	-0.615	LY6K	lymphocyte antigen 6 complex, locus K
1927	0.00562	9.1e-07	-5.0165	5.2526	-0.672	HSPA1A	heat shock 70kDa protein 1A
32822	0.00562	1.25e-06	-4.94912	4.9685	-0.393	KATNAL2	katanin p60 subunit A-like 2
23148	0.00562	1.33e-06	4.93699	4.9177	0.66	SCGB1D1	secretoglobin, family 1D, member 1
16384	0.00562	1.43e-06	4.92202	4.8552	0.535	TNC	tenascin C
4887	0.00562	1.89e-06	4.86254	4.6083	0.461	FAM208B	family with sequence similarity 208, member B
8092	0.00562	1.94e-06	-4.85685	4.5848	-0.334	VAMP4	vesicle-associated membrane protein 4
16513	0.00562	2.02e-06	-4.84818	4.549	-0.358	RAB3GAP1	RAB3 GTPase activating protein subunit 1 (catalytic)
16862	0.00562	2.06e-06	4.84386	4.5312	0.626	SCGB1D2	secretoglobin, family 1D, member 2
3200	0.00607	2.37e-06	4.81367	4.4073	0.564	GRP	gastrin-releasing peptide
24823	0.00638	2.71e-06	-4.78445	4.2879	-0.395	ARF1	ADP-ribosylation factor 1
23873	0.00638	2.95e-06	4.76581	4.2121	0.302	RASSF4	Ras association (RalGDS/AF-6) domain family member 4
13673	0.00789	3.85e-06	-4.70815	3.9791	-0.251	NBPF11	neuroblastoma breakpoint family, member 11
36406	0.00893	4.86e-06	4.65696	3.7743	0.413	APOC1	apolipoprotein C-I
38112	0.00893	5.15e-06	4.64398	3.7227	0.31	SLC48A1	solute carrier family 48 (heme transporter), member 1
34728	0.00893	5.23e-06	4.64056	3.7091	0.693	ADAMTS5	ADAM metallopeptidase with thrombospondin type 1 motif, 5
6677	0.00944	5.76e-06	4.61914	3.6242	0.424	PEBP4	phosphatidylethanolamine-binding protein 4
19756	0.00963	6.28e-06	-4.59987	3.5482	-0.288	TRAF6	TNF receptor-associated factor 6, E3 ubiquitin protein ligase
32537	0.00963	6.8e-06	4.58209	3.4782	0.462	FNDC1	fibronectin type III domain containing 1
19616	0.00963	6.81e-06	-4.58154	3.476	-0.328	HDAC10	histone deacetylase 10
21891	0.0098	7.17e-06	4.57016	3.4314	0.303	SREBF1	sterol regulatory element binding transcription factor 1
12818	0.01069	8.09e-06	4.5431	3.3256	0.454	PTPRZ1	protein tyrosine phosphatase, receptor-type, Z polypeptide 1
29097	0.0107	8.35e-06	4.53581	3.2973	0.577	SLC47A2	solute carrier family 47 (multidrug and toxin extrusion), member 2
6402	0.01219	9.89e-06	-4.49745	3.1484	-0.237	MRPL44	mitochondrial ribosomal protein L44
28228	0.01219	1.01e-05	-4.4925	3.1293	-0.353	TGFB3	transforming growth factor, beta 3
19121	0.01431	1.22e-05	-4.4493	2.9632	-0.429	MCF2L	MCF.2 cell line derived transforming sequence-like
28475	0.01502	1.37e-05	-4.42264	2.8614	-0.3	ATP2C1	ATPase, Ca++ transporting, type 2C, member 1
8688	0.01502	1.39e-05	4.4203	2.8525	1.37	NPVF	neuropeptide VF precursor
5615	0.01605	1.57e-05	-4.39214	2.7455	-0.258	TP53BP1	tumor protein p53 binding protein 1
44403	0.01678	1.68e-05	4.376	2.6845	0.446	PTPRZ1	protein tyrosine phosphatase, receptor-type, Z polypeptide 1
14570	0.01815	1.9e-05	-4.34665	2.574	-0.319	SENP3	SUMO1/sentrin/SMT3 specific peptidase 3
18975	0.01839	2.03e-05	-4.33143	2.517	-0.197	C16orf58	chromosome 16 open reading frame 58
32961	0.01839	2.06e-05	-4.32786	2.5037	-0.272	HIST1H4I	histone cluster 1, H4i
19019	0.01857	2.22e-05	-4.31072	2.4397	-0.26	TBC1D31	TBC1 domain family, member 31
17358	0.01917	2.34e-05	-4.29844	2.394	-0.595	CYP4Z1	cytochrome P450, family 4, subfamily Z, polypeptide 1
4713	0.0195	2.43e-05	-4.28974	2.3617	-0.391	MIRLET7BHG	MIRLET7B host gene (non-protein coding)
38975	0.02069	2.62e-05	4.27122	2.2931	0.473	FAP	fibroblast activation protein, alpha
35807	0.02181	3.04e-05	-4.23587	2.1629	-0.332	PSCA	prostate stem cell antigen
3317	0.02181	3.08e-05	-4.2328	2.1517	-0.287	TPM1	tropomyosin 1 (alpha)
13894	0.02181	3.09e-05	-4.2322	2.1495	-0.218	IFRD1	interferon-related developmental regulator 1
24638	0.02181	3.15e-05	4.22794	2.1339	0.241	TLCD1	TLC domain containing 1
24111	0.02181	3.23e-05	-4.22187	2.1116	-0.261	SLC25A27	solute carrier family 25, member 27
23655	0.02181	3.27e-05	4.21869	2.1	0.396	DAAM1	dishevelled associated activator of morphogenesis 1
10463	0.02181	3.3e-05	-4.21665	2.0926	-0.579	DNM3OS	DNM3 opposite strand/antisense RNA
34384	0.02181	3.41e-05	-4.20898	2.0645	-0.232	MUM1	melanoma associated antigen (mutated) 1
34986	0.02181	3.41e-05	-4.20911	2.065	-0.253	KCTD15	potassium channel tetramerization domain containing 15
33103	0.02181	3.45e-05	4.20595	2.0535	0.252	HS2ST1	heparan sulfate 2-O-sulfotransferase 1
7672	0.02181	3.46e-05	-4.20547	2.0518	-0.288	HIST1H3D	histone cluster 1, H3d
6843	0.02289	3.78e-05	-4.18421	1.9744	-0.27	PRDM11	PR domain containing 11
38404	0.02289	3.79e-05	-4.18367	1.9725	-0.351	LSMEM1	leucine-rich single-pass membrane protein 1
13200	0.02289	3.87e-05	-4.17812	1.9523	-0.283	TRAF1	TNF receptor-associated factor 1
38741	0.02289	3.95e-05	4.17339	1.9352	0.432	NUTM2A	NUT family member 2A
37488	0.02289	3.95e-05	-4.17345	1.9354	-0.252	RAD50	RAD50 homolog (S. cerevisiae)
23169	0.0233	4.09e-05	-4.16492	1.9045	-0.2	SLC7A6OS	solute carrier family 7, member 6 opposite strand
22336	0.02406	4.32e-05	-4.15157	1.8563	-0.316	SYT15	synaptotagmin XV
39863	0.02406	4.34e-05	-4.15051	1.8525	-0.468	HIST1H3D	histone cluster 1, H3d
29804	0.02509	4.72e-05	-4.13037	1.7801	-0.321	AKAP8L	A kinase (PRKA) anchor protein 8-like
3147	0.02509	4.83e-05	-4.12486	1.7603	-0.652	PENK	proenkephalin
5102	0.02509	4.83e-05	-4.12446	1.7589	-0.457	SYT15	synaptotagmin XV
13547	0.02527	4.93e-05	4.11963	1.7416	0.389	APOC1	apolipoprotein C-I
10747	0.02585	5.17e-05	4.10812	1.7004	0.203	EXOSC9	exosome component 9
16861	0.02603	5.29e-05	-4.10272	1.6812	-0.345	SIX4	SIX homeobox 4
18626	0.02603	5.36e-05	-4.09926	1.6688	-0.221	NAA16	N(alpha)-acetyltransferase 16, NatA auxiliary subunit
28955	0.02603	5.42e-05	-4.09659	1.6593	-0.437	PPFIBP1	PTPRF interacting protein, binding protein 1 (liprin beta 1)
5822	0.02603	5.51e-05	-4.09248	1.6447	-0.331	VIPR1	vasoactive intestinal peptide receptor 1
3291	0.02603	5.54e-05	4.09125	1.6403	0.292	ASRGL1	asparaginase like 1
35901	0.02603	5.59e-05	4.08917	1.6329	0.468	GPX3	glutathione peroxidase 3 (plasma)
33741	0.02618	5.71e-05	-4.08369	1.6134	-0.227	RGPD5	RANBP2-like and GRIP domain containing 5
15252	0.02618	5.75e-05	-4.08216	1.608	-0.234	SPATS2L	spermatogenesis associated, serine-rich 2-like
14839	0.02695	5.99e-05	4.07198	1.5718	0.285	PLEKHA7	pleckstrin homology domain containing, family A member 7
28132	0.02695	6.05e-05	-4.0697	1.5638	-0.313	EIF5	eukaryotic translation initiation factor 5
27694	0.02726	6.21e-05	4.0631	1.5404	0.444	FGF14-AS2	FGF14 antisense RNA 2
37755	0.02726	6.25e-05	4.0616	1.5351	0.284	IDNK	idnK, gluconokinase homolog (E. coli)
4040	0.03038	7.19e-05	-4.02701	1.4133	-0.583	NPR3	natriuretic peptide receptor 3
34468	0.03134	7.49e-05	-4.01672	1.3772	-0.521	SYT15	synaptotagmin XV
32654	0.03338	8.16e-05	-3.99543	1.3029	-0.247	WDR27	WD repeat domain 27
9751	0.03338	8.22e-05	3.99345	1.296	0.328	CACNG6	calcium channel, voltage-dependent, gamma subunit 6
34394	0.0335	8.33e-05	3.99014	1.2844	0.318	SYNM	synemin, intermediate filament protein
32036	0.03501	8.98e-05	-3.97146	1.2195	-0.331	CERK	ceramide kinase
40334	0.03501	9.14e-05	-3.96709	1.2044	-0.22	MAP4K5	mitogen-activated protein kinase kinase kinase kinase 5
28091	0.0354	9.4e-05	3.95986	1.1794	0.208	RNF141	ring finger protein 141
34614	0.0354	9.46e-05	3.95832	1.1741	0.309	SLC35E3	solute carrier family 35, member E3
37539	0.0354	9.5e-05	3.95733	1.1707	0.459	IL20RA	interleukin 20 receptor, alpha
7783	0.03555	9.63e-05	-3.95396	1.159	-0.329	RXRA	retinoid X receptor, alpha
27395	0.03633	9.92e-05	-3.94626	1.1325	-0.223	ATXN3	ataxin 3
29638	0.03794	0.000105	-3.93303	1.0869	-0.147	FAM133B	family with sequence similarity 133, member B
12849	0.04034	0.000113	-3.91309	1.0186	-0.152	POFUT2	protein O-fucosyltransferase 2
41941	0.04142	0.000117	-3.90415	0.988	-0.38	LINC01531	long intergenic non-protein coding RNA 1531
7338	0.04188	0.000122	-3.89468	0.9557	-0.292	CLASRP	CLK4-associating serine/arginine rich protein
30078	0.04188	0.000122	-3.89432	0.9545	-0.331	NOC2L	nucleolar complex associated 2 homolog (S. cerevisiae)
8540	0.04188	0.000122	3.89463	0.9556	0.355	RBM4	RNA binding motif protein 4
9447	0.04188	0.000123	-3.89233	0.9477	-0.355	NUDT3	nudix (nucleoside diphosphate linked moiety X)-type motif 3
34377	0.04252	0.000129	3.88045	0.9073	0.254	SREBF1	sterol regulatory element binding transcription factor 1
24008	0.04373	0.000133	-3.87124	0.8761	-0.24	SNHG17	small nucleolar RNA host gene 17 (non-protein coding)
40754	0.04487	0.000139	-3.86075	0.8406	-0.438	PLAC4	placenta-specific 4
29446	0.04487	0.000139	-3.86033	0.8392	-0.263	ZFP64	ZFP64 zinc finger protein
21620	0.04487	0.000141	-3.85765	0.8301	-0.394	ARPP21	cAMP-regulated phosphoprotein, 21kDa
8319	0.04487	0.000143	-3.85378	0.8171	-0.378	KIF1B	kinesin family member 1B
10173	0.04487	0.000144	-3.85061	0.8064	-0.267	KIF1B	kinesin family member 1B
30098	0.04557	0.000149	-3.84276	0.7799	-0.304	FBXL7	F-box and leucine-rich repeat protein 7
10384	0.04557	0.000149	3.84291	0.7804	0.369	VEGFA	vascular endothelial growth factor A
42682	0.04653	0.000154	-3.83357	0.749	-0.31	STK4	serine/threonine kinase 4
10670	0.04712	0.000159	3.82544	0.7217	0.255	GDF1	growth differentiation factor 1
22278	0.04712	0.000161	-3.82208	0.7105	-0.149	USP48	ubiquitin specific peptidase 48
33390	0.04712	0.000162	3.82093	0.7066	0.223	OR7E24	olfactory receptor, family 7, subfamily E, member 24
11813	0.04712	0.000163	-3.81994	0.7033	-0.425	HSPA1A	heat shock 70kDa protein 1A
6764	0.04712	0.000164	-3.81736	0.6947	-0.194	DYNLL1	dynein, light chain, LC8-type 1
11916	0.04712	0.000164	-3.8186	0.6989	-0.317	HHIP	hedgehog interacting protein
16183	0.04771	0.000169	-3.80965	0.6689	-0.416	FNIP1	folliculin interacting protein 1
2169	0.04771	0.00017	3.80872	0.6658	0.392	F5	coagulation factor V (proaccelerin, labile factor)
36553	0.04822	0.000173	-3.80337	0.648	-0.272	ITGB1BP1	integrin beta 1 binding protein 1
21543	0.04822	0.000174	3.8024	0.6447	0.365	AGRP	agouti related neuropeptide
28824	0.0493	0.00018	-3.79315	0.6139	-0.214	CCDC142	coiled-coil domain containing 142
21779	0.0493	0.000182	-3.79085	0.6063	-0.285	KLRG1	killer cell lectin-like receptor subfamily G, member 1
17024	0.0493	0.000183	3.7897	0.6025	0.395	FRZB	frizzled-related protein
38744	0.04974	0.000189	-3.78147	0.5751	-0.336	MGEA5	meningioma expressed antigen 5 (hyaluronidase)
36834	0.04974	0.000189	-3.78063	0.5723	-0.328	RGS6	regulator of G-protein signaling 6
5691	0.04974	0.000189	3.78136	0.5748	0.397	SPOCK1	sparc/osteonectin, cwcv and kazal-like domains proteoglycan (testican) 1
34225	0.05039	0.000193	-3.77557	0.5556	-0.385	CHORDC1	cysteine and histidine-rich domain (CHORD) containing 1
28817	0.05142	0.000198	3.76859	0.5325	0.345	TTC12	tetratricopeptide repeat domain 12
21290	0.0515	0.0002	-3.76596	0.5238	-0.243	HIST1H2AE	histone cluster 1, H2ae
17368	0.0515	0.000201	-3.76493	0.5204	-0.312	HIST3H2BB	histone cluster 3, H2bb
32464	0.05213	0.000205	3.76009	0.5044	0.25	CLU	clusterin
19004	0.05227	0.000207	3.75775	0.4967	0.201	PRPS1	phosphoribosyl pyrophosphate synthetase 1
21174	0.05287	0.000211	-3.75155	0.4762	-0.293	HSP90B1	heat shock protein 90kDa beta (Grp94), member 1
3196	0.05355	0.000217	-3.7452	0.4553	-0.233	GPALPP1	GPALPP motifs containing 1
16539	0.05355	0.000217	-3.745	0.4547	-0.278	HIST2H4B	histone cluster 2, H4b
12648	0.05447	0.000223	-3.73739	0.4297	-0.229	RTTN	rotatin
43886	0.05469	0.000228	3.73175	0.4112	0.211	EMC10	ER membrane protein complex subunit 10
33910	0.05469	0.00023	-3.72971	0.4045	-0.292	HIST1H3F	histone cluster 1, H3f
5687	0.05469	0.00023	-3.729	0.4022	-0.257	SAV1	salvador family WW domain containing protein 1
9088	0.05469	0.000231	-3.72856	0.4007	-0.238	NSUN6	NOP2/Sun domain family, member 6
3469	0.05479	0.000234	-3.72483	0.3885	-0.396	MKNK2	MAP kinase interacting serine/threonine kinase 2
22265	0.05479	0.000234	3.72437	0.387	0.306	SOWAHA	sosondowah ankyrin repeat domain family member A
18949	0.05479	0.000238	3.72001	0.3727	0.511	LOC100289090	uncharacterized LOC100289090
1881	0.05479	0.00024	-3.71823	0.3669	-0.272	WASH1	WAS protein family homolog 1
18549	0.05479	0.000241	3.71762	0.3649	0.174	CHCHD5	coiled-coil-helix-coiled-coil-helix domain containing 5
8220	0.05505	0.000244	3.71428	0.354	0.317	TMPRSS3	transmembrane protease, serine 3
38201	0.05505	0.000245	3.71305	0.35	0.345	GLDN	gliomedin
25690	0.05505	0.000246	3.712	0.3466	0.321	GALNT15	polypeptide N-acetylgalactosaminyltransferase 15
13812	0.05518	0.000248	-3.70992	0.3398	-0.281	LOC100133039	uncharacterized LOC100133039
36242	0.05529	0.000251	3.70593	0.3268	0.345	SLC36A4	solute carrier family 36 (proton/amino acid symporter), member 4
18891	0.05529	0.000252	-3.70484	0.3233	-0.284	TMPRSS13	transmembrane protease, serine 13
26888	0.05529	0.000254	-3.70369	0.3195	-0.297	PARP11	poly (ADP-ribose) polymerase family, member 11
4948	0.05644	0.00026	-3.69658	0.2964	-0.545	CRHBP	corticotropin releasing hormone binding protein
23690	0.05644	0.000264	3.69302	0.2848	0.138	TRAPPC5	trafficking protein particle complex 5
15557	0.05644	0.000266	-3.691	0.2783	-0.391	CACYBP	calcyclin binding protein
32144	0.05644	0.000266	3.69076	0.2775	0.407	TGFB2	transforming growth factor, beta 2
40069	0.05644	0.000266	-3.6909	0.2779	-0.306	LOC100132790	uncharacterized LOC100132790
19928	0.05644	0.000267	3.68987	0.2746	0.273	AGPAT5	1-acylglycerol-3-phosphate O-acyltransferase 5
3657	0.05651	0.000269	-3.68816	0.269	-0.248	CREBBP	CREB binding protein
17724	0.05781	0.000276	-3.68072	0.245	-0.203	NKTR	natural killer cell triggering receptor
1610	0.05903	0.000286	-3.67158	0.2154	-0.367	DNAJA1	DnaJ (Hsp40) homolog, subfamily A, member 1
5621	0.05903	0.000287	-3.6707	0.2125	-0.143	MTCH1	mitochondrial carrier 1
39833	0.05903	0.000288	3.66975	0.2095	0.385	CST6	cystatin E/M
34901	0.06028	0.000296	3.6628	0.1871	0.294	PRR7	proline rich 7 (synaptic)
12683	0.06043	0.000298	-3.66083	0.1807	-0.498	HSPA1A	heat shock 70kDa protein 1A
30529	0.06049	0.000301	3.65791	0.1713	0.406	METRN	meteorin, glial cell differentiation regulator
22148	0.06073	0.000304	-3.65553	0.1636	-0.425	GLI2	GLI family zinc finger 2
9379	0.062	0.000312	3.6482	0.1401	0.376	SLC2A1	solute carrier family 2 (facilitated glucose transporter), member 1
8615	0.06305	0.00032	3.64158	0.1188	0.267	C9orf50	chromosome 9 open reading frame 50
25217	0.06357	0.000326	-3.63653	0.1027	-0.501	HSPH1	heat shock 105kDa/110kDa protein 1
25921	0.06357	0.000327	3.6355	0.0993	0.402	LRRC37A4P	leucine rich repeat containing 37, member A4, pseudogene
17364	0.0639	0.000331	-3.63274	0.0905	-0.172	INTS3	integrator complex subunit 3
5232	0.0639	0.000333	3.63047	0.0833	0.472	LHX2	LIM homeobox 2
30505	0.0639	0.000334	-3.63029	0.0827	-0.228	ZNF423	zinc finger protein 423
6566	0.06459	0.000339	-3.62597	0.0689	-0.457	LHX6	LIM homeobox 6
30776	0.06459	0.00034	3.62478	0.0651	0.359	PRR7	proline rich 7 (synaptic)
20933	0.06505	0.000346	-3.62048	0.0514	-0.181	CASP9	caspase 9, apoptosis-related cysteine peptidase
39906	0.06675	0.000358	3.61104	0.0213	0.369	ANO3	anoctamin 3
29103	0.06686	0.00036	3.60936	0.016	0.192	SCARB1	scavenger receptor class B, member 1
24207	0.06751	0.000366	3.60551	0.0037	0.261	TM7SF2	transmembrane 7 superfamily member 2
5907	0.06901	0.000375	-3.59834	-0.019	-0.469	SNHG17	small nucleolar RNA host gene 17 (non-protein coding)
15932	0.07023	0.000387	3.59029	-0.0446	0.29	APOM	apolipoprotein M
452	0.07023	0.000387	3.58994	-0.0457	0.477	KIRREL2	kin of IRRE like 2 (Drosophila)
14017	0.07035	0.00039	-3.58826	-0.051	-0.336	UBQLNL	ubiquilin-like
26810	0.07063	0.000396	-3.58361	-0.0657	-0.228	FNTA	farnesyltransferase, CAAX box, alpha
32480	0.07063	0.000396	3.58403	-0.0644	0.422	NR2E1	nuclear receptor subfamily 2, group E, member 1
23058	0.07134	0.000404	3.5783	-0.0825	0.323	ASPH	aspartate beta-hydroxylase
11445	0.07138	0.000407	-3.57604	-0.0896	-0.41	EDNRA	endothelin receptor type A
35850	0.07172	0.000411	3.57356	-0.0974	0.539	CTSV	cathepsin V
7166	0.07234	0.000423	-3.56548	-0.1228	-0.242	EGFL8	EGF-like-domain, multiple 8
25811	0.07234	0.000424	3.56484	-0.1248	0.326	VEGFA	vascular endothelial growth factor A
19504	0.07234	0.000426	-3.56354	-0.1289	-0.356	CACYBP	calcyclin binding protein
35559	0.07234	0.000427	-3.56335	-0.1295	-0.298	ACRC	acidic repeat containing
42390	0.07234	0.000428	-3.56258	-0.1319	-0.31	FLCN	folliculin
25215	0.07234	0.00043	3.56138	-0.1357	0.329	METTL21A	methyltransferase like 21A
34577	0.07234	0.000432	-3.55982	-0.1406	-0.197	HIBCH	3-hydroxyisobutyryl-CoA hydrolase
15540	0.07264	0.000437	-3.55675	-0.1503	-0.498	SGCD	sarcoglycan, delta (35kDa dystrophin-associated glycoprotein)
40153	0.07429	0.00045	-3.5487	-0.1755	-0.176	BCL2A1	BCL2-related protein A1
3004	0.07429	0.000452	3.54774	-0.1785	0.146	TRAPPC5	trafficking protein particle complex 5
20122	0.07429	0.000453	3.54697	-0.1809	0.376	KCNJ4	potassium inwardly-rectifying channel, subfamily J, member 4
29468	0.07485	0.000458	-3.5438	-0.1908	-0.26	CHRNA10	cholinergic receptor, nicotinic, alpha 10 (neuronal)
5405	0.07646	0.000474	-3.53475	-0.2191	-0.498	NPR3	natriuretic peptide receptor 3
41441	0.07646	0.000475	-3.53399	-0.2215	-0.235	FGFR1OP	FGFR1 oncogene partner
5319	0.07646	0.000476	-3.53359	-0.2227	-0.201	PRPF4B	pre-mRNA processing factor 4B
12888	0.0766	0.000478	3.53202	-0.2276	0.291	PDE8B	phosphodiesterase 8B
13342	0.07694	0.000483	-3.52956	-0.2353	-0.274	DNAJB6	DnaJ (Hsp40) homolog, subfamily B, member 6
14042	0.07694	0.000484	3.52865	-0.2381	0.274	ITGB1BP2	integrin beta 1 binding protein (melusin) 2
42089	0.07761	0.000494	3.52307	-0.2555	0.296	ASRGL1	asparaginase like 1
35805	0.07778	0.0005	-3.51964	-0.2662	-0.236	PROSER1	proline and serine rich 1
25659	0.07778	0.000501	-3.51929	-0.2672	-0.318	SLC25A37	solute carrier family 25 (mitochondrial iron transporter), member 37
16807	0.07832	0.000509	3.51501	-0.2806	0.512	SEC14L3	SEC14-like 3 (S. cerevisiae)
31278	0.08003	0.000528	-3.50449	-0.3132	-0.588	KCNE1	potassium voltage-gated channel, Isk-related family, member 1
40895	0.08003	0.000531	-3.50335	-0.3167	-0.17	SRSF10	serine/arginine-rich splicing factor 10
33971	0.08003	0.000534	-3.5013	-0.323	-0.215	IFRD1	interferon-related developmental regulator 1
6792	0.08003	0.000535	3.50092	-0.3242	0.208	CLPX	caseinolytic mitochondrial matrix peptidase chaperone subunit
9228	0.08003	0.000535	-3.50115	-0.3235	-0.304	ARHGEF10	Rho guanine nucleotide exchange factor (GEF) 10
7889	0.08003	0.00054	-3.49846	-0.3318	-0.256	CYB5R1	cytochrome b5 reductase 1
24230	0.08003	0.00054	3.49826	-0.3324	0.269	SLC37A4	solute carrier family 37 (glucose-6-phosphate transporter), member 4
26676	0.08003	0.000541	3.49801	-0.3332	0.234	MORN4	MORN repeat containing 4
40410	0.08003	0.000545	3.49606	-0.3392	0.32	MAOB	monoamine oxidase B
10988	0.08003	0.000546	3.49519	-0.3419	0.326	EHF	ets homologous factor
22351	0.08003	0.000547	-3.49507	-0.3423	-0.516	FOSB	FBJ murine osteosarcoma viral oncogene homolog B
40633	0.08101	0.00056	-3.48854	-0.3624	-0.21	CDC42BPA	CDC42 binding protein kinase alpha (DMPK-like)
10486	0.08101	0.00056	-3.48832	-0.3631	-0.206	RPL32P3	ribosomal protein L32 pseudogene 3
20145	0.08101	0.000561	-3.48776	-0.3648	-0.264	LINC00115	long intergenic non-protein coding RNA 115
21850	0.08161	0.000567	-3.4847	-0.3743	-0.248	GOLGA8I	golgin A8 family, member I
22340	0.08202	0.000573	-3.48171	-0.3835	-0.165	EIF5	eukaryotic translation initiation factor 5
10808	0.08236	0.000579	-3.47923	-0.3911	-0.45	SNHG7	small nucleolar RNA host gene 7 (non-protein coding)
18962	0.08315	0.000586	-3.47562	-0.4022	-0.212	HERC4	HECT and RLD domain containing E3 ubiquitin protein ligase 4
2568	0.08337	0.00059	3.47389	-0.4075	0.27	ASRGL1	asparaginase like 1
26116	0.08391	0.000596	-3.47114	-0.416	-0.274	GSDMB	gasdermin B
3300	0.08473	0.000604	-3.46734	-0.4276	-0.497	BTNL3	butyrophilin-like 3
17734	0.08473	0.000606	3.46619	-0.4311	0.108	PSMD3	proteasome (prosome, macropain) 26S subunit, non-ATPase, 3
44170	0.08473	0.000608	-3.46555	-0.4331	-0.341	SGCD	sarcoglycan, delta (35kDa dystrophin-associated glycoprotein)
36396	0.08485	0.000611	3.46419	-0.4373	0.679	HLA-DQA1	major histocompatibility complex, class II, DQ alpha 1
12993	0.08606	0.000623	3.45837	-0.4551	0.401	FAM181A	family with sequence similarity 181, member A
34050	0.08886	0.000655	-3.44466	-0.4969	-0.178	ARMCX2	armadillo repeat containing, X-linked 2
27120	0.08901	0.000659	3.44287	-0.5024	0.321	VEGFA	vascular endothelial growth factor A
23600	0.08927	0.000664	3.44057	-0.5094	0.189	PSMD3	proteasome (prosome, macropain) 26S subunit, non-ATPase, 3
14279	0.09063	0.000681	-3.43357	-0.5307	-0.272	BCAN	brevican
2346	0.09152	0.000692	-3.42879	-0.5452	-0.257	GHRLOS	ghrelin opposite strand/antisense RNA
24519	0.09152	0.000694	-3.42807	-0.5474	-0.378	TPM1	tropomyosin 1 (alpha)
4550	0.09229	0.000703	-3.4245	-0.5582	-0.343	NMRK2	nicotinamide riboside kinase 2
36608	0.09229	0.000705	3.42388	-0.5601	0.286	SEC14L3	SEC14-like 3 (S. cerevisiae)
28752	0.09378	0.00072	-3.41757	-0.5792	-0.135	COPS2	COP9 signalosome subunit 2
208	0.09388	0.000724	-3.41635	-0.5829	-0.239	S100PBP	S100P binding protein
26902	0.09432	0.000732	-3.41309	-0.5928	-0.238	SLC1A4	solute carrier family 1 (glutamate/neutral amino acid transporter), member 4
38308	0.09432	0.000733	3.41278	-0.5937	0.192	PAOX	polyamine oxidase (exo-N4-amino)
33264	0.09432	0.000735	3.41191	-0.5963	0.219	LYPLAL1	lysophospholipase-like 1
38808	0.09432	0.000738	-3.4106	-0.6003	-0.326	HIST1H3B	histone cluster 1, H3b
15463	0.09432	0.000738	-3.41078	-0.5997	-0.288	LOC284454	uncharacterized LOC284454
7034	0.0944	0.000745	-3.40796	-0.6082	-0.282	C5	complement component 5
29816	0.0944	0.000746	-3.4077	-0.609	-0.163	UBE2D3	ubiquitin-conjugating enzyme E2D 3
42315	0.09466	0.000755	-3.40428	-0.6194	-0.199	PTGES3	prostaglandin E synthase 3 (cytosolic)
33297	0.09466	0.000756	3.40379	-0.6208	0.223	PRKCB	protein kinase C, beta
35793	0.09466	0.000757	-3.40345	-0.6219	-0.237	UBFD1	ubiquitin family domain containing 1
41529	0.0948	0.000761	3.40217	-0.6257	0.272	RNF215	ring finger protein 215
41865	0.09481	0.000763	-3.40127	-0.6284	-0.184	BTBD7	BTB (POZ) domain containing 7
26990	0.09642	0.000781	-3.39478	-0.648	-0.272	GNPTAB	N-acetylglucosamine-1-phosphate transferase, alpha and beta subunits
5847	0.09678	0.000791	3.39117	-0.6588	0.541	BSPRY	B-box and SPRY domain containing
1806	0.09678	0.000791	3.39113	-0.6589	0.221	TTC7A	tetratricopeptide repeat domain 7A
11140	0.09734	0.0008	3.38781	-0.6689	0.401	HAMP	hepcidin antimicrobial peptide
21690	0.09734	0.0008	3.38782	-0.6689	0.217	RAB2A	RAB2A, member RAS oncogene family
6071	0.09739	0.000803	3.38682	-0.6719	0.26	CA5B	carbonic anhydrase VB, mitochondrial
21133	0.09836	0.000816	3.38223	-0.6856	0.968	DEFB119	defensin, beta 119
24041	0.09836	0.000816	-3.38223	-0.6856	-0.326	HSP90B1	heat shock protein 90kDa beta (Grp94), member 1
35196	0.09836	0.000818	-3.38147	-0.6879	-0.167	SMCHD1	structural maintenance of chromosomes flexible hinge domain containing 1
15757	0.09906	0.000828	-3.37795	-0.6985	-0.18	ZC3H8	zinc finger CCCH-type containing 8
38162	0.09906	0.000829	3.37776	-0.699	0.335	APLN	apelin
29823	0.09912	0.000833	-3.37635	-0.7032	-0.217	MPP3	membrane protein, palmitoylated 3 (MAGUK p55 subfamily member 3)
16	0.09965	0.000845	-3.37214	-0.7158	-0.334	DNAJA1	DnaJ (Hsp40) homolog, subfamily A, member 1
18131	0.09965	0.000845	-3.37217	-0.7157	-0.109	USP48	ubiquitin specific peptidase 48
19531	0.09965	0.000846	-3.37195	-0.7164	-0.214	USP35	ubiquitin specific peptidase 35
12511	0.09978	0.000849	3.37074	-0.72	0.282	LOC101927067	uncharacterized LOC101927067
27234	0.10016	0.000855	-3.36884	-0.7257	-0.182	NUDT5	nudix (nucleoside diphosphate linked moiety X)-type motif 5
32596	0.10089	0.000866	-3.36511	-0.7368	-0.231	USP25	ubiquitin specific peptidase 25
40891	0.10195	0.000883	-3.35967	-0.753	-0.215	MICAL1	microtubule associated monooxygenase, calponin and LIM domain containing 1
29215	0.10195	0.000883	3.35945	-0.7537	0.204	SCARB1	scavenger receptor class B, member 1
37082	0.10195	0.000886	3.35857	-0.7563	0.153	WDR25	WD repeat domain 25
16708	0.10195	0.00089	-3.35741	-0.7598	-0.275	GDPD3	glycerophosphodiester phosphodiesterase domain containing 3
8634	0.10195	0.000893	3.35634	-0.763	0.442	SERPINA5	serpin peptidase inhibitor, clade A (alpha-1 antiproteinase, antitrypsin), member 5
31612	0.10195	0.000895	3.35559	-0.7652	0.166	CHCHD5	coiled-coil-helix-coiled-coil-helix domain containing 5
22750	0.10195	0.000895	-3.3556	-0.7651	-0.25	FHDC1	FH2 domain containing 1
36697	0.10195	0.000896	3.3554	-0.7657	0.29	GTF2H4	general transcription factor IIH, polypeptide 4, 52kDa
2354	0.10195	0.000898	-3.35488	-0.7673	-0.163	EYA3	EYA transcriptional coactivator and phosphatase 3
8776	0.10202	0.000901	-3.35389	-0.7702	-0.297	OSR2	odd-skipped related transciption factor 2
13195	0.10207	0.000904	-3.35294	-0.7731	-0.161	SLAIN2	SLAIN motif family, member 2
26433	0.10234	0.000909	3.3514	-0.7776	0.469	OMG	oligodendrocyte myelin glycoprotein
24504	0.10242	0.000914	-3.3496	-0.783	-0.234	TCTN1	tectonic family member 1
4937	0.10244	0.000917	-3.34875	-0.7855	-0.418	MKNK2	MAP kinase interacting serine/threonine kinase 2
42297	0.10374	0.000931	-3.34433	-0.7986	-0.264	RPAIN	RPA interacting protein
43368	0.1042	0.000938	-3.34228	-0.8047	-0.249	LYG1	lysozyme G-like 1
33174	0.10436	0.000942	-3.34088	-0.8088	-0.314	LOC100507053	uncharacterized LOC100507053
39216	0.10436	0.000946	3.33963	-0.8126	0.533	HILPDA	hypoxia inducible lipid droplet-associated
21130	0.10436	0.000947	3.3395	-0.8129	0.206	NSFL1C	NSFL1 (p97) cofactor (p47)
24703	0.10463	0.000955	-3.33702	-0.8203	-0.173	MRPL50	mitochondrial ribosomal protein L50
13073	0.10463	0.000957	3.33644	-0.822	0.226	RASSF4	Ras association (RalGDS/AF-6) domain family member 4
36156	0.10502	0.000963	3.33459	-0.8275	0.171	ACTR1A	ARP1 actin-related protein 1 homolog A, centractin alpha (yeast)
30934	0.10616	0.000984	3.32849	-0.8455	0.276	NXPH3	neurexophilin 3
28304	0.10616	0.000987	-3.32739	-0.8487	-0.305	GPC6	glypican 6
40963	0.10616	0.000988	3.32724	-0.8492	0.296	CYP4F11	cytochrome P450, family 4, subfamily F, polypeptide 11
42254	0.10616	0.000989	-3.32691	-0.8502	-0.414	OGT	O-linked N-acetylglucosamine (GlcNAc) transferase
17425	0.10637	0.000998	3.32422	-0.8581	0.284	PBLD	phenazine biosynthesis-like protein domain containing
28456	0.10637	0.001	3.32345	-0.8604	0.302	C4orf19	chromosome 4 open reading frame 19
10723	0.10637	0.00101	-3.3212	-0.867	-0.301	ADAM28	ADAM metallopeptidase domain 28
25392	0.10637	0.00101	-3.32184	-0.8651	-0.198	XPO1	exportin 1
13881	0.10637	0.00101	3.32108	-0.8674	0.64	GFAP	glial fibrillary acidic protein
21087	0.10637	0.00101	-3.32142	-0.8664	-0.153	RAB22A	RAB22A, member RAS oncogene family
18600	0.10668	0.00101	-3.31951	-0.872	-0.204	SETD4	SET domain containing 4
39768	0.10673	0.00102	-3.31811	-0.8761	-0.134	NPDC1	neural proliferation, differentiation and control, 1
10438	0.10673	0.00103	-3.31528	-0.8844	-0.213	ATXN2L	ataxin 2-like
25695	0.10673	0.00103	3.3149	-0.8856	0.422	CLDN3	claudin 3
3189	0.10673	0.00103	-3.31422	-0.8876	-0.295	ISM1	isthmin 1, angiogenesis inhibitor
31547	0.10673	0.00103	3.3144	-0.887	0.237	OR7E156P	olfactory receptor, family 7, subfamily E, member 156 pseudogene
16616	0.10673	0.00103	-3.31565	-0.8834	-0.247	LOC101926935	uncharacterized LOC101926935
10219	0.10673	0.00103	-3.31552	-0.8837	-0.22	ZBTB2	zinc finger and BTB domain containing 2
8127	0.10728	0.00104	-3.31199	-0.8941	-0.33	SNHG7	small nucleolar RNA host gene 7 (non-protein coding)
942	0.10828	0.00106	-3.30709	-0.9085	-0.29	GJA3	gap junction protein, alpha 3, 46kDa
32477	0.10828	0.00107	3.30516	-0.9142	0.324	CIRBP	cold inducible RNA binding protein
15808	0.10828	0.00107	-3.30302	-0.9204	-0.261	GPATCH2L	G patch domain containing 2-like
23234	0.10828	0.00107	3.30279	-0.9211	0.186	ITGB4	integrin, beta 4
35193	0.10828	0.00107	3.3041	-0.9173	0.163	PTPMT1	protein tyrosine phosphatase, mitochondrial 1
38913	0.10828	0.00108	3.30136	-0.9253	0.211	FZD9	frizzled class receptor 9
17900	0.10828	0.00108	3.30192	-0.9237	0.302	IBSP	integrin-binding sialoprotein
2546	0.10918	0.00109	-3.29753	-0.9366	-0.237	LOC399491	polycystic kidney disease 1 (autosomal dominant) pseudogene
19904	0.10911	0.00109	3.29842	-0.9339	0.148	TMEM160	transmembrane protein 160
32220	0.10936	0.0011	3.29564	-0.9421	0.411	PRPS1	phosphoribosyl pyrophosphate synthetase 1
27028	0.10936	0.0011	-3.2962	-0.9404	-0.265	UGDH	UDP-glucose 6-dehydrogenase
32365	0.10943	0.00111	-3.2935	-0.9483	-0.185	BGLAP	bone gamma-carboxyglutamate (gla) protein
43447	0.10943	0.00111	-3.29472	-0.9448	-0.342	SYTL5	synaptotagmin-like 5
28605	0.10943	0.00112	-3.29126	-0.9549	-0.229	CALR	calreticulin
25559	0.10943	0.00112	3.29155	-0.954	0.247	STK24-AS1	STK24 antisense RNA 1
17375	0.10943	0.00112	3.29124	-0.9549	0.375	TRPM3	transient receptor potential cation channel, subfamily M, member 3
774	0.11034	0.00113	-3.28713	-0.967	-0.254	PCBP1-AS1	PCBP1 antisense RNA 1
18006	0.11034	0.00114	-3.28572	-0.9711	-0.115	FBXO25	F-box protein 25
27140	0.11034	0.00114	-3.28538	-0.9721	-0.629	SLC14A2-AS1	SLC14A2 antisense RNA 1
39126	0.11141	0.00115	-3.28186	-0.9823	-0.223	DTD1	D-tyrosyl-tRNA deacylase 1
17112	0.11149	0.00116	-3.28095	-0.985	-0.321	MUC4	mucin 4, cell surface associated
9701	0.1125	0.00117	-3.27695	-0.9966	-0.21	POT1-AS1	POT1 antisense RNA 1
6906	0.11265	0.00118	3.27464	-1.0034	0.393	PFKFB3	6-phosphofructo-2-kinase/fructose-2,6-biphosphatase 3
29251	0.11265	0.00118	3.27466	-1.0033	0.485	SPON1	spondin 1, extracellular matrix protein
28554	0.11273	0.00119	-3.27224	-1.0103	-0.168	AP2B1	adaptor-related protein complex 2, beta 1 subunit
40856	0.11265	0.00119	3.27374	-1.0059	0.299	PTN	pleiotrophin
23861	0.11265	0.00119	-3.2732	-1.0075	-0.186	TMEM50B	transmembrane protein 50B
36742	0.11281	0.0012	3.27021	-1.0162	0.667	GFAP	glial fibrillary acidic protein
39757	0.11281	0.0012	3.27006	-1.0167	0.306	PIPOX	pipecolic acid oxidase
25773	0.11273	0.0012	-3.27161	-1.0122	-0.273	SLC38A2	solute carrier family 38, member 2
10961	0.11322	0.00121	3.26831	-1.0217	0.282	DTNA	dystrobrevin, alpha
6898	0.11342	0.00121	-3.26712	-1.0252	-0.252	SLC38A2	solute carrier family 38, member 2
5441	0.11413	0.00122	3.26462	-1.0324	0.251	S100A1	S100 calcium binding protein A1
39808	0.11421	0.00123	3.2634	-1.036	0.587	GPM6A	glycoprotein M6A
18795	0.11421	0.00123	-3.26309	-1.0369	-0.18	LONP2	lon peptidase 2, peroxisomal
8752	0.11433	0.00124	-3.2605	-1.0444	-0.287	PDE1C	phosphodiesterase 1C, calmodulin-dependent 70kDa
31964	0.11433	0.00125	-3.2592	-1.0482	-0.613	CYP4X1	cytochrome P450, family 4, subfamily X, polypeptide 1
31586	0.11433	0.00125	-3.25905	-1.0486	-0.203	SDHD	succinate dehydrogenase complex, subunit D, integral membrane protein
28975	0.11433	0.00126	-3.25657	-1.0558	-0.306	CD177	CD177 molecule
22006	0.11433	0.00126	3.25519	-1.0598	0.303	MT1F	metallothionein 1F
20444	0.11433	0.00126	-3.25531	-1.0594	-0.235	PRRG3	proline rich Gla (G-carboxyglutamic acid) 3 (transmembrane)
399	0.11433	0.00126	-3.25599	-1.0574	-0.314	PTPLAD2	protein tyrosine phosphatase-like A domain containing 2
39324	0.11433	0.00126	3.25653	-1.0559	0.286	RSPH14	radial spoke head 14 homolog (Chlamydomonas)
37876	0.11433	0.00127	-3.25491	-1.0606	-0.302	MEST	mesoderm specific transcript
23573	0.11481	0.00128	-3.25247	-1.0676	-0.382	HSPB1	heat shock 27kDa protein 1
5054	0.11528	0.00129	-3.25017	-1.0743	-0.211	FNIP2	folliculin interacting protein 2
32204	0.11528	0.00129	3.24838	-1.0794	0.311	LRRN2	leucine rich repeat neuronal 2
34958	0.11528	0.00129	-3.24873	-1.0784	-0.269	PROSER2	proline and serine rich 2
21984	0.11528	0.00129	-3.24962	-1.0759	-0.255	STAT5B	signal transducer and activator of transcription 5B
31248	0.11528	0.0013	-3.246	-1.0863	-0.274	CCDC17	coiled-coil domain containing 17
6038	0.11528	0.0013	-3.24758	-1.0818	-0.171	ELMSAN1	ELM2 and Myb/SANT-like domain containing 1
19752	0.11528	0.0013	-3.24706	-1.0833	-0.125	ZC3H11A	zinc finger CCCH-type containing 11A
2504	0.11551	0.00131	3.2439	-1.0924	0.326	SOX9	SRY (sex determining region Y)-box 9
25196	0.11551	0.00132	-3.24356	-1.0934	-0.194	AGO2	argonaute RISC catalytic component 2
14533	0.11584	0.00132	3.24168	-1.0988	0.269	MYPN	myopalladin
10421	0.11584	0.00133	3.2402	-1.103	0.192	C9orf16	chromosome 9 open reading frame 16
12215	0.11584	0.00133	3.24022	-1.103	0.393	LINC00314	long intergenic non-protein coding RNA 314
28884	0.11584	0.00133	3.24091	-1.101	0.315	PNPLA4	patatin-like phospholipase domain containing 4
36668	0.11618	0.00134	-3.2387	-1.1074	-0.201	SETDB2	SET domain, bifurcated 2
17836	0.11713	0.00135	-3.23559	-1.1163	-0.247	RNF34	ring finger protein 34, E3 ubiquitin protein ligase
16533	0.11713	0.00136	-3.23473	-1.1188	-0.2	MOB4	MOB family member 4, phocein
27289	0.11713	0.00136	-3.23387	-1.1213	-0.229	SMG1	SMG1 phosphatidylinositol 3-kinase-related kinase
8741	0.11713	0.00136	-3.2338	-1.1215	-0.263	ZNF397	zinc finger protein 397
16927	0.11782	0.00137	-3.23146	-1.1282	-0.213	HIST1H2BJ	histone cluster 1, H2bj
7920	0.11848	0.00138	3.22917	-1.1348	0.356	SEC14L2	SEC14-like 2 (S. cerevisiae)
33802	0.11851	0.00139	3.22683	-1.1415	0.382	CP	ceruloplasmin (ferroxidase)
37581	0.11851	0.00139	-3.22662	-1.1421	-0.283	HIST1H4F	histone cluster 1, H4f
36975	0.11851	0.00139	3.22757	-1.1393	0.265	LKAAEAR1	LKAAEAR motif containing 1
8908	0.1193	0.00141	-3.22405	-1.1495	-0.488	HSPB1	heat shock 27kDa protein 1
16915	0.11941	0.00141	3.22317	-1.152	0.263	ITCH	itchy E3 ubiquitin protein ligase
20452	0.12038	0.00142	-3.22014	-1.1607	-0.204	ATP2C1	ATPase, Ca++ transporting, type 2C, member 1
33453	0.12046	0.00143	-3.21812	-1.1664	-0.282	FGD5	FYVE, RhoGEF and PH domain containing 5
10449	0.12039	0.00143	3.21891	-1.1642	0.324	LINC01094	long intergenic non-protein coding RNA 1094
28023	0.12058	0.00144	-3.21723	-1.169	-0.098	MAX	MYC associated factor X
10714	0.12069	0.00145	-3.21514	-1.175	-0.593	CYP4X1	cytochrome P450, family 4, subfamily X, polypeptide 1
23866	0.12082	0.00145	-3.21385	-1.1787	-0.228	MOB1A	MOB kinase activator 1A
30736	0.12069	0.00145	-3.2153	-1.1745	-0.252	RAPH1	Ras association (RalGDS/AF-6) and pleckstrin homology domains 1
28715	0.12069	0.00145	-3.21525	-1.1747	-0.135	SSB	Sjogren syndrome antigen B (autoantigen La)
26220	0.12082	0.00146	3.2136	-1.1794	0.241	CCBL2	cysteine conjugate-beta lyase 2
19486	0.12113	0.00147	-3.2113	-1.186	-0.211	DDX18	DEAD (Asp-Glu-Ala-Asp) box polypeptide 18
45149	0.12113	0.00147	-3.21156	-1.1852	-0.249	PRSS53	protease, serine, 53
29052	0.12113	0.00147	-3.21104	-1.1867	-0.298	SERTAD4	SERTA domain containing 4
37697	0.1218	0.00148	-3.20769	-1.1962	-0.329	HIST1H2BD	histone cluster 1, H2bd
29202	0.1217	0.00148	3.20905	-1.1924	0.198	RAB36	RAB36, member RAS oncogene family
14968	0.1223	0.00149	3.20578	-1.2017	0.248	APOE	apolipoprotein E
8929	0.1218	0.00149	-3.2076	-1.1965	-0.276	HUS1	HUS1 checkpoint homolog (S. pombe)
34775	0.1225	0.00151	3.20308	-1.2094	0.234	ALDH3A2	aldehyde dehydrogenase 3 family, member A2
20022	0.1225	0.00151	3.20274	-1.2104	0.295	APLN	apelin
28404	0.1225	0.00151	3.20175	-1.2132	0.341	C5orf46	chromosome 5 open reading frame 46
4828	0.1225	0.00151	-3.20308	-1.2094	-0.155	HSPBAP1	HSPB (heat shock 27kDa) associated protein 1
19938	0.12257	0.00152	-3.19985	-1.2186	-0.145	CARS2	cysteinyl-tRNA synthetase 2, mitochondrial (putative)
42487	0.12257	0.00152	-3.20021	-1.2176	-0.393	DNAJB1	DnaJ (Hsp40) homolog, subfamily B, member 1
44060	0.12257	0.00152	-3.19982	-1.2187	-0.347	NBL1	neuroblastoma 1, DAN family BMP antagonist
23853	0.12365	0.00155	3.19583	-1.23	0.233	TMEM249	transmembrane protein 249
482	0.12365	0.00155	-3.19546	-1.2311	-0.312	XBP1	X-box binding protein 1
8254	0.12509	0.00157	-3.19062	-1.2448	-0.296	PHYKPL	5-phosphohydroxy-L-lysine phospho-lyase
26497	0.12509	0.00158	-3.18981	-1.2472	-0.125	ANKRD11	ankyrin repeat domain 11
26201	0.12509	0.00158	-3.18909	-1.2492	-0.164	HIATL1	hippocampus abundant transcript-like 1
23122	0.12509	0.00158	-3.18911	-1.2492	-0.33	HERPUD1	homocysteine-inducible, endoplasmic reticulum stress-inducible, ubiquitin-like domain member 1
36405	0.12509	0.00158	-3.18947	-1.2481	-0.242	SGPL1	sphingosine-1-phosphate lyase 1
33718	0.12616	0.0016	3.18507	-1.2606	0.162	TECPR2	tectonin beta-propeller repeat containing 2
21258	0.12616	0.0016	-3.18482	-1.2613	-0.124	ZNF438	zinc finger protein 438
39495	0.12621	0.00161	3.1839	-1.2639	0.252	PIFO	primary cilia formation
36126	0.12621	0.00162	-3.18193	-1.2695	-0.481	GSTT1	glutathione S-transferase theta 1
31443	0.12621	0.00162	3.18185	-1.2697	0.319	PTN	pleiotrophin
8139	0.12621	0.00162	-3.18254	-1.2678	-0.229	SLC44A1	solute carrier family 44 (choline transporter), member 1
9629	0.12625	0.00162	-3.18118	-1.2716	-0.233	ZNF207	zinc finger protein 207
32253	0.12664	0.00163	3.17968	-1.2759	0.295	ENO1	enolase 1, (alpha)
41374	0.12732	0.00165	3.17581	-1.2868	0.185	ANKRD16	ankyrin repeat domain 16
33437	0.12732	0.00165	3.17607	-1.2861	0.399	C1orf61	chromosome 1 open reading frame 61
14440	0.12732	0.00165	3.17645	-1.285	0.233	RPAIN	RPA interacting protein
37595	0.12753	0.00166	-3.17362	-1.293	-0.377	GSTT1	glutathione S-transferase theta 1
22977	0.12753	0.00166	-3.17422	-1.2913	-0.294	SERTAD3	SERTA domain containing 3
24033	0.12769	0.00167	3.1727	-1.2956	0.288	EFHC2	EF-hand domain (C-terminal) containing 2
8758	0.12771	0.00167	3.17171	-1.2984	0.547	SLC27A6	solute carrier family 27 (fatty acid transporter), member 6
6913	0.12771	0.00168	-3.17113	-1.3	-0.225	GPR107	G protein-coupled receptor 107
41879	0.12918	0.00171	3.16621	-1.3139	0.257	ADSSL1	adenylosuccinate synthase like 1
12353	0.12918	0.00171	-3.16587	-1.3149	-0.248	ATXN7L1	ataxin 7-like 1
18284	0.13025	0.00173	-3.16153	-1.3271	-0.287	CDK2	cyclin-dependent kinase 2
35667	0.13025	0.00173	3.16115	-1.3282	0.304	FADS2	fatty acid desaturase 2
32765	0.13025	0.00173	-3.16178	-1.3264	-0.223	HSPE1	heat shock 10kDa protein 1
12268	0.13025	0.00173	3.1612	-1.328	0.266	PEX16	peroxisomal biogenesis factor 16
16227	0.13064	0.00174	3.15971	-1.3322	0.297	FRZB	frizzled-related protein
25154	0.13099	0.00175	3.1578	-1.3376	0.165	FADS3	fatty acid desaturase 3
11972	0.13099	0.00175	3.15786	-1.3374	0.225	FGF1	fibroblast growth factor 1 (acidic)
2130	0.13154	0.00177	-3.15555	-1.3439	-0.412	C1QTNF7	C1q and tumor necrosis factor related protein 7
36581	0.13154	0.00177	-3.15543	-1.3443	-0.218	CELA2B	chymotrypsin-like elastase family, member 2B
11649	0.13204	0.00178	3.15375	-1.349	0.148	MIS18A	MIS18 kinetochore protein A
16627	0.13235	0.00179	3.15249	-1.3525	0.276	RGS16	regulator of G-protein signaling 16
4087	0.13447	0.00182	3.14715	-1.3675	0.397	EPCAM	epithelial cell adhesion molecule
21831	0.13566	0.00184	3.14393	-1.3765	0.346	ANKH	ANKH inorganic pyrophosphate transport regulator
34681	0.13831	0.00188	-3.13657	-1.3971	-0.191	EIF1AD	eukaryotic translation initiation factor 1A domain containing
16793	0.13889	0.0019	-3.13356	-1.4055	-0.272	TNFRSF10A	tumor necrosis factor receptor superfamily, member 10a
25473	0.13918	0.00191	-3.1313	-1.4119	-0.265	DNAJA4	DnaJ (Hsp40) homolog, subfamily A, member 4
382	0.13918	0.00191	-3.1315	-1.4113	-0.156	PPWD1	peptidylprolyl isomerase domain and WD repeat containing 1
18310	0.13936	0.00192	-3.12984	-1.4159	-0.227	ZBTB8A	zinc finger and BTB domain containing 8A
35549	0.13931	0.00192	-3.13048	-1.4141	-0.23	ZNF814	zinc finger protein 814
16421	0.1396	0.00193	-3.12877	-1.4189	-0.525	KLF8	Kruppel-like factor 8
40040	0.14071	0.00195	-3.12515	-1.429	-0.403	HSPB1	heat shock 27kDa protein 1
3168	0.14071	0.00196	3.12477	-1.4301	0.422	RRH	retinal pigment epithelium-derived rhodopsin homolog
37635	0.14108	0.00197	-3.12237	-1.4367	-0.342	ENPEP	glutamyl aminopeptidase (aminopeptidase A)
25048	0.14103	0.00197	-3.12301	-1.435	-0.216	TEX36	testis expressed 36
19649	0.14112	0.00198	-3.12176	-1.4384	-0.167	DYNLL1	dynein, light chain, LC8-type 1
9095	0.14124	0.00198	-3.12091	-1.4408	-0.246	RGS9	regulator of G-protein signaling 9
39178	0.14124	0.00199	-3.12018	-1.4428	-0.131	TBC1D5	TBC1 domain family, member 5
36140	0.14124	0.00199	3.11992	-1.4436	0.259	VEGFA	vascular endothelial growth factor A
7726	0.14229	0.00201	-3.1171	-1.4514	-0.324	HIST1H2BE	histone cluster 1, H2be
18775	0.14229	0.00201	-3.11661	-1.4528	-0.255	RARG	retinoic acid receptor, gamma
31772	0.14375	0.00204	-3.11245	-1.4643	-0.136	GPBP1L1	GC-rich promoter binding protein 1-like 1
18735	0.14471	0.00205	3.10987	-1.4715	0.204	FANCI	Fanconi anemia, complementation group I
4833	0.1451	0.00206	3.10854	-1.4752	0.356	FXYD3	FXYD domain containing ion transport regulator 3
20371	0.14611	0.00208	-3.10538	-1.4839	-0.172	DONSON	downstream neighbor of SON
12675	0.14653	0.00209	-3.10398	-1.4878	-0.239	FARP2	FERM, RhoGEF and pleckstrin domain protein 2
37704	0.14658	0.0021	-3.10334	-1.4896	-0.128	ZCCHC8	zinc finger, CCHC domain containing 8
37433	0.14702	0.00211	-3.10139	-1.495	-0.568	HLA-DRB5///HLA-DRB4///HLA-DRB3///HLA-DRB1	major histocompatibility complex, class II, DR beta 5///major histocompatibility complex, class II, DR beta 4///major histocompatibility complex, class II, DR beta 3///major histocompatibility complex, class II, DR beta 1
19646	0.14701	0.00211	3.10194	-1.4934	0.17	TIPIN	TIMELESS interacting protein
20788	0.14764	0.00213	-3.09855	-1.5028	-0.131	MRPS17	mitochondrial ribosomal protein S17
26513	0.14764	0.00213	-3.09877	-1.5022	-0.186	PAPOLG	poly(A) polymerase gamma
5888	0.14783	0.00214	-3.09764	-1.5053	-0.227	UNC5CL	unc-5 homolog C (C. elegans)-like
37199	0.14821	0.00215	-3.09531	-1.5118	-0.216	LINC00116	long intergenic non-protein coding RNA 116
41345	0.14959	0.00219	3.09076	-1.5243	0.604	BAALC	brain and acute leukemia, cytoplasmic
19566	0.14959	0.00219	-3.09072	-1.5244	-0.264	TSPAN18	tetraspanin 18
15934	0.14965	0.0022	3.08877	-1.5298	0.227	ZW10	zw10 kinetochore protein
34762	0.14976	0.00221	-3.08804	-1.5318	-0.217	LPIN1	lipin 1
16136	0.14991	0.00221	-3.08721	-1.5341	-0.196	RBM33	RNA binding motif protein 33
12871	0.15001	0.00222	-3.08649	-1.5361	-0.237	NAV2	neuron navigator 2
13364	0.15135	0.00224	-3.08327	-1.5449	-0.183	IRF3	interferon regulatory factor 3
15815	0.1525	0.00227	-3.07913	-1.5563	-0.18	PRKAG2	protein kinase, AMP-activated, gamma 2 non-catalytic subunit
17259	0.1525	0.00228	-3.07842	-1.5583	-0.301	DNAJA4	DnaJ (Hsp40) homolog, subfamily A, member 4
15369	0.1525	0.00228	3.07848	-1.5581	0.233	MLXIPL	MLX interacting protein-like
39336	0.1525	0.00228	-3.07849	-1.5581	-0.17	STT3B	STT3B, subunit of the oligosaccharyltransferase complex (catalytic)
24813	0.15264	0.00229	-3.0759	-1.5652	-0.122	CNEP1R1	CTD nuclear envelope phosphatase 1 regulatory subunit 1
24930	0.15264	0.00229	-3.07619	-1.5644	-0.27	SVEP1	sushi, von Willebrand factor type A, EGF and pentraxin domain containing 1
41336	0.15264	0.00229	-3.07699	-1.5622	-0.174	LOC400590	uncharacterized LOC400590
39037	0.15264	0.0023	-3.07586	-1.5653	-0.311	MYO15B	myosin XVB pseudogene
34871	0.15264	0.0023	-3.07563	-1.5659	-0.276	TAGAP	T-cell activation RhoGTPase activating protein
4369	0.15346	0.00232	3.07282	-1.5736	0.282	FZD5	frizzled class receptor 5
33610	0.15346	0.00232	-3.07205	-1.5758	-0.285	NEAT1	nuclear paraspeckle assembly transcript 1 (non-protein coding)
29679	0.15346	0.00232	-3.07313	-1.5728	-0.498	TRG-AS1	T cell receptor gamma locus antisense RNA 1
9609	0.15346	0.00233	-3.07149	-1.5773	-0.169	HNRNPH1	heterogeneous nuclear ribonucleoprotein H1 (H)
15763	0.15348	0.00233	-3.07095	-1.5787	-0.146	HNRNPH1	heterogeneous nuclear ribonucleoprotein H1 (H)
19217	0.15439	0.00235	3.06837	-1.5858	0.323	PRKCB	protein kinase C, beta
15945	0.15439	0.00235	3.06814	-1.5865	0.169	RYR1	ryanodine receptor 1 (skeletal)
34094	0.15451	0.00237	-3.06655	-1.5908	-0.304	LY6K	lymphocyte antigen 6 complex, locus K
30979	0.15451	0.00237	-3.06569	-1.5932	-0.17	NKTR	natural killer cell triggering receptor
19902	0.15451	0.00238	-3.06495	-1.5952	-0.306	PYROXD2	pyridine nucleotide-disulphide oxidoreductase domain 2
43176	0.15451	0.00238	3.06463	-1.5961	0.225	ZC3H7A	zinc finger CCCH-type containing 7A
32327	0.15451	0.00239	-3.06399	-1.5978	-0.214	KRT19P2	keratin 19 pseudogene 2
4536	0.15451	0.00239	-3.06399	-1.5978	-0.244	MYOZ3	myozenin 3
34496	0.15479	0.00241	-3.06099	-1.606	-0.155	HIBCH	3-hydroxyisobutyryl-CoA hydrolase
16456	0.15479	0.00241	-3.06118	-1.6055	-0.23	ROR1	receptor tyrosine kinase-like orphan receptor 1
18571	0.155	0.00242	3.05961	-1.6098	0.322	TTLL4	tubulin tyrosine ligase-like family, member 4
32351	0.155	0.00242	-3.06008	-1.6085	-0.167	ZNF818P	zinc finger protein 818, pseudogene
29150	0.15532	0.00243	-3.05797	-1.6143	-0.224	RAB8B	RAB8B, member RAS oncogene family
4819	0.15532	0.00244	3.05752	-1.6155	0.3	HSPB8	heat shock 22kDa protein 8
40230	0.15535	0.00245	-3.05604	-1.6195	-0.126	SNX2	sorting nexin 2
31246	0.15535	0.00246	3.05471	-1.6231	0.42	NXPH3	neurexophilin 3
42247	0.15535	0.00246	-3.05492	-1.6226	-0.196	PSMD5	proteasome (prosome, macropain) 26S subunit, non-ATPase, 5
19734	0.15535	0.00246	3.05508	-1.6221	0.236	SPATA33	spermatogenesis associated 33
9726	0.15535	0.00246	-3.05459	-1.6235	-0.174	TRO	trophinin
5679	0.15535	0.00246	-3.05489	-1.6227	-0.162	ZNF134	zinc finger protein 134
14518	0.15577	0.00247	-3.05268	-1.6287	-0.227	LONRF1	LON peptidase N-terminal domain and ring finger 1
37484	0.15577	0.00248	-3.05186	-1.6309	-0.292	COL15A1	collagen, type XV, alpha 1
42575	0.15577	0.00248	3.05202	-1.6305	0.243	TTC19	tetratricopeptide repeat domain 19
22434	0.1561	0.00249	3.05072	-1.634	0.172	SIX3	SIX homeobox 3
1505	0.15861	0.00253	-3.04517	-1.6491	-0.224	UBE2H	ubiquitin-conjugating enzyme E2H
33539	0.15871	0.00254	-3.04416	-1.6519	-0.156	ARID1B	AT rich interactive domain 1B (SWI1-like)
5349	0.15861	0.00254	-3.04482	-1.6501	-0.276	HEMK1	HemK methyltransferase family member 1
14879	0.15919	0.00255	-3.04274	-1.6557	-0.51	BTNL9	butyrophilin-like 9
10736	0.15941	0.00256	-3.04186	-1.6581	-0.167	HECA	headcase homolog (Drosophila)
33299	0.16077	0.00259	3.03807	-1.6684	0.459	MOXD1	monooxygenase, DBH-like 1
22279	0.16077	0.0026	-3.03734	-1.6704	-0.277	SNX31	sorting nexin 31
27463	0.16077	0.0026	-3.03754	-1.6699	-0.211	WBP5	WW domain binding protein 5
36639	0.16127	0.00261	-3.03589	-1.6743	-0.135	NBPF15	neuroblastoma breakpoint family, member 15
30455	0.16205	0.00263	3.03368	-1.6803	0.2	CCNH	cyclin H
14525	0.16243	0.00265	3.03132	-1.6867	0.222	CIB4	calcium and integrin binding family member 4
10024	0.16243	0.00265	3.0315	-1.6862	0.443	LEMD1	LEM domain containing 1
15807	0.16272	0.00266	-3.02985	-1.6907	-0.135	PLEKHA1	pleckstrin homology domain containing, family A (phosphoinositide binding specific) member 1
38745	0.16252	0.00266	3.03069	-1.6884	0.174	LOC440292	uncharacterized LOC440292
28691	0.16336	0.00268	-3.0277	-1.6965	-0.106	MUTYH	mutY homolog
29237	0.16352	0.00269	-3.02646	-1.6998	-0.248	HIST1H2BM	histone cluster 1, H2bm
15101	0.16356	0.0027	-3.02593	-1.7013	-0.323	MKL2	MKL/myocardin-like 2
31596	0.16362	0.00271	3.02471	-1.7046	0.232	MTCH2	mitochondrial carrier 2
37351	0.16362	0.00271	3.02482	-1.7043	0.256	TEKT2	tektin 2 (testicular)
30004	0.16441	0.00273	-3.02246	-1.7107	-0.39	L1TD1	LINE-1 type transposase domain containing 1
23201	0.16551	0.00276	-3.0188	-1.7205	-0.291	ALPL	alkaline phosphatase, liver/bone/kidney
34929	0.16551	0.00276	3.01887	-1.7204	0.253	CDKN2B	cyclin-dependent kinase inhibitor 2B (p15, inhibits CDK4)
16969	0.16551	0.00276	-3.01855	-1.7212	-0.339	LINC01410	long intergenic non-protein coding RNA 1410
7613	0.16572	0.00277	3.01735	-1.7245	0.213	CENPP	centromere protein P
26383	0.16572	0.00277	-3.01725	-1.7247	-0.307	P2RX7	purinergic receptor P2X, ligand-gated ion channel, 7
7451	0.16635	0.00279	-3.01514	-1.7304	-0.148	AIMP1	aminoacyl tRNA synthetase complex-interacting multifunctional protein 1
23275	0.16635	0.00279	-3.01527	-1.7301	-0.226	TRA2A	transformer 2 alpha homolog (Drosophila)
9406	0.16677	0.00281	-3.01301	-1.7361	-0.215	AZIN1	antizyme inhibitor 1
20847	0.16677	0.00281	-3.01299	-1.7362	-0.242	RDX	radixin
30443	0.16729	0.00282	3.01157	-1.74	0.111	DPP8	dipeptidyl-peptidase 8
8597	0.16748	0.00284	-3.00963	-1.7452	-0.136	ACBD3	acyl-CoA binding domain containing 3
35067	0.16748	0.00284	-3.00994	-1.7444	-0.228	HIST1H3H	histone cluster 1, H3h
15582	0.16748	0.00284	-3.00957	-1.7454	-0.221	SLIT2	slit homolog 2 (Drosophila)
40180	0.16748	0.00285	-3.00899	-1.747	-0.191	MRPL52	mitochondrial ribosomal protein L52
17799	0.16748	0.00286	-3.00762	-1.7506	-0.398	SOX7	SRY (sex determining region Y)-box 7
12052	0.16748	0.00286	-3.00762	-1.7506	-0.182	LOC642852	uncharacterized LOC642852
10232	0.16777	0.00287	-3.00661	-1.7533	-0.317	FLJ35934	FLJ35934
12529	0.1681	0.00288	3.00556	-1.7562	0.679	MTTP	microsomal triglyceride transfer protein
7663	0.16826	0.00289	3.00375	-1.761	0.262	APOE	apolipoprotein E
35857	0.16826	0.00289	-3.00433	-1.7595	-0.188	SNX3	sorting nexin 3
6919	0.16826	0.00289	-3.0044	-1.7593	-0.237	FLJ31306	uncharacterized LOC379025
15574	0.16826	0.00291	-3.00259	-1.7641	-0.184	RAP2A	RAP2A, member of RAS oncogene family
41905	0.16858	0.00294	-2.99934	-1.7729	-0.371	LMO7	LIM domain 7
30124	0.16858	0.00294	2.99842	-1.7753	0.216	PAPLN	papilin, proteoglycan-like sulfated glycoprotein
10145	0.16858	0.00294	-2.9991	-1.7735	-0.229	ZFYVE16	zinc finger, FYVE domain containing 16
8406	0.16858	0.00295	2.99792	-1.7767	0.347	KRT40	keratin 40
15925	0.16858	0.00296	2.99629	-1.781	0.24	ATP5S	ATP synthase, H+ transporting, mitochondrial Fo complex, subunit s (factor B)
18680	0.16858	0.00296	-2.99702	-1.7791	-0.121	RPL15	ribosomal protein L15
26718	0.16858	0.00296	2.99684	-1.7796	0.336	SERPINA5	serpin peptidase inhibitor, clade A (alpha-1 antiproteinase, antitrypsin), member 5
17814	0.16858	0.00296	-2.9963	-1.781	-0.299	USP34	ubiquitin specific peptidase 34
23402	0.16878	0.00297	2.99547	-1.7832	0.516	WNT10A	wingless-type MMTV integration site family, member 10A
24712	0.16883	0.00299	2.99366	-1.7881	0.231	DDIT4	DNA-damage-inducible transcript 4
14354	0.16883	0.00299	-2.9932	-1.7893	-0.221	ESYT2	extended synaptotagmin-like protein 2
2498	0.16883	0.00299	2.99362	-1.7882	0.209	ERICH4	glutamate-rich 4
3379	0.17106	0.00305	-2.98726	-1.8052	-0.233	CCT5	chaperonin containing TCP1, subunit 5 (epsilon)
1456	0.17106	0.00305	2.98693	-1.8061	0.156	COMMD4	COMM domain containing 4
3864	0.17106	0.00305	-2.98745	-1.8047	-0.225	LOC400684	uncharacterized LOC400684
28326	0.17107	0.00306	-2.98619	-1.808	-0.286	CLDN11	claudin 11
35780	0.17107	0.00306	-2.98603	-1.8085	-0.173	DDX11	DEAD/H (Asp-Glu-Ala-Asp/His) box helicase 11
15447	0.17107	0.00307	2.98531	-1.8104	0.325	ABCB9	ATP-binding cassette, sub-family B (MDR/TAP), member 9
5846	0.17107	0.00308	-2.98476	-1.8119	-0.22	BCOR	BCL6 corepressor
20301	0.17131	0.00308	-2.98389	-1.8142	-0.189	SKIL	SKI-like proto-oncogene
40603	0.1716	0.00309	2.98283	-1.817	0.3	EDN2	endothelin 2
38128	0.17215	0.00313	2.97944	-1.826	0.231	C14orf1	chromosome 14 open reading frame 1
12611	0.17215	0.00313	-2.97922	-1.8266	-0.206	CRELD1	cysteine-rich with EGF-like domains 1
27833	0.17215	0.00313	2.97903	-1.8271	0.539	SLITRK2	SLIT and NTRK-like family, member 2
6603	0.17215	0.00315	-2.97733	-1.8317	-0.168	HNRNPH3	heterogeneous nuclear ribonucleoprotein H3 (2H9)
44411	0.17215	0.00315	2.97676	-1.8332	0.244	TMEM257	transmembrane protein 257
37276	0.17215	0.00316	2.97618	-1.8347	0.376	HEPACAM	hepatic and glial cell adhesion molecule
22867	0.17215	0.00316	-2.97579	-1.8358	-0.362	TNRC6C-AS1	TNRC6C antisense RNA 1
5063	0.17215	0.00316	-2.9764	-1.8341	-0.185	UBTD2	ubiquitin domain containing 2
38538	0.17215	0.00317	-2.97528	-1.8371	-0.19	C1D	C1D nuclear receptor corepressor
19340	0.17215	0.00317	2.97515	-1.8375	0.275	SNN	stannin
27933	0.17489	0.00324	-2.96848	-1.8552	-0.133	MORC3	MORC family CW-type zinc finger 3
42990	0.17489	0.00324	2.96808	-1.8563	0.3	SPAG4	sperm associated antigen 4
15583	0.17489	0.00324	-2.9685	-1.8551	-0.109	ZC3H11A	zinc finger CCCH-type containing 11A
32907	0.17507	0.00326	-2.9665	-1.8604	-0.76	SMOC1	SPARC related modular calcium binding 1
40660	0.17524	0.00327	-2.96536	-1.8635	-0.299	HIST1H2BB	histone cluster 1, H2bb
40258	0.17579	0.00328	2.96396	-1.8672	0.224	FRMD4A	FERM domain containing 4A
26000	0.17597	0.00329	-2.96315	-1.8693	-0.231	SEC24A	SEC24 family member A
10135	0.17597	0.0033	-2.96258	-1.8709	-0.333	NR3C1	nuclear receptor subfamily 3, group C, member 1 (glucocorticoid receptor)
9529	0.17597	0.00331	-2.96113	-1.8747	-0.159	PRPF3	pre-mRNA processing factor 3
10532	0.17597	0.00332	-2.96011	-1.8774	-0.282	CASC10	cancer susceptibility candidate 10
41672	0.17597	0.00332	2.96045	-1.8765	0.165	GSS	glutathione synthetase
27383	0.17597	0.00332	-2.96088	-1.8753	-0.163	RPS18	ribosomal protein S18
4251	0.17597	0.00332	-2.9601	-1.8774	-0.324	TRAF1	TNF receptor-associated factor 1
29739	0.17597	0.00334	2.95878	-1.8809	0.332	FDCSP	follicular dendritic cell secreted protein
34164	0.17597	0.00335	-2.95771	-1.8837	-0.157	C11orf84	chromosome 11 open reading frame 84
10975	0.17597	0.00335	-2.95814	-1.8826	-0.275	MYOZ1	myozenin 1
6597	0.17597	0.00335	-2.95792	-1.8832	-0.256	RBBP6	retinoblastoma binding protein 6
2067	0.17597	0.00336	-2.95627	-1.8875	-0.206	CSNK1A1	casein kinase 1, alpha 1
20706	0.17597	0.00336	2.95675	-1.8863	0.101	EIF2AK1	eukaryotic translation initiation factor 2-alpha kinase 1
7164	0.17597	0.00336	-2.95702	-1.8856	-0.172	ZNF280D	zinc finger protein 280D
13551	0.17597	0.00337	-2.95622	-1.8877	-0.547	FGG	fibrinogen gamma chain
25784	0.17597	0.00337	2.95613	-1.8879	0.165	FGF3	fibroblast growth factor 3
7797	0.17597	0.00337	2.95533	-1.89	0.148	RAB35	RAB35, member RAS oncogene family
39910	0.17597	0.00337	-2.95609	-1.888	-0.188	SETDB2	SET domain, bifurcated 2
30167	0.17597	0.00338	-2.9545	-1.8922	-0.245	SPPL3	signal peptide peptidase like 3
114	0.17597	0.00339	2.95388	-1.8939	0.273	BRD3	bromodomain containing 3
44396	0.17597	0.00339	-2.95384	-1.894	-0.201	LOC101928160	uncharacterized LOC101928160
27245	0.17663	0.00341	2.95225	-1.8982	0.197	FAM83H	family with sequence similarity 83, member H
23051	0.17707	0.00342	-2.95102	-1.9014	-0.11	TAMM41	TAM41, mitochondrial translocator assembly and maintenance protein, homolog (S. cerevisiae)
17936	0.17707	0.00343	-2.95024	-1.9035	-0.233	KAT2A	K(lysine) acetyltransferase 2A
39865	0.17737	0.00344	-2.94915	-1.9064	-0.376	QKI	QKI, KH domain containing, RNA binding
20029	0.17737	0.00344	2.9489	-1.907	0.146	TMEM9	transmembrane protein 9
28777	0.17753	0.00346	-2.94742	-1.9109	-0.245	INPP4B	inositol polyphosphate-4-phosphatase, type II, 105kDa
23907	0.17753	0.00346	-2.94767	-1.9103	-0.258	SERTAD4	SERTA domain containing 4
26132	0.17772	0.00348	-2.94589	-1.9149	-0.313	HIST1H2BL	histone cluster 1, H2bl
26575	0.17783	0.00349	-2.94506	-1.9171	-0.558	SMOC1	SPARC related modular calcium binding 1
39050	0.17783	0.00349	2.94464	-1.9183	0.185	TTLL12	tubulin tyrosine ligase-like family, member 12
18196	0.17783	0.0035	-2.94398	-1.92	-0.252	GAS2L3	growth arrest-specific 2 like 3
21702	0.17783	0.0035	-2.94386	-1.9203	-0.147	MORF4L2	mortality factor 4 like 2
32174	0.17783	0.00351	-2.94264	-1.9235	-0.185	DNMT3A	DNA (cytosine-5-)-methyltransferase 3 alpha
31687	0.17783	0.00351	2.94283	-1.923	0.493	RGS1	regulator of G-protein signaling 1
25856	0.17819	0.00352	-2.94148	-1.9266	-0.19	GGA1	golgi-associated, gamma adaptin ear containing, ARF binding protein 1
31864	0.17898	0.00357	2.93741	-1.9373	0.176	FUZ	fuzzy planar cell polarity protein
16863	0.17898	0.00357	-2.93734	-1.9375	-0.109	GTPBP6	GTP binding protein 6 (putative)
31718	0.17898	0.00357	2.93736	-1.9374	0.121	ITPK1	inositol-tetrakisphosphate 1-kinase
11517	0.17898	0.00357	-2.93784	-1.9362	-0.159	NUMB	numb homolog (Drosophila)
37757	0.17898	0.00358	-2.93695	-1.9385	-0.159	HAUS3	HAUS augmin-like complex, subunit 3
27222	0.17933	0.00361	-2.93389	-1.9465	-0.21	LYZL1	lysozyme-like 1
9284	0.17933	0.00362	2.93262	-1.9498	0.163	CNOT1	CCR4-NOT transcription complex, subunit 1
35574	0.17933	0.00363	-2.93245	-1.9503	-0.12	RAB11FIP3	RAB11 family interacting protein 3 (class II)
11133	0.17974	0.00364	-2.93128	-1.9534	-0.273	HIST2H2BE	histone cluster 2, H2be
23647	0.17974	0.00364	2.93091	-1.9543	0.232	PCDHB3	protocadherin beta 3
38521	0.17974	0.00366	2.92989	-1.957	0.228	RMI1	RecQ mediated genome instability 1
12066	0.18015	0.00367	2.92868	-1.9602	0.239	PHKG1	phosphorylase kinase, gamma 1 (muscle)
21446	0.18078	0.00369	-2.92718	-1.9641	-0.202	VPS13C	vacuolar protein sorting 13 homolog C (S. cerevisiae)
27890	0.18082	0.0037	-2.92556	-1.9684	-0.243	FASLG	Fas ligand (TNF superfamily, member 6)
38028	0.18082	0.00371	2.9251	-1.9696	0.19	POLR2C	polymerase (RNA) II (DNA directed) polypeptide C, 33kDa
17804	0.18082	0.00372	2.92439	-1.9714	0.206	DAG1	dystroglycan 1 (dystrophin-associated glycoprotein 1)
36799	0.18082	0.00373	-2.92366	-1.9733	-0.116	CAPN15	calpain 15
31397	0.18082	0.00373	2.92373	-1.9732	0.167	EPT1	ethanolaminephosphotransferase 1 (CDP-ethanolamine-specific)
14465	0.18082	0.00374	2.92215	-1.9773	0.338	AMACR	alpha-methylacyl-CoA racemase
15421	0.18082	0.00374	-2.92217	-1.9772	-0.186	SDAD1	SDA1 domain containing 1
18330	0.18082	0.00374	-2.9229	-1.9753	-0.29	UBE2B	ubiquitin-conjugating enzyme E2B
32844	0.18082	0.00375	-2.92207	-1.9775	-0.232	CIDEB	cell death-inducing DFFA-like effector b
22984	0.18082	0.00375	-2.92179	-1.9782	-0.37	EBF1	early B-cell factor 1
27891	0.18082	0.00375	-2.92188	-1.978	-0.217	TM6SF1	transmembrane 6 superfamily member 1
22283	0.18296	0.0038	-2.91725	-1.9901	-0.279	LHX4-AS1	LHX4 antisense RNA 1
9128	0.18406	0.00385	-2.91346	-2	-0.315	MILR1	mast cell immunoglobulin-like receptor 1
13921	0.18434	0.00386	2.91222	-2.0032	0.202	ASRGL1	asparaginase like 1
32618	0.18434	0.00386	2.91221	-2.0033	0.347	TNNI3	troponin I type 3 (cardiac)
32792	0.18455	0.00387	-2.91123	-2.0058	-0.138	NBPF3	neuroblastoma breakpoint family, member 3
6450	0.18455	0.00388	-2.91069	-2.0072	-0.183	PLEKHA5	pleckstrin homology domain containing, family A member 5
9864	0.18455	0.00388	-2.91105	-2.0063	-0.241	SLC25A37	solute carrier family 25 (mitochondrial iron transporter), member 37
12404	0.18455	0.00389	-2.90962	-2.01	-0.341	NPY1R	neuropeptide Y receptor Y1
42154	0.18455	0.00389	-2.9101	-2.0087	-0.131	ZCCHC3	zinc finger, CCHC domain containing 3
1481	0.18539	0.00392	-2.90741	-2.0158	-0.452	CD8A	CD8a molecule
24780	0.18613	0.00394	2.90576	-2.0201	0.319	AQP11	aquaporin 11
23069	0.18618	0.00395	2.90493	-2.0222	0.411	EDIL3	EGF-like repeats and discoidin I-like domains 3
16230	0.18694	0.00397	2.90325	-2.0266	0.292	DTNA	dystrobrevin, alpha
36181	0.18742	0.004	2.90097	-2.0325	0.286	LOC101929122	uncharacterized LOC101929122
32266	0.18742	0.00401	-2.9001	-2.0348	-0.122	MEF2D	myocyte enhancer factor 2D
42993	0.18742	0.00401	2.89991	-2.0353	0.37	NETO2	neuropilin (NRP) and tolloid (TLL)-like 2
38143	0.18742	0.00401	-2.90024	-2.0344	-0.135	ZCCHC9	zinc finger, CCHC domain containing 9
26732	0.18742	0.00402	-2.89949	-2.0364	-0.332	TMEFF2	transmembrane protein with EGF-like and two follistatin-like domains 2
28169	0.18742	0.00403	-2.89855	-2.0388	-0.0989	BCS1L	BC1 (ubiquinol-cytochrome c reductase) synthesis-like
41442	0.18742	0.00403	2.89836	-2.0393	0.182	OR7E156P	olfactory receptor, family 7, subfamily E, member 156 pseudogene
38327	0.18742	0.00404	2.89768	-2.0411	0.275	ADRB1	adrenoceptor beta 1
39508	0.18742	0.00404	2.89784	-2.0406	0.462	ERICH5	glutamate-rich 5
29481	0.18742	0.00405	-2.89694	-2.043	-0.228	FOXP4	forkhead box P4
32012	0.18742	0.00405	-2.89678	-2.0434	-0.123	RPL26	ribosomal protein L26
4654	0.18742	0.00405	2.8967	-2.0436	0.21	SLC30A1	solute carrier family 30 (zinc transporter), member 1
219	0.18742	0.00406	2.89612	-2.0451	0.202	RNF121	ring finger protein 121
30727	0.18742	0.00407	2.89562	-2.0464	0.266	LYRM9	LYR motif containing 9
36345	0.18742	0.00407	2.89565	-2.0463	0.154	TRAM2	translocation associated membrane protein 2
6225	0.18742	0.00407	-2.89517	-2.0476	-0.452	TMEM100	transmembrane protein 100
3676	0.18742	0.00408	-2.8943	-2.0498	-0.267	CD163L1	CD163 molecule-like 1
18610	0.18742	0.00408	2.89418	-2.0501	0.207	C2orf27A	chromosome 2 open reading frame 27A
13942	0.18742	0.00408	-2.89421	-2.0501	-0.22	MOB3C	MOB kinase activator 3C
29021	0.18742	0.00409	-2.89401	-2.0506	-0.148	PTGER4P2-CDK2AP2P2	PTGER4P2-CDK2AP2P2 readthrough transcribed pseudogene
3969	0.18823	0.00411	-2.89189	-2.0561	-0.206	JMJD1C-AS1	JMJD1C antisense RNA 1
4393	0.18823	0.00411	-2.89224	-2.0552	-0.169	SNX3	sorting nexin 3
17738	0.18876	0.00415	-2.88935	-2.0627	-0.189	FBXL12	F-box and leucine-rich repeat protein 12
27710	0.18876	0.00415	-2.88889	-2.0638	-0.29	NR3C1	nuclear receptor subfamily 3, group C, member 1 (glucocorticoid receptor)
24650	0.18876	0.00415	-2.88929	-2.0628	-0.206	RPAIN	RPA interacting protein
17691	0.18876	0.00415	2.88875	-2.0642	0.31	SLC1A3	solute carrier family 1 (glial high affinity glutamate transporter), member 3
25575	0.18876	0.00416	-2.88863	-2.0645	-0.313	COL1A2	collagen, type I, alpha 2
3807	0.18876	0.00416	2.88846	-2.065	0.235	PPAPDC1A	phosphatidic acid phosphatase type 2 domain containing 1A
12732	0.18889	0.00416	-2.88789	-2.0664	-0.427	PRSS12	protease, serine, 12 (neurotrypsin, motopsin)
40585	0.18961	0.00419	-2.88594	-2.0715	-0.332	HIST1H2BE	histone cluster 1, H2be
36658	0.19044	0.00421	-2.88403	-2.0764	-0.243	FAM26E	family with sequence similarity 26, member E
35179	0.19044	0.00422	2.88365	-2.0774	0.298	RGS16	regulator of G-protein signaling 16
5318	0.19044	0.00422	2.88344	-2.0779	0.174	TOPBP1	topoisomerase (DNA) II binding protein 1
10278	0.19044	0.00423	-2.88251	-2.0803	-0.244	SYT15	synaptotagmin XV
4445	0.19044	0.00424	-2.88198	-2.0817	-0.251	HIST1H2BI	histone cluster 1, H2bi
39786	0.19044	0.00424	2.88199	-2.0817	0.54	OXTR	oxytocin receptor
6726	0.19044	0.00425	-2.8814	-2.0832	-0.178	PRKD3	protein kinase D3
35276	0.19047	0.00426	-2.88092	-2.0844	-0.308	SERPINB9	serpin peptidase inhibitor, clade B (ovalbumin), member 9
42117	0.19098	0.00427	-2.87969	-2.0876	-0.4	GRK5	G protein-coupled receptor kinase 5
30691	0.19116	0.00428	-2.87896	-2.0895	-0.336	CD36	CD36 molecule (thrombospondin receptor)
9456	0.19133	0.0043	-2.87742	-2.0935	-0.26	BDKRB1	bradykinin receptor B1
1782	0.19133	0.00431	2.87698	-2.0946	0.271	CARD18	caspase recruitment domain family, member 18
29198	0.19143	0.00431	-2.87643	-2.096	-0.384	HIST2H2AA4	histone cluster 2, H2aa4
3874	0.19143	0.00432	-2.87587	-2.0975	-0.132	ARL1	ADP-ribosylation factor-like 1
34241	0.19143	0.00433	2.87534	-2.0988	0.191	AASDH	aminoadipate-semialdehyde dehydrogenase
10588	0.19143	0.00433	2.87555	-2.0983	0.241	PDAP1	PDGFA associated protein 1
16196	0.19153	0.00434	-2.87422	-2.1017	-0.181	RADIL	Ras association and DIL domains
43169	0.19153	0.00435	-2.87344	-2.1037	-0.264	FGD6	FYVE, RhoGEF and PH domain containing 6
15486	0.19153	0.00436	-2.87333	-2.104	-0.289	C10orf90	chromosome 10 open reading frame 90
32692	0.19153	0.00436	-2.87319	-2.1044	-0.175	FOXK1	forkhead box K1
18618	0.19153	0.00437	-2.87192	-2.1076	-0.165	CCDC90B	coiled-coil domain containing 90B
15479	0.19153	0.00437	-2.87222	-2.1069	-0.187	HHLA3	HERV-H LTR-associating 3
43440	0.19153	0.00438	2.87135	-2.1091	0.214	OGFOD2	2-oxoglutarate and iron-dependent oxygenase domain containing 2
37110	0.19153	0.00438	2.87187	-2.1078	0.197	EP400NL	EP400 N-terminal like
32086	0.19153	0.00438	-2.87168	-2.1083	-0.181	MPP3	membrane protein, palmitoylated 3 (MAGUK p55 subfamily member 3)
14773	0.19153	0.00439	-2.8707	-2.1108	-0.333	GLI2	GLI family zinc finger 2
19522	0.19153	0.0044	-2.87018	-2.1121	-0.463	ALDH1A2	aldehyde dehydrogenase 1 family, member A2
40304	0.19153	0.0044	2.86971	-2.1133	0.35	SLC2A5	solute carrier family 2 (facilitated glucose/fructose transporter), member 5
13651	0.19153	0.00441	-2.86909	-2.1149	-0.132	BTBD7	BTB (POZ) domain containing 7
23048	0.19153	0.00441	-2.86899	-2.1152	-0.174	PTEN	phosphatase and tensin homolog
32586	0.19153	0.00441	2.86957	-2.1137	0.337	SLC7A11	solute carrier family 7 (anionic amino acid transporter light chain, xc- system), member 11
33385	0.19219	0.00444	-2.8674	-2.1192	-0.247	C17orf67	chromosome 17 open reading frame 67
20588	0.19219	0.00445	-2.86611	-2.1226	-0.242	SH3BP4	SH3-domain binding protein 4
25333	0.19219	0.00446	-2.86582	-2.1233	-0.153	GPBP1L1	GC-rich promoter binding protein 1-like 1
17038	0.19247	0.00448	-2.86388	-2.1283	-0.278	FBXO40	F-box protein 40
31448	0.19247	0.00448	-2.86399	-2.128	-0.26	IER5	immediate early response 5
40225	0.19247	0.00448	-2.86434	-2.1271	-0.262	P4HA2	prolyl 4-hydroxylase, alpha polypeptide II
12180	0.19247	0.00449	-2.86322	-2.13	-0.188	LOC286149	uncharacterized LOC286149
20967	0.19247	0.0045	2.86269	-2.1314	0.318	AK4	adenylate kinase 4
8263	0.19247	0.00452	-2.86155	-2.1343	-0.0959	RNF7	ring finger protein 7
17103	0.19247	0.00453	-2.86024	-2.1376	-0.196	EPM2AIP1	EPM2A (laforin) interacting protein 1
3767	0.19247	0.00454	-2.86018	-2.1378	-0.185	HDAC6	histone deacetylase 6
10622	0.19247	0.00454	-2.8599	-2.1385	-0.235	MGC34796	sepiapterin reductase (7,8-dihydrobiopterin:NADP+ oxidoreductase) pseudogene
7992	0.19247	0.00454	-2.85995	-2.1384	-0.185	ZBTB8A	zinc finger and BTB domain containing 8A
26828	0.19266	0.00455	2.85925	-2.1402	0.189	LOC644189	acyl-CoA thioesterase 4 pseudogene
15833	0.19461	0.0046	-2.85563	-2.1495	-0.286	HIST1H2BO	histone cluster 1, H2bo
31795	0.19478	0.00461	-2.85501	-2.151	-0.23	NR3C1	nuclear receptor subfamily 3, group C, member 1 (glucocorticoid receptor)
1117	0.19492	0.00462	-2.85444	-2.1525	-0.181	ETV3L	ets variant 3-like
29120	0.19539	0.00464	2.85284	-2.1566	0.244	TGFB2	transforming growth factor, beta 2
16379	0.19539	0.00465	-2.85175	-2.1594	-0.138	FAM208A	family with sequence similarity 208, member A
18020	0.19539	0.00466	2.8517	-2.1595	0.487	AQP4	aquaporin 4
39081	0.19539	0.00466	2.85123	-2.1607	0.263	FADS1	fatty acid desaturase 1
8695	0.19539	0.00466	-2.85151	-2.16	-0.163	INPP5B	inositol polyphosphate-5-phosphatase, 75kDa
30700	0.19539	0.00466	2.8513	-2.1605	0.178	NSMCE4A	non-SMC element 4 homolog A (S. cerevisiae)
42382	0.19547	0.00467	-2.85044	-2.1627	-0.364	MKX	mohawk homeobox
16192	0.19547	0.00468	2.85011	-2.1636	0.226	SLC15A4	solute carrier family 15 (oligopeptide transporter), member 4
1520	0.19547	0.00469	-2.84958	-2.1649	-0.301	LTK	leukocyte receptor tyrosine kinase
4871	0.19547	0.0047	-2.84852	-2.1676	-0.142	AMMECR1L	AMMECR1-like
11572	0.19547	0.0047	-2.8485	-2.1677	-0.211	ZBTB46	zinc finger and BTB domain containing 46
22488	0.19648	0.00473	-2.84615	-2.1737	-0.393	TRABD2B	TraB domain containing 2B
30672	0.197	0.00476	-2.84463	-2.1776	-0.141	RPS3	ribosomal protein S3
33538	0.197	0.00477	-2.84395	-2.1793	-0.167	AGAP7P	ArfGAP with GTPase domain, ankyrin repeat and PH domain 7, pseudogene
8334	0.19708	0.00477	-2.8435	-2.1804	-0.119	PEAK1	pseudopodium-enriched atypical kinase 1
38140	0.1971	0.00478	-2.84309	-2.1815	-0.324	NLRC3	NLR family, CARD domain containing 3
17866	0.1971	0.00479	2.84248	-2.183	0.394	CHADL	chondroadherin-like
19477	0.19739	0.0048	-2.84167	-2.1851	-0.274	SRSF6	serine/arginine-rich splicing factor 6
14293	0.19766	0.00481	2.84071	-2.1876	0.178	PPAPDC2	phosphatidic acid phosphatase type 2 domain containing 2
39892	0.19766	0.00482	2.84007	-2.1892	0.437	GFAP	glial fibrillary acidic protein
35486	0.19766	0.00483	2.83948	-2.1907	0.393	CPA6	carboxypeptidase A6
7828	0.19766	0.00483	-2.83976	-2.19	-0.576	PIEZO2	piezo-type mechanosensitive ion channel component 2
2631	0.19766	0.00484	2.83926	-2.1913	0.495	HLA-DQA2	major histocompatibility complex, class II, DQ alpha 2
38909	0.19791	0.00485	-2.83843	-2.1934	-0.164	RSU1	Ras suppressor protein 1
44350	0.19806	0.00487	2.83707	-2.1968	0.245	PIGX	phosphatidylinositol glycan anchor biosynthesis, class X
19669	0.1984	0.00488	2.83607	-2.1994	0.18	DARS	aspartyl-tRNA synthetase
31863	0.19863	0.0049	-2.83508	-2.2019	-0.199	CALR	calreticulin
2134	0.19863	0.0049	2.83505	-2.202	0.241	F5	coagulation factor V (proaccelerin, labile factor)
10419	0.19866	0.00491	-2.83434	-2.2037	-0.176	GM2A	GM2 ganglioside activator
12124	0.19928	0.00493	-2.833	-2.2072	-0.133	RPL26	ribosomal protein L26
31392	0.19959	0.00494	-2.83216	-2.2093	-0.239	TPM3	tropomyosin 3
42042	0.19968	0.00496	-2.83104	-2.2122	-0.212	LONRF1	LON peptidase N-terminal domain and ring finger 1
14028	0.19995	0.00497	2.83027	-2.2141	0.351	SHISA6	shisa family member 6
2877	0.20002	0.00498	2.82947	-2.2161	0.231	ALDH7A1	aldehyde dehydrogenase 7 family, member A1
11926	0.20002	0.00499	2.82884	-2.2177	0.422	LECT1	leukocyte cell derived chemotaxin 1
22940	0.20002	0.005	-2.82823	-2.2193	-0.321	HIST1H2BH	histone cluster 1, H2bh
17353	0.20007	0.00501	-2.8276	-2.2209	-0.462	LMO7	LIM domain 7
31348	0.20007	0.00501	2.8275	-2.2211	0.211	P2RY2	purinergic receptor P2Y, G-protein coupled, 2
37791	0.2001	0.00503	-2.8264	-2.2239	-0.651	ADAMTSL3	ADAMTS-like 3
28371	0.2001	0.00503	-2.82638	-2.224	-0.197	LOC100507487	uncharacterized LOC100507487
5659	0.2001	0.00504	2.82543	-2.2264	0.186	ATF5	activating transcription factor 5
32865	0.2001	0.00504	-2.82565	-2.2258	-0.25	RCC1	regulator of chromosome condensation 1
6661	0.2001	0.00504	2.82566	-2.2258	0.264	SLC15A4	solute carrier family 15 (oligopeptide transporter), member 4
11388	0.2001	0.00505	2.82511	-2.2272	0.216	OR7E91P	olfactory receptor, family 7, subfamily E, member 91 pseudogene
36989	0.20072	0.00507	2.82345	-2.2314	0.158	PCBD2	pterin-4 alpha-carbinolamine dehydratase/dimerization cofactor of hepatocyte nuclear factor 1 alpha (TCF1) 2
29651	0.20112	0.00509	-2.82227	-2.2344	-0.112	VIPAS39	VPS33B interacting protein, apical-basolateral polarity regulator, spe-39 homolog
33110	0.2018	0.00512	-2.82021	-2.2396	-0.103	ANKRD11	ankyrin repeat domain 11
14622	0.2018	0.00512	-2.82037	-2.2392	-0.418	DKK2	dickkopf WNT signaling pathway inhibitor 2
27020	0.20186	0.00514	-2.81908	-2.2424	-0.404	SLCO1B3	solute carrier organic anion transporter family, member 1B3
5565	0.20186	0.00515	2.81836	-2.2443	0.166	PEX7	peroxisomal biogenesis factor 7
20782	0.20186	0.00516	2.81774	-2.2458	0.231	MCOLN1	mucolipin 1
24539	0.20186	0.00516	-2.81769	-2.246	-0.424	ARHGAP20	Rho GTPase activating protein 20
25290	0.20186	0.00518	2.81646	-2.2491	0.224	PDE1A	phosphodiesterase 1A, calmodulin-dependent
7220	0.20186	0.00518	-2.81636	-2.2493	-0.181	SLC18A1	solute carrier family 18 (vesicular monoamine transporter), member 1
39360	0.20186	0.00519	2.81607	-2.2501	0.158	IMPA1	inositol(myo)-1(or 4)-monophosphatase 1
26101	0.20187	0.00519	2.81569	-2.251	0.186	MIF	macrophage migration inhibitory factor (glycosylation-inhibiting factor)
15608	0.20186	0.00519	-2.81601	-2.2502	-0.294	NFATC2	nuclear factor of activated T-cells, cytoplasmic, calcineurin-dependent 2
40277	0.20186	0.00519	2.81626	-2.2496	0.26	RIBC2	RIB43A domain with coiled-coils 2
34137	0.20199	0.00521	2.81443	-2.2542	0.203	WNK1	WNK lysine deficient protein kinase 1
39019	0.20199	0.00522	2.81424	-2.2547	0.291	DTNA	dystrobrevin, alpha
37482	0.20199	0.00522	2.81429	-2.2545	0.235	FOXA2	forkhead box A2
44133	0.20306	0.00525	-2.81187	-2.2607	-0.201	LOC100130278	uncharacterized LOC100130278
1817	0.20306	0.00526	2.8118	-2.2608	0.423	BSPRY	B-box and SPRY domain containing
32283	0.20306	0.00526	-2.81153	-2.2615	-0.154	SDHD	succinate dehydrogenase complex, subunit D, integral membrane protein
25124	0.20306	0.00527	-2.8107	-2.2636	-0.256	ARHGEF15	Rho guanine nucleotide exchange factor (GEF) 15
18917	0.20306	0.00527	2.81068	-2.2637	0.205	LOC151174	uncharacterized LOC151174
33352	0.20306	0.00528	2.81025	-2.2647	0.262	FAM228A	family with sequence similarity 228, member A
6015	0.20306	0.00528	2.81035	-2.2645	0.309	MSMO1	methylsterol monooxygenase 1
14030	0.20306	0.00529	-2.80988	-2.2657	-0.205	FLT4	fms-related tyrosine kinase 4
32318	0.20322	0.0053	-2.80894	-2.268	-0.125	SLC7A6OS	solute carrier family 7, member 6 opposite strand
35188	0.20322	0.00531	2.80852	-2.2691	0.237	RPRM	reprimo, TP53 dependent G2 arrest mediator candidate
31461	0.20388	0.00534	-2.8066	-2.2739	-0.189	CREG1	cellular repressor of E1A-stimulated genes 1
16654	0.20388	0.00534	-2.8064	-2.2744	-0.0977	C1orf174	chromosome 1 open reading frame 174
41257	0.20388	0.00534	-2.80646	-2.2743	-0.185	SUGP2	SURP and G patch domain containing 2
25198	0.20388	0.00535	2.8059	-2.2757	0.193	FAM204A	family with sequence similarity 204, member A
2350	0.20563	0.0054	-2.80276	-2.2836	-0.412	SHE	Src homology 2 domain containing E
38757	0.20591	0.00541	2.802	-2.2855	0.246	SPAG16	sperm associated antigen 16
3477	0.20592	0.00542	-2.80137	-2.2871	-0.207	HIST1H4H	histone cluster 1, H4h
3603	0.20651	0.00545	-2.8	-2.2906	-0.411	FAM129A	family with sequence similarity 129, member A
29277	0.20651	0.00545	-2.79951	-2.2918	-0.181	LAT	linker for activation of T cells
19014	0.20651	0.00545	2.7998	-2.291	0.206	PCCB	propionyl CoA carboxylase, beta polypeptide
21967	0.20667	0.00547	-2.79844	-2.2945	-0.35	KANSL1-AS1	KANSL1 antisense RNA 1
16864	0.20667	0.00547	2.79887	-2.2934	0.117	KPNB1	karyopherin (importin) beta 1
4438	0.20667	0.00547	-2.79834	-2.2947	-0.235	TMEM44	transmembrane protein 44
31562	0.20814	0.00554	-2.79415	-2.3052	-0.311	GNB4	guanine nucleotide binding protein (G protein), beta polypeptide 4
15997	0.20812	0.00554	2.79449	-2.3044	0.266	HMGB3P1	high mobility group box 3 pseudogene 1
40918	0.20859	0.00556	-2.79314	-2.3078	-0.151	NOP10	NOP10 ribonucleoprotein
24510	0.20877	0.00557	2.79254	-2.3093	0.272	SLC9A3R1	solute carrier family 9, subfamily A (NHE3, cation proton antiporter 3), member 3 regulator 1
21365	0.20885	0.00559	2.79126	-2.3125	0.134	MXRA7	matrix-remodelling associated 7
20920	0.20885	0.00559	2.79121	-2.3126	0.159	MFF	mitochondrial fission factor
11723	0.20885	0.00559	-2.79123	-2.3126	-0.153	SETD8	SET domain containing (lysine methyltransferase) 8
39720	0.20885	0.00559	-2.79126	-2.3125	-0.224	TMEM87B	transmembrane protein 87B
17618	0.20938	0.00562	2.78945	-2.317	0.272	ATRN	attractin
29628	0.20938	0.00562	-2.7895	-2.3169	-0.254	DDX60L	DEAD (Asp-Glu-Ala-Asp) box polypeptide 60-like
7083	0.20938	0.00562	-2.78988	-2.3159	-0.146	GATAD2A	GATA zinc finger domain containing 2A
35887	0.21005	0.00565	-2.78778	-2.3212	-0.155	MLLT6	myeloid/lymphoid or mixed-lineage leukemia (trithorax homolog, Drosophila); translocated to, 6
13438	0.21011	0.00566	-2.78739	-2.3222	-0.21	TES	testis derived transcript (3 LIM domains)
21187	0.21132	0.0057	2.78487	-2.3285	0.149	PGAP3	post-GPI attachment to proteins 3
19482	0.21154	0.00571	2.78422	-2.3301	0.165	KIAA0226L	KIAA0226-like
12627	0.21183	0.00572	-2.78347	-2.332	-0.293	SPR	sepiapterin reductase (7,8-dihydrobiopterin:NADP+ oxidoreductase)
27477	0.21461	0.0058	-2.77883	-2.3436	-0.155	C2orf70	chromosome 2 open reading frame 70
28602	0.21506	0.00582	2.77782	-2.3461	0.0933	PSMB1	proteasome (prosome, macropain) subunit, beta type, 1
32921	0.21516	0.00584	2.77658	-2.3492	0.189	ANAPC15	anaphase promoting complex subunit 15
10799	0.21516	0.00584	-2.77681	-2.3486	-0.206	RRN3	RRN3 RNA polymerase I transcription factor homolog (S. cerevisiae)
13468	0.21516	0.00585	-2.77648	-2.3494	-0.133	APOPT1	apoptogenic 1, mitochondrial
4516	0.21541	0.00586	-2.77578	-2.3512	-0.155	ZNF224	zinc finger protein 224
4173	0.21552	0.00587	-2.77502	-2.3531	-0.302	APOL6	apolipoprotein L, 6
16514	0.21552	0.00587	2.77527	-2.3524	0.223	TSC22D4	TSC22 domain family, member 4
876	0.21586	0.00589	-2.7742	-2.3551	-0.14	ING5	inhibitor of growth family, member 5
21664	0.21621	0.00591	2.77275	-2.3587	0.272	INSIG1	insulin induced gene 1
30703	0.21649	0.00592	-2.77202	-2.3605	-0.192	RCOR3	REST corepressor 3
3784	0.2167	0.00594	2.7714	-2.3621	0.188	APOM	apolipoprotein M
22388	0.21746	0.00597	2.76934	-2.3672	0.179	HDHD1	haloacid dehalogenase-like hydrolase domain containing 1
19359	0.2175	0.00598	-2.76871	-2.3688	-0.111	DAZAP1	DAZ associated protein 1
25453	0.2175	0.00598	-2.76868	-2.3688	-0.198	NUDT13	nudix (nucleoside diphosphate linked moiety X)-type motif 13
494	0.21766	0.00599	-2.76814	-2.3702	-0.199	TRIM4	tripartite motif containing 4
38600	0.21802	0.00601	-2.76729	-2.3723	-0.18	DENND5B	DENN/MADD domain containing 5B
533	0.2185	0.00603	-2.76625	-2.3749	-0.221	ZNF697	zinc finger protein 697
7848	0.21862	0.00604	-2.76578	-2.376	-0.26	TBX19	T-box 19
5178	0.2191	0.00606	2.76427	-2.3798	0.276	GSTZ1	glutathione S-transferase zeta 1
28167	0.2191	0.00606	-2.76432	-2.3797	-0.315	TMC8	transmembrane channel-like 8
25923	0.2191	0.00607	-2.76416	-2.3801	-0.301	MALAT1	metastasis associated lung adenocarcinoma transcript 1 (non-protein coding)
11709	0.21928	0.00608	-2.76312	-2.3827	-0.207	HSPD1	heat shock 60kDa protein 1 (chaperonin)
26110	0.21928	0.00608	-2.76322	-2.3824	-0.199	LINC00907	long intergenic non-protein coding RNA 907
27548	0.21928	0.00609	-2.76271	-2.3837	-0.19	GPR89B	G protein-coupled receptor 89B
12600	0.21928	0.00609	-2.76296	-2.3831	-0.309	GABPB1	GA binding protein transcription factor, beta subunit 1
2259	0.22006	0.00612	-2.76113	-2.3876	-0.208	FOXP2	forkhead box P2
29769	0.22008	0.00614	-2.76024	-2.3898	-0.154	FAM173B	family with sequence similarity 173, member B
23196	0.22008	0.00614	-2.75991	-2.3906	-0.241	SMAD9	SMAD family member 9
1646	0.22008	0.00615	-2.75972	-2.3911	-0.323	MYLIP	myosin regulatory light chain interacting protein
4469	0.22008	0.00615	-2.75943	-2.3918	-0.394	MYL10	myosin, light chain 10, regulatory
20502	0.22022	0.00616	-2.75888	-2.3932	-0.242	STAG3L3	stromal antigen 3-like 3
41362	0.22022	0.00617	-2.75863	-2.3938	-0.28	PTP4A1	protein tyrosine phosphatase type IVA, member 1
26490	0.22041	0.00618	-2.75776	-2.3959	-0.176	GTF2H2C_2///GTF2H2C	GTF2H2 family member C, copy 2///GTF2H2 family member C
38791	0.22041	0.00618	-2.75793	-2.3955	-0.156	TNKS	tankyrase, TRF1-interacting ankyrin-related ADP-ribose polymerase
13000	0.22115	0.00621	-2.75605	-2.4002	-0.307	BCAR1	breast cancer anti-estrogen resistance 1
30638	0.22219	0.00625	-2.75419	-2.4048	-0.191	LONRF1	LON peptidase N-terminal domain and ring finger 1
16209	0.22396	0.00631	-2.75094	-2.4128	-0.352	CASP10	caspase 10, apoptosis-related cysteine peptidase
38857	0.22423	0.00632	2.75025	-2.4145	0.192	AMD1	adenosylmethionine decarboxylase 1
13453	0.22439	0.00634	-2.74932	-2.4168	-0.143	SGCB	sarcoglycan, beta (43kDa dystrophin-associated glycoprotein)
43648	0.22439	0.00635	-2.74903	-2.4175	-0.329	HIST1H2BF	histone cluster 1, H2bf
39364	0.22439	0.00635	2.74892	-2.4178	0.321	PGM2	phosphoglucomutase 2
28063	0.22439	0.00635	-2.74884	-2.418	-0.137	SUGT1	SGT1, suppressor of G2 allele of SKP1 (S. cerevisiae)
6864	0.22458	0.00636	2.74798	-2.4201	0.262	C9orf69	chromosome 9 open reading frame 69
2218	0.22453	0.00636	-2.74834	-2.4192	-0.199	MCL1	myeloid cell leukemia 1
32820	0.22506	0.00639	-2.74668	-2.4233	-0.267	FGD6	FYVE, RhoGEF and PH domain containing 6
30461	0.22506	0.00639	-2.74678	-2.4231	-0.456	LHX6	LIM homeobox 6
32755	0.22528	0.0064	-2.74589	-2.4253	-0.2	DMXL1	Dmx-like 1
27118	0.22528	0.00641	2.74549	-2.4263	0.177	CGNL1	cingulin-like 1
6087	0.22528	0.00641	2.74567	-2.4258	0.299	DDX25	DEAD (Asp-Glu-Ala-Asp) box helicase 25
22432	0.22534	0.00643	-2.74453	-2.4286	-0.17	STK17A	serine/threonine kinase 17a
29156	0.22562	0.00644	2.74382	-2.4304	0.182	ACAD10	acyl-CoA dehydrogenase family, member 10
24758	0.22565	0.00645	-2.74334	-2.4316	-0.235	NUTM2B-AS1	NUTM2B antisense RNA 1
20143	0.22565	0.00646	2.74321	-2.4319	0.267	CCRN4L	CCR4 carbon catabolite repression 4-like (S. cerevisiae)
12346	0.22569	0.00646	2.74282	-2.4329	0.255	COL9A2	collagen, type IX, alpha 2
17171	0.22569	0.00647	-2.74258	-2.4335	-0.463	PLA2G4A	phospholipase A2, group IVA (cytosolic, calcium-dependent)
804	0.22607	0.00649	-2.74117	-2.4369	-0.194	CACNA1B	calcium channel, voltage-dependent, N type, alpha 1B subunit
42973	0.22607	0.00649	-2.74141	-2.4363	-0.659	FOXQ1	forkhead box Q1
31025	0.22607	0.00651	2.74044	-2.4387	0.191	ACP2	acid phosphatase 2, lysosomal
14519	0.22607	0.00651	2.74029	-2.4391	0.321	CXADR	coxsackie virus and adenovirus receptor
36735	0.22607	0.00651	-2.74054	-2.4385	-0.123	MORC2	MORC family CW-type zinc finger 2
19517	0.22669	0.00654	2.73908	-2.4421	0.317	FUS	FUS RNA binding protein
17570	0.22679	0.00656	2.73759	-2.4457	0.247	FGFRL1	fibroblast growth factor receptor-like 1
1651	0.22679	0.00656	-2.73786	-2.4451	-0.174	SP7	Sp7 transcription factor
10583	0.22679	0.00656	2.73798	-2.4448	0.267	TMEM37	transmembrane protein 37
11775	0.22679	0.00657	-2.73725	-2.4466	-0.204	SLC7A6	solute carrier family 7 (amino acid transporter light chain, y+L system), member 6
26787	0.22679	0.00658	-2.73682	-2.4476	-0.271	SSTR1	somatostatin receptor 1
1865	0.22679	0.00659	2.73647	-2.4485	0.384	RGS7	regulator of G-protein signaling 7
13652	0.22679	0.00659	-2.73638	-2.4487	-0.116	ZNF493	zinc finger protein 493
7871	0.22741	0.00663	-2.73442	-2.4535	-0.235	BTG3	BTG family, member 3
35180	0.22741	0.00663	-2.73432	-2.4538	-0.29	LEPR	leptin receptor
13239	0.22819	0.00666	2.73288	-2.4573	0.187	ALDH9A1	aldehyde dehydrogenase 9 family, member A1
36337	0.22874	0.00668	2.73152	-2.4606	0.2	LOXL4	lysyl oxidase-like 4
41234	0.22874	0.0067	-2.73086	-2.4623	-0.303	ABCB1	ATP-binding cassette, sub-family B (MDR/TAP), member 1
29692	0.22874	0.0067	-2.73065	-2.4628	-0.339	DLC1	DLC1 Rho GTPase activating protein
3693	0.22874	0.0067	-2.73066	-2.4628	-0.227	ZMYM2	zinc finger, MYM-type 2
31441	0.2291	0.00672	2.72951	-2.4656	0.284	DHRS13	dehydrogenase/reductase (SDR family) member 13
6112	0.2291	0.00673	-2.72916	-2.4664	-0.227	UGDH	UDP-glucose 6-dehydrogenase
17833	0.2291	0.00675	2.72827	-2.4686	0.338	CA3	carbonic anhydrase III, muscle specific
20198	0.2291	0.00675	2.72837	-2.4684	0.496	CTNNA2	catenin (cadherin-associated protein), alpha 2
17590	0.2291	0.00675	2.72831	-2.4685	0.47	RBM3	RNA binding motif (RNP1, RRM) protein 3
33825	0.2291	0.00675	2.72817	-2.4689	0.207	SSR4P1	signal sequence receptor, delta pseudogene 1
10859	0.22999	0.00678	2.72656	-2.4728	0.231	PFKL	phosphofructokinase, liver
14820	0.23005	0.0068	-2.72564	-2.4751	-0.191	PHC1	polyhomeotic homolog 1 (Drosophila)
9407	0.23062	0.00683	2.72423	-2.4785	0.201	COX11	cytochrome c oxidase assembly homolog 11 (yeast)
21766	0.23062	0.00683	-2.72396	-2.4792	-0.272	DLX1	distal-less homeobox 1
8235	0.23062	0.00683	2.72434	-2.4783	0.193	PDE1A	phosphodiesterase 1A, calmodulin-dependent
17522	0.23124	0.00686	-2.72255	-2.4826	-0.195	PRNT	prion protein (testis specific)
9027	0.23124	0.00686	2.72249	-2.4828	0.344	PCOLCE2	procollagen C-endopeptidase enhancer 2
31398	0.23265	0.00692	-2.71988	-2.4892	-0.18	PTPN21	protein tyrosine phosphatase, non-receptor type 21
20471	0.23277	0.00693	-2.71943	-2.4903	-0.205	TPRXL	tetra-peptide repeat homeobox-like
945	0.23291	0.00694	-2.71894	-2.4914	-0.234	KMT2A	lysine (K)-specific methyltransferase 2A
15068	0.23309	0.00696	2.71786	-2.4941	0.332	N4BP3	NEDD4 binding protein 3
28049	0.23309	0.00696	2.71789	-2.494	0.152	PEBP1	phosphatidylethanolamine binding protein 1
8728	0.23365	0.00698	-2.71676	-2.4968	-0.183	HENMT1	HEN1 methyltransferase homolog 1 (Arabidopsis)
1813	0.23454	0.00702	-2.71492	-2.5013	-0.264	LDB2	LIM domain binding 2
10943	0.23454	0.00702	2.71509	-2.5009	0.146	NUCKS1	nuclear casein kinase and cyclin-dependent kinase substrate 1
1162	0.23468	0.00704	2.71409	-2.5033	0.217	ARL6IP1	ADP-ribosylation factor-like 6 interacting protein 1
3923	0.23468	0.00704	-2.71389	-2.5038	-0.267	PPARG	peroxisome proliferator-activated receptor gamma
2366	0.23473	0.00706	-2.71316	-2.5056	-0.168	NEO1	neogenin 1
43419	0.23473	0.00707	-2.71225	-2.5078	-0.157	UBR2	ubiquitin protein ligase E3 component n-recognin 2
28609	0.23473	0.00707	2.71256	-2.507	0.204	ZBED6CL	ZBED6 C-terminal like
5872	0.23473	0.00708	-2.71196	-2.5085	-0.203	ARL17A	ADP-ribosylation factor-like 17A
21791	0.23473	0.00708	2.71221	-2.5079	0.229	CDC42EP2	CDC42 effector protein (Rho GTPase binding) 2
13057	0.23473	0.00708	-2.71213	-2.5081	-0.125	RPS6KB1	ribosomal protein S6 kinase, 70kDa, polypeptide 1
15624	0.23473	0.00708	2.71188	-2.5087	0.219	LOC100506990	uncharacterized LOC100506990
24541	0.23494	0.00709	2.7113	-2.5101	0.153	SLC31A1	solute carrier family 31 (copper transporter), member 1
1402	0.2351	0.00711	-2.71032	-2.5125	-0.12	ZRANB2	zinc finger, RAN-binding domain containing 2
33464	0.2351	0.00712	-2.71025	-2.5127	-0.27	COX6B2	cytochrome c oxidase subunit VIb polypeptide 2 (testis)
18217	0.2353	0.00713	2.70941	-2.5147	0.222	CLU	clusterin
27277	0.23529	0.00713	2.7097	-2.514	0.171	TSNAX	translin-associated factor X
12011	0.2356	0.00715	-2.70854	-2.5168	-0.186	ADRBK1	adrenergic, beta, receptor kinase 1
9878	0.23611	0.00718	-2.70742	-2.5196	-0.222	TFAP2A	transcription factor AP-2 alpha (activating enhancer binding protein 2 alpha)
19903	0.23676	0.00721	-2.70594	-2.5232	-0.253	SLC40A1	solute carrier family 40 (iron-regulated transporter), member 1
12850	0.23735	0.00723	-2.70483	-2.5259	-0.193	AFMID	arylformamidase
18518	0.23754	0.00725	-2.70405	-2.5277	-0.349	HIST2H2AA4	histone cluster 2, H2aa4
13110	0.23754	0.00725	2.70395	-2.528	0.253	IFNLR1	interferon, lambda receptor 1
19243	0.23754	0.00727	-2.70314	-2.53	-0.157	ELK4	ELK4, ETS-domain protein (SRF accessory protein 1)
17474	0.23754	0.00727	-2.70316	-2.5299	-0.226	EEF1D	eukaryotic translation elongation factor 1 delta (guanine nucleotide exchange protein)
42932	0.23768	0.00729	-2.70191	-2.533	-0.148	TMEM216	transmembrane protein 216
31521	0.23817	0.00733	-2.70021	-2.5371	-0.0897	CNOT10	CCR4-NOT transcription complex, subunit 10
38973	0.23817	0.00733	2.70001	-2.5376	0.135	MED29	mediator complex subunit 29
20937	0.23817	0.00733	-2.70038	-2.5367	-0.285	PPP2R5C	protein phosphatase 2, regulatory subunit B', gamma
5630	0.23817	0.00734	-2.69952	-2.5387	-0.234	CMBL	carboxymethylenebutenolidase homolog (Pseudomonas)
405	0.23817	0.00735	2.69904	-2.5399	0.232	PBLD	phenazine biosynthesis-like protein domain containing
12337	0.23817	0.00736	-2.69877	-2.5406	-0.2	CNTD2	cyclin N-terminal domain containing 2
30794	0.23817	0.00736	2.69893	-2.5402	0.124	RPL15	ribosomal protein L15
31728	0.23829	0.00737	2.69833	-2.5416	0.131	FAM102A	family with sequence similarity 102, member A
21226	0.23901	0.0074	2.69676	-2.5455	0.245	LRRC15	leucine rich repeat containing 15
8730	0.23916	0.00742	2.69593	-2.5475	0.251	MTFP1	mitochondrial fission process 1
45031	0.23916	0.00743	2.69546	-2.5486	0.258	FAM84B	family with sequence similarity 84, member B
11129	0.23916	0.00744	-2.69485	-2.5501	-0.145	CASP9	caspase 9, apoptosis-related cysteine peptidase
32317	0.23916	0.00745	-2.69477	-2.5503	-0.187	C6orf141	chromosome 6 open reading frame 141
31532	0.23916	0.00745	2.69466	-2.5505	0.209	CUEDC1	CUE domain containing 1
12003	0.23916	0.00745	-2.69481	-2.5502	-0.209	KRTDAP	keratinocyte differentiation-associated protein
809	0.23925	0.00746	-2.69427	-2.5515	-0.223	LUZP1	leucine zipper protein 1
20259	0.23944	0.00747	-2.69373	-2.5528	-0.143	PPP1R14B	protein phosphatase 1, regulatory (inhibitor) subunit 14B
33846	0.2399	0.0075	-2.69228	-2.5563	-0.316	CRACR2A	calcium release activated channel regulator 2A
9566	0.2399	0.0075	-2.69228	-2.5563	-0.265	SVIL	supervillin
26615	0.2399	0.0075	-2.69242	-2.556	-0.11	ZC3H11A	zinc finger CCCH-type containing 11A
30412	0.24047	0.00753	-2.6912	-2.5589	-0.263	KIAA1652	KIAA1652 protein
2442	0.24066	0.00754	-2.69066	-2.5602	-0.141	ISCU	iron-sulfur cluster assembly enzyme
33148	0.24104	0.00756	-2.68958	-2.5628	-0.223	WNK1	WNK lysine deficient protein kinase 1
18835	0.24117	0.00757	2.68899	-2.5643	0.171	BCKDHA	branched chain keto acid dehydrogenase E1, alpha polypeptide
23251	0.24117	0.00758	2.68887	-2.5646	0.342	KLHL14	kelch-like family member 14
42508	0.24126	0.00759	-2.68833	-2.5659	-0.161	PPP1R3F	protein phosphatase 1, regulatory subunit 3F
37279	0.24145	0.0076	2.68768	-2.5674	0.248	HSPB7	heat shock 27kDa protein family, member 7 (cardiovascular)
37498	0.24216	0.00764	2.68589	-2.5718	0.114	GPANK1	G patch domain and ankyrin repeats 1
44340	0.24216	0.00765	2.68555	-2.5726	0.183	SLC25A10	solute carrier family 25 (mitochondrial carrier; dicarboxylate transporter), member 10
15248	0.24216	0.00766	-2.68518	-2.5735	-0.109	PRPF18	pre-mRNA processing factor 18
44648	0.24216	0.00767	2.6845	-2.5751	0.388	NETO1	neuropilin (NRP) and tolloid (TLL)-like 1
20818	0.24216	0.00767	2.68447	-2.5752	0.202	SPCS1	signal peptidase complex subunit 1 homolog (S. cerevisiae)
6738	0.24216	0.00767	-2.68472	-2.5746	-0.217	SF1	splicing factor 1
9831	0.24216	0.00768	-2.68438	-2.5754	-0.271	SOX7	SRY (sex determining region Y)-box 7
21814	0.24216	0.00769	2.68395	-2.5764	0.159	GRK6	G protein-coupled receptor kinase 6
29748	0.24216	0.00769	2.68377	-2.5769	0.172	VPS33B	vacuolar protein sorting 33 homolog B (yeast)
32602	0.24229	0.00771	-2.68308	-2.5785	-0.228	PYCR1	pyrroline-5-carboxylate reductase 1
12371	0.24229	0.00771	-2.68306	-2.5786	-0.156	ZNF276	zinc finger protein 276
24900	0.2425	0.00772	2.6825	-2.5799	0.236	AATK	apoptosis-associated tyrosine kinase
7703	0.24259	0.00773	2.68211	-2.5809	0.21	C15orf59	chromosome 15 open reading frame 59
22354	0.2429	0.00774	-2.68142	-2.5826	-0.179	SH3GLB1	SH3-domain GRB2-like endophilin B1
2718	0.24297	0.00775	2.68105	-2.5834	0.236	PKP3	plakophilin 3
27391	0.24311	0.00776	2.68048	-2.5848	0.234	CHDH	choline dehydrogenase
13233	0.24311	0.00777	-2.68033	-2.5852	-0.189	SH3RF1	SH3 domain containing ring finger 1
21894	0.24311	0.00778	2.67981	-2.5864	0.134	MARCKSL1	MARCKS-like 1
12148	0.24311	0.00778	-2.67981	-2.5864	-0.303	LOC100129406	uncharacterized LOC100129406
20867	0.24312	0.00779	-2.67933	-2.5876	-0.233	AVIL	advillin
17277	0.24378	0.00783	2.67737	-2.5923	0.252	CCT6B	chaperonin containing TCP1, subunit 6B (zeta 2)
15091	0.24378	0.00783	2.67771	-2.5915	0.255	MPP7	membrane protein, palmitoylated 7 (MAGUK p55 subfamily member 7)
2523	0.24378	0.00783	2.6777	-2.5915	0.324	ZNF385D	zinc finger protein 385D
41925	0.24378	0.00785	-2.67692	-2.5934	-0.96	RPS4Y1	ribosomal protein S4, Y-linked 1
10690	0.24378	0.00785	-2.6769	-2.5935	-0.207	SMAGP	small cell adhesion glycoprotein
10667	0.24378	0.00785	-2.67651	-2.5944	-0.165	SYNE1	spectrin repeat containing, nuclear envelope 1
32299	0.24378	0.00785	-2.67659	-2.5942	-0.276	SULT1E1	sulfotransferase family 1E, estrogen-preferring, member 1
36230	0.2438	0.00786	2.6761	-2.5954	0.132	INAFM2	InaF-motif containing 2
30466	0.2438	0.00787	-2.67597	-2.5957	-0.31	EBF1	early B-cell factor 1
13090	0.24384	0.00787	-2.67565	-2.5965	-0.157	TMEM258	transmembrane protein 258
8051	0.24393	0.00788	2.67526	-2.5974	0.182	SCAMP1-AS1	SCAMP1 antisense RNA 1
24594	0.24399	0.00789	-2.67492	-2.5982	-0.158	SPOPL	speckle-type POZ protein-like
32507	0.24424	0.00791	-2.67431	-2.5997	-0.319	COL5A2	collagen, type V, alpha 2
7330	0.24446	0.00792	-2.6737	-2.6012	-0.147	ENGASE	endo-beta-N-acetylglucosaminidase
4052	0.24446	0.00792	-2.67348	-2.6017	-0.149	WDR41	WD repeat domain 41
27972	0.24464	0.00794	2.67286	-2.6032	0.288	TMEM158	transmembrane protein 158 (gene/pseudogene)
356	0.24464	0.00795	-2.67246	-2.6041	-0.154	C14orf28	chromosome 14 open reading frame 28
28256	0.24482	0.00796	2.67195	-2.6054	0.163	ZNF629	zinc finger protein 629
4111	0.24496	0.00797	2.67148	-2.6065	0.218	TMEM132A	transmembrane protein 132A
36433	0.24498	0.00798	-2.67121	-2.6071	-0.0963	UBE2A	ubiquitin-conjugating enzyme E2A
17477	0.245	0.00799	-2.67066	-2.6085	-0.208	SMG1	SMG1 phosphatidylinositol 3-kinase-related kinase
29469	0.245	0.00799	-2.67066	-2.6085	-0.178	LOC100506282	uncharacterized LOC100506282
10804	0.24501	0.00801	-2.66964	-2.6109	-0.153	KRBOX4	KRAB box domain containing 4
8476	0.24501	0.00803	-2.66881	-2.6129	-0.164	CDK2AP2	cyclin-dependent kinase 2 associated protein 2
28302	0.24501	0.00803	2.66893	-2.6126	0.285	KCNAB3	potassium voltage-gated channel, shaker-related subfamily, beta member 3
19071	0.24501	0.00803	-2.6687	-2.6132	-0.334	SULT1C2	sulfotransferase family, cytosolic, 1C, member 2
34911	0.24501	0.00803	-2.66881	-2.6129	-0.157	TRIT1	tRNA isopentenyltransferase 1
22174	0.24501	0.00804	2.66833	-2.6141	0.102	CCDC85B	coiled-coil domain containing 85B
32479	0.24501	0.00804	-2.66862	-2.6134	-0.126	PTEN	phosphatase and tensin homolog
35923	0.24501	0.00804	2.66835	-2.614	0.392	TMED9	transmembrane emp24 protein transport domain containing 9
6872	0.24514	0.00806	-2.66771	-2.6156	-0.117	SERINC3	serine incorporator 3
2087	0.24514	0.00807	-2.6672	-2.6168	-0.15	CRLF3	cytokine receptor-like factor 3
43956	0.24514	0.00807	2.66739	-2.6163	0.315	SYT11	synaptotagmin XI
41597	0.24569	0.0081	2.66579	-2.6202	0.29	SBSPON	somatomedin B and thrombospondin, type 1 domain containing
12477	0.24569	0.00811	2.66534	-2.6212	0.377	CXCL10	chemokine (C-X-C motif) ligand 10
40127	0.24569	0.00812	-2.66527	-2.6214	-0.105	RB1	retinoblastoma 1
5220	0.24569	0.00812	-2.66498	-2.6221	-0.196	SMIM12	small integral membrane protein 12
23915	0.24569	0.00813	2.66483	-2.6225	0.138	ATG13	autophagy related 13
34677	0.24594	0.00814	-2.66423	-2.6239	-0.147	SDHD	succinate dehydrogenase complex, subunit D, integral membrane protein
26702	0.24608	0.00815	-2.66374	-2.6251	-0.258	CYTH4	cytohesin 4
19183	0.24608	0.00817	-2.66316	-2.6265	-0.252	PPIC	peptidylprolyl isomerase C (cyclophilin C)
37029	0.24612	0.00818	2.66271	-2.6275	0.443	HSD17B2	hydroxysteroid (17-beta) dehydrogenase 2
42479	0.24623	0.00819	2.6623	-2.6285	0.198	TTC29	tetratricopeptide repeat domain 29
12136	0.24625	0.0082	-2.66156	-2.6303	-0.167	GCC2	GRIP and coiled-coil domain containing 2
33933	0.24625	0.00821	-2.66147	-2.6305	-0.276	FAM26E	family with sequence similarity 26, member E
24203	0.24625	0.00821	2.66126	-2.631	0.214	GLUL	glutamate-ammonia ligase
22075	0.2464	0.00822	-2.66079	-2.6321	-0.196	CYP20A1	cytochrome P450, family 20, subfamily A, polypeptide 1
31754	0.2464	0.00823	-2.66054	-2.6327	-0.157	FAM53B	family with sequence similarity 53, member B
35186	0.24641	0.00824	2.66004	-2.6339	0.212	IRF6	interferon regulatory factor 6
11370	0.24641	0.00824	2.66011	-2.6338	0.217	KCND3	potassium voltage-gated channel, Shal-related subfamily, member 3
28672	0.24732	0.00829	2.65778	-2.6393	0.115	ELF2	E74-like factor 2 (ets domain transcription factor)
40642	0.24732	0.00829	2.658	-2.6388	0.142	TRAPPC4	trafficking protein particle complex 4
10365	0.24732	0.00831	2.65695	-2.6413	0.171	CCDC86	coiled-coil domain containing 86
26671	0.24732	0.00832	2.65656	-2.6423	0.15	KPNB1	karyopherin (importin) beta 1
11074	0.24732	0.00833	-2.65635	-2.6428	-0.25	CCDC50	coiled-coil domain containing 50
44355	0.24732	0.00833	2.65611	-2.6433	0.181	ZNF641	zinc finger protein 641
40751	0.24732	0.00835	-2.65527	-2.6453	-0.265	RASEF	RAS and EF-hand domain containing
40321	0.24732	0.00835	-2.65541	-2.645	-0.162	ZNF83	zinc finger protein 83
10072	0.24732	0.00836	-2.65519	-2.6455	-0.129	MRPL18	mitochondrial ribosomal protein L18
24856	0.24732	0.00836	-2.65509	-2.6458	-0.469	TDRD10	tudor domain containing 10
40050	0.24732	0.00836	-2.65494	-2.6461	-0.207	LOC100507131	uncharacterized LOC100507131
25608	0.24732	0.00837	-2.65469	-2.6467	-0.143	PTEN	phosphatase and tensin homolog
10571	0.24732	0.00838	2.6544	-2.6474	0.209	KIF3B	kinesin family member 3B
14176	0.24732	0.00838	-2.65426	-2.6478	-0.27	S100A10	S100 calcium binding protein A10
31444	0.24783	0.0084	2.6533	-2.6501	0.265	LRRC37A2	leucine rich repeat containing 37, member A2
30283	0.24798	0.00841	-2.6528	-2.6512	-0.204	ANTXR2	anthrax toxin receptor 2
29872	0.24798	0.00842	-2.65259	-2.6517	-0.169	SPG20	spastic paraplegia 20 (Troyer syndrome)
34729	0.24826	0.00844	-2.65169	-2.6539	-0.204	AQPEP	laeverin
9130	0.24826	0.00844	-2.65172	-2.6538	-0.161	TMEM234	transmembrane protein 234
44426	0.24826	0.00847	2.65056	-2.6566	0.166	C20orf141	chromosome 20 open reading frame 141
14941	0.24826	0.00847	2.65045	-2.6568	0.28	IL22RA1	interleukin 22 receptor, alpha 1
39885	0.24826	0.00847	-2.6505	-2.6567	-0.209	MPZL1	myelin protein zero-like 1
7111	0.24826	0.00847	-2.65043	-2.6569	-0.124	TMEM99	transmembrane protein 99
39658	0.24826	0.00848	-2.65015	-2.6576	-0.16	TRAK2	trafficking protein, kinesin binding 2
23	0.24826	0.00848	-2.64997	-2.658	-0.2	ZNF440	zinc finger protein 440
2876	0.24864	0.0085	-2.64919	-2.6599	-0.324	HIST1H2AD	histone cluster 1, H2ad
26197	0.24917	0.00853	-2.64796	-2.6628	-0.525	KDM5D	lysine (K)-specific demethylase 5D
2486	0.24941	0.00855	2.64723	-2.6645	0.148	CDC42EP4	CDC42 effector protein (Rho GTPase binding) 4
15275	0.24941	0.00855	2.64713	-2.6648	0.133	C21orf59	chromosome 21 open reading frame 59
14155	0.25018	0.00859	2.64582	-2.6679	0.33	SLC13A5	solute carrier family 13 (sodium-dependent citrate transporter), member 5
34999	0.25039	0.00861	-2.64503	-2.6698	-0.229	PIEZO2	piezo-type mechanosensitive ion channel component 2
21560	0.25117	0.00864	2.64371	-2.6729	0.144	APEH	acylaminoacyl-peptide hydrolase
44838	0.25196	0.00867	2.64238	-2.6761	0.256	CCNL2	cyclin L2
19216	0.25228	0.00869	-2.64152	-2.6781	-0.477	AR	androgen receptor
17923	0.25247	0.00872	-2.64046	-2.6807	-0.174	NKTR	natural killer cell triggering receptor
29394	0.25247	0.00872	-2.64045	-2.6807	-0.203	PTP4A1	protein tyrosine phosphatase type IVA, member 1
12237	0.25329	0.00877	2.63858	-2.6851	0.184	SLC25A13	solute carrier family 25 (aspartate/glutamate carrier), member 13
13199	0.25329	0.00877	-2.63835	-2.6857	-0.202	TNP2	transition protein 2 (during histone to protamine replacement)
39544	0.25329	0.00877	2.63843	-2.6855	0.241	TM7SF2	transmembrane 7 superfamily member 2
21249	0.25332	0.00878	-2.63806	-2.6863	-0.186	HSP90AB1	heat shock protein 90kDa alpha (cytosolic), class B member 1
4184	0.25362	0.00881	2.63668	-2.6896	0.281	COMP	cartilage oligomeric matrix protein
3452	0.2536	0.00881	-2.63701	-2.6888	-0.506	DCT	dopachrome tautomerase
10672	0.2536	0.00881	-2.63694	-2.689	-0.109	MYO9B	myosin IXB
11451	0.25363	0.00882	-2.63642	-2.6902	-0.313	GATA2	GATA binding protein 2
37999	0.25395	0.00884	2.63574	-2.6919	0.299	GCGR	glucagon receptor
33564	0.25485	0.00888	-2.63426	-2.6954	-0.455	GAS1	growth arrest-specific 1
8962	0.25494	0.00889	-2.63384	-2.6963	-0.196	THAP2	THAP domain containing, apoptosis associated protein 2
23564	0.25494	0.00892	-2.63236	-2.6999	-0.121	RPS23	ribosomal protein S23
40568	0.25494	0.00892	-2.63265	-2.6992	-0.115	RING1	ring finger protein 1
5550	0.25494	0.00893	-2.63226	-2.7001	-0.191	CHD3	chromodomain helicase DNA binding protein 3
5228	0.25494	0.00893	-2.63229	-2.7	-0.286	FUT1	fucosyltransferase 1 (galactoside 2-alpha-L-fucosyltransferase, H blood group)
40907	0.25494	0.00893	-2.63226	-2.7001	-0.198	GCOM1	GRINL1A complex locus 1
20639	0.25494	0.00893	2.63208	-2.7005	0.207	SYT6	synaptotagmin VI
9377	0.25494	0.00894	2.63179	-2.7012	0.244	CPA6	carboxypeptidase A6
32805	0.25494	0.00894	2.63188	-2.701	0.106	SORT1	sortilin 1
2602	0.25494	0.00894	2.63171	-2.7014	0.341	LOC286191	uncharacterized LOC286191
3585	0.25494	0.00895	-2.63139	-2.7022	-0.223	SETD5	SET domain containing 5
11548	0.25494	0.00899	2.62971	-2.7061	0.396	CSE1L-AS1	CSE1L antisense RNA 1
40617	0.25494	0.00899	-2.6299	-2.7057	-0.219	LOC284837	uncharacterized LOC284837
40857	0.25494	0.009	-2.6295	-2.7066	-0.266	MED26	mediator complex subunit 26
23450	0.25494	0.009	2.62946	-2.7067	0.381	KCNJ16	potassium inwardly-rectifying channel, subfamily J, member 16
6149	0.25494	0.00902	2.62886	-2.7082	0.328	CABP7	calcium binding protein 7
22047	0.25494	0.00902	-2.6288	-2.7083	-0.377	COL14A1	collagen, type XIV, alpha 1
8921	0.25494	0.00902	-2.62883	-2.7082	-0.173	MNX1	motor neuron and pancreas homeobox 1
18062	0.25494	0.00903	2.62827	-2.7096	0.274	IGSF11	immunoglobulin superfamily, member 11
35425	0.25494	0.00904	-2.62786	-2.7105	-0.138	SRSF11	serine/arginine-rich splicing factor 11
5908	0.25494	0.00905	2.6274	-2.7116	0.147	PAICS	phosphoribosylaminoimidazole carboxylase, phosphoribosylaminoimidazole succinocarboxamide synthetase
8951	0.25494	0.00906	2.62722	-2.712	0.143	DNPH1	2'-deoxynucleoside 5'-phosphate N-hydrolase 1
38109	0.25494	0.00907	-2.62693	-2.7127	-0.143	ITFG2	integrin alpha FG-GAP repeat containing 2
2702	0.25494	0.00908	2.62625	-2.7143	0.278	OSGEPL1	O-sialoglycoprotein endopeptidase-like 1
20898	0.25494	0.00908	2.6264	-2.714	0.14	RPS6KA2	ribosomal protein S6 kinase, 90kDa, polypeptide 2
34737	0.25494	0.00909	-2.62596	-2.715	-0.264	HIST1H2BN	histone cluster 1, H2bn
33492	0.25494	0.00909	-2.62606	-2.7148	-0.192	STK4	serine/threonine kinase 4
17722	0.25494	0.00909	2.62608	-2.7147	0.381	WNT10A	wingless-type MMTV integration site family, member 10A
43037	0.25494	0.0091	2.62561	-2.7158	0.292	AK4	adenylate kinase 4
1690	0.25494	0.00911	-2.62509	-2.7171	-0.204	C22orf15	chromosome 22 open reading frame 15
28838	0.25494	0.00912	2.62478	-2.7178	0.193	SSR1	signal sequence receptor, alpha
44821	0.25494	0.00912	2.62498	-2.7173	0.198	ZNF92	zinc finger protein 92
32040	0.25494	0.00913	-2.62451	-2.7184	-0.156	CACNA1C	calcium channel, voltage-dependent, L type, alpha 1C subunit
6821	0.25494	0.00913	-2.62428	-2.719	-0.196	DKFZp434L192	uncharacterized protein DKFZp434L192
43887	0.25558	0.00917	-2.62309	-2.7218	-0.318	SNORD14E	small nucleolar RNA, C/D box 14E
17198	0.25558	0.00917	-2.62293	-2.7222	-0.307	ZNF366	zinc finger protein 366
6995	0.25568	0.00919	2.62211	-2.7241	0.235	LEFTY2	left-right determination factor 2
13207	0.25568	0.00919	-2.62224	-2.7238	-0.242	SP100	SP100 nuclear antigen
23127	0.25619	0.00923	-2.62068	-2.7275	-0.146	UBR1	ubiquitin protein ligase E3 component n-recognin 1
37842	0.2566	0.00926	-2.61965	-2.7299	-0.145	ZSWIM6	zinc finger, SWIM-type containing 6
26948	0.25671	0.00927	-2.61913	-2.7311	-0.123	SPEN	spen family transcriptional repressor
18238	0.25671	0.00928	2.61881	-2.7319	0.105	MYL6B	myosin, light chain 6B, alkali, smooth muscle and non-muscle
10543	0.25671	0.00928	2.61879	-2.732	0.252	NDUFA4L2	NADH dehydrogenase (ubiquinone) 1 alpha subcomplex, 4-like 2
9296	0.25686	0.00929	2.61836	-2.733	0.131	TSR1	TSR1, 20S rRNA accumulation, homolog (S. cerevisiae)
39169	0.25707	0.00932	2.61742	-2.7352	0.157	PYCRL	pyrroline-5-carboxylate reductase-like
8639	0.25707	0.00933	-2.61677	-2.7367	-0.211	DGCR8	DGCR8 microprocessor complex subunit
7184	0.25707	0.00933	-2.61672	-2.7368	-0.438	FLRT2	fibronectin leucine rich transmembrane protein 2
39390	0.25707	0.00933	-2.61703	-2.7361	-0.2	TESPA1	thymocyte expressed, positive selection associated 1
27836	0.25707	0.00934	-2.61632	-2.7378	-0.147	ANKRD13D	ankyrin repeat domain 13 family, member D
19354	0.25707	0.00935	2.61621	-2.738	0.324	CDH20	cadherin 20, type 2
38809	0.25707	0.00935	-2.61619	-2.7381	-0.17	HERC4	HECT and RLD domain containing E3 ubiquitin protein ligase 4
43392	0.25721	0.00936	-2.61571	-2.7392	-0.288	PKHD1L1	polycystic kidney and hepatic disease 1 (autosomal recessive)-like 1
17829	0.25721	0.00937	2.61552	-2.7396	0.17	ST3GAL5	ST3 beta-galactoside alpha-2,3-sialyltransferase 5
11941	0.25776	0.0094	-2.61425	-2.7426	-0.0856	DCAF5	DDB1 and CUL4 associated factor 5
31410	0.25776	0.00942	2.61368	-2.744	0.122	CSNK1E	casein kinase 1, epsilon
7472	0.25776	0.00943	2.61315	-2.7452	0.252	GALNT1	polypeptide N-acetylgalactosaminyltransferase 1
15971	0.25776	0.00943	-2.61329	-2.7449	-0.115	RBM26	RNA binding motif protein 26
11478	0.25776	0.00943	-2.61332	-2.7448	-0.227	VPS29	vacuolar protein sorting 29 homolog (S. cerevisiae)
30806	0.2581	0.00945	-2.61245	-2.7469	-0.219	GATM	glycine amidinotransferase (L-arginine:glycine amidinotransferase)
22595	0.25853	0.00947	-2.61163	-2.7488	-0.163	ATXN7L1	ataxin 7-like 1
22072	0.25869	0.00948	-2.61118	-2.7499	-0.153	EIF4EBP2	eukaryotic translation initiation factor 4E binding protein 2
8001	0.25869	0.0095	2.61073	-2.7509	0.293	LINC00282	long intergenic non-protein coding RNA 282
22335	0.25869	0.00951	-2.61016	-2.7523	-0.352	LINC01197	long intergenic non-protein coding RNA 1197
15214	0.25869	0.00952	-2.6098	-2.7531	-0.177	TMEM50A	transmembrane protein 50A
36576	0.25869	0.00953	-2.60949	-2.7539	-0.195	CPO	carboxypeptidase O
3741	0.25869	0.00953	-2.60964	-2.7535	-0.132	RIOK2	RIO kinase 2
31490	0.25869	0.00953	2.60935	-2.7542	0.156	WAC-AS1	WAC antisense RNA 1 (head to head)
12960	0.25869	0.00954	2.60917	-2.7546	0.2	MAP6D1	MAP6 domain containing 1
44485	0.25869	0.00955	-2.60873	-2.7556	-0.516	HSPA6	heat shock 70kDa protein 6 (HSP70B')
30065	0.25869	0.00955	-2.60891	-2.7552	-0.178	SDE2	SDE2 telomere maintenance homolog (S. pombe)
26846	0.25869	0.00957	-2.60806	-2.7572	-0.306	DPT	dermatopontin
13569	0.25869	0.00957	2.60799	-2.7574	0.119	HNRNPUL1	heterogeneous nuclear ribonucleoprotein U-like 1
15905	0.25869	0.00957	2.60798	-2.7574	0.221	TPGS2	tubulin polyglutamylase complex subunit 2
6942	0.25937	0.00961	2.6064	-2.7611	0.112	MCM3	minichromosome maintenance complex component 3
44429	0.25937	0.00962	2.60633	-2.7613	0.237	CHST6	carbohydrate (N-acetylglucosamine 6-O) sulfotransferase 6
17834	0.25968	0.00964	-2.60544	-2.7634	-0.195	POLR2J4	polymerase (RNA) II (DNA directed) polypeptide J4, pseudogene
15309	0.25968	0.00964	2.60545	-2.7633	0.162	TMEM209	transmembrane protein 209
21218	0.25984	0.00965	-2.605	-2.7644	-0.209	TAPT1-AS1	TAPT1 antisense RNA 1 (head to head)
24478	0.26036	0.00968	-2.60408	-2.7666	-0.356	CDH18	cadherin 18, type 2
25913	0.26039	0.00969	-2.60381	-2.7672	-0.42	SEPP1	selenoprotein P, plasma, 1
1134	0.26088	0.00972	2.6025	-2.7703	0.164	COMMD4	COMM domain containing 4
17058	0.26088	0.00973	-2.60225	-2.7708	-0.224	DNAJB4	DnaJ (Hsp40) homolog, subfamily B, member 4
39286	0.26088	0.00974	-2.60195	-2.7715	-0.189	GNG2	guanine nucleotide binding protein (G protein), gamma 2
25569	0.26088	0.00974	-2.60166	-2.7722	-0.118	KIAA0753	KIAA0753
24781	0.26088	0.00975	-2.60154	-2.7725	-0.253	FLT3	fms-related tyrosine kinase 3
18548	0.2619	0.0098	2.5997	-2.7768	0.21	PYCRL	pyrroline-5-carboxylate reductase-like
37602	0.26218	0.00982	-2.59887	-2.7788	-0.201	JADE2	jade family PHD finger 2
14740	0.26218	0.00982	2.59886	-2.7788	0.201	ERBB4	v-erb-b2 avian erythroblastic leukemia viral oncogene homolog 4
21527	0.26218	0.00984	-2.59829	-2.7801	-0.207	CD44	CD44 molecule (Indian blood group)
16278	0.26218	0.00984	-2.59811	-2.7805	-0.244	OGFRL1	opioid growth factor receptor-like 1
4435	0.26218	0.00986	-2.59758	-2.7818	-0.168	DDX11	DEAD/H (Asp-Glu-Ala-Asp/His) box helicase 11
22230	0.26218	0.00986	-2.59756	-2.7818	-0.139	ITFG2	integrin alpha FG-GAP repeat containing 2
18302	0.26218	0.00986	-2.59751	-2.782	-0.268	ZC3HAV1	zinc finger CCCH-type, antiviral 1
23867	0.26218	0.00987	-2.59728	-2.7825	-0.111	ZNF394	zinc finger protein 394
34781	0.26239	0.00989	2.5963	-2.7848	0.184	GYG1	glycogenin 1
28965	0.26239	0.00989	-2.5966	-2.7841	-0.124	ING4	inhibitor of growth family, member 4
32806	0.26239	0.0099	-2.59621	-2.785	-0.283	KLF8	Kruppel-like factor 8
1423	0.26239	0.0099	2.59609	-2.7853	0.205	NOXA1	NADPH oxidase activator 1
27870	0.26242	0.00991	-2.59558	-2.7865	-0.281	MYLK	myosin light chain kinase
28218	0.26267	0.00994	2.59457	-2.7888	0.36	LINC00599	long intergenic non-protein coding RNA 599
6870	0.26268	0.00995	2.59419	-2.7897	0.165	DHX32	DEAH (Asp-Glu-Ala-His) box polypeptide 32
23175	0.26268	0.00996	-2.59411	-2.7899	-0.185	IGF1R	insulin-like growth factor 1 receptor
4058	0.26274	0.00999	-2.59276	-2.7931	-0.151	MRPS10	mitochondrial ribosomal protein S10
13385	0.26274	0.00999	2.59285	-2.7928	0.149	TTC19	tetratricopeptide repeat domain 19
21043	0.26274	0.01	-2.59257	-2.7935	-0.287	BID	BH3 interacting domain death agonist
8129	0.26359	0.01	2.59104	-2.7971	0.336	DNAH17	dynein, axonemal, heavy chain 17
16194	0.26359	0.01	-2.59086	-2.7975	-0.407	GLIS1	GLIS family zinc finger 1
28204	0.26274	0.01	-2.59266	-2.7933	-0.148	RPL28	ribosomal protein L28
17224	0.26388	0.0101	2.59	-2.7995	0.0919	NT5C	5', 3'-nucleotidase, cytosolic
31359	0.26441	0.0101	2.58864	-2.8027	0.243	ASB13	ankyrin repeat and SOCS box containing 13
22703	0.26441	0.0101	-2.58876	-2.8024	-0.249	NLRP1	NLR family, pyrin domain containing 1
27142	0.26373	0.0101	2.59045	-2.7984	0.128	SHFM1	split hand/foot malformation (ectrodactyly) type 1
10798	0.26491	0.0101	-2.58739	-2.8056	-0.235	SOCS6	suppressor of cytokine signaling 6
13185	0.26517	0.0102	2.58628	-2.8082	0.262	BCAT1	branched chain amino-acid transaminase 1, cytosolic
27895	0.26534	0.0102	-2.58455	-2.8122	-0.909	DDX3Y	DEAD (Asp-Glu-Ala-Asp) box helicase 3, Y-linked
31208	0.26508	0.0102	-2.58662	-2.8074	-0.181	DAZ2	deleted in azoospermia 2
43059	0.26523	0.0102	2.58598	-2.8089	0.22	FZD5	frizzled class receptor 5
4331	0.26491	0.0102	2.58722	-2.806	0.237	GPC5	glypican 5
27	0.26491	0.0102	-2.58716	-2.8061	-0.187	LINC00342	long intergenic non-protein coding RNA 342
12550	0.26534	0.0102	-2.58477	-2.8117	-0.51	S100P	S100 calcium binding protein P
3395	0.26531	0.0102	-2.58563	-2.8097	-0.159	TTC17	tetratricopeptide repeat domain 17
19870	0.26531	0.0102	-2.58542	-2.8102	-0.105	WHSC1L1	Wolf-Hirschhorn syndrome candidate 1-like 1
5042	0.2666	0.0103	-2.58168	-2.8189	-0.262	CHSY3	chondroitin sulfate synthase 3
7168	0.26554	0.0103	-2.58378	-2.814	-0.167	CRYGS	crystallin, gamma S
11875	0.26554	0.0103	2.5838	-2.8139	0.219	SMAP1	small ArfGAP 1
33666	0.2666	0.0103	-2.58149	-2.8193	-0.124	TP53TG1	TP53 target 1 (non-protein coding)
8802	0.26742	0.0104	2.57972	-2.8234	0.363	ASB8	ankyrin repeat and SOCS box containing 8
10561	0.26811	0.0104	-2.57749	-2.8286	-0.243	ENC1	ectodermal-neural cortex 1 (with BTB domain)
5221	0.26811	0.0104	-2.57755	-2.8285	-0.166	SOHLH2	spermatogenesis and oogenesis specific basic helix-loop-helix 2
5825	0.2679	0.0104	2.57843	-2.8264	0.219	ZNF687	zinc finger protein 687
1998	0.2679	0.0104	-2.57861	-2.826	-0.141	ZDHHC20	zinc finger, DHHC-type containing 20
43936	0.26817	0.0104	2.57719	-2.8293	0.175	ZAN	zonadhesin
9633	0.26909	0.0105	2.57433	-2.836	0.334	CACNG8	calcium channel, voltage-dependent, gamma subunit 8
20541	0.26909	0.0105	-2.57433	-2.836	-0.176	COG2	component of oligomeric golgi complex 2
44954	0.26909	0.0105	2.57428	-2.8361	0.202	LRRC8E	leucine rich repeat containing 8 family, member E
14768	0.26897	0.0105	2.57547	-2.8333	0.101	NDUFV3	NADH dehydrogenase (ubiquinone) flavoprotein 3, 10kDa
3852	0.26862	0.0105	-2.57615	-2.8317	-0.217	PLAGL1	pleiomorphic adenoma gene-like 1
1601	0.26909	0.0105	-2.57432	-2.836	-0.159	SAAL1	serum amyloid A-like 1
2251	0.26976	0.0106	-2.57256	-2.8401	-0.155	ASPRV1	aspartic peptidase, retroviral-like 1
12174	0.26958	0.0106	-2.57317	-2.8387	-0.227	IRX5	iroquois homeobox 5
2670	0.26976	0.0106	2.57197	-2.8414	0.122	KATNBL1	katanin p80 subunit B-like 1
11399	0.27003	0.0106	-2.57115	-2.8433	-0.144	RBM18	RNA binding motif protein 18
32128	0.26958	0.0106	2.57312	-2.8388	0.14	RBM41	RNA binding motif protein 41
5555	0.27003	0.0106	2.571	-2.8437	0.146	SYAP1	synapse associated protein 1
11736	0.271	0.0107	2.56797	-2.8507	0.246	AIFM3	apoptosis-inducing factor, mitochondrion-associated, 3
4431	0.27119	0.0107	-2.56751	-2.8518	-0.14	GOLGA6L9	golgin A6 family-like 9
33886	0.271	0.0107	-2.56934	-2.8475	-0.128	PEX13	peroxisomal biogenesis factor 13
34230	0.271	0.0107	-2.56893	-2.8485	-0.115	POLG2	polymerase (DNA directed), gamma 2, accessory subunit
36215	0.271	0.0107	-2.56834	-2.8499	-0.316	POM121L8P	POM121 transmembrane nucleoporin-like 8 pseudogene
35529	0.271	0.0107	2.56805	-2.8505	0.313	SLC16A3	solute carrier family 16 (monocarboxylate transporter), member 3
27715	0.271	0.0107	2.56918	-2.8479	0.232	TPGS2	tubulin polyglutamylase complex subunit 2
4497	0.271	0.0107	2.56861	-2.8492	0.205	XRCC2	X-ray repair complementing defective repair in Chinese hamster cells 2
32084	0.27271	0.0108	-2.56413	-2.8596	-0.218	C10orf82	chromosome 10 open reading frame 82
20816	0.27271	0.0108	2.56452	-2.8587	0.148	DEAF1	DEAF1 transcription factor
1594	0.27271	0.0108	-2.56393	-2.86	-0.137	EDEM3	ER degradation enhancer, mannosidase alpha-like 3
37296	0.2727	0.0108	2.56509	-2.8574	0.147	FAM107A	family with sequence similarity 107, member A
39820	0.27186	0.0108	2.56641	-2.8543	0.241	FOLH1B	folate hydrolase 1B
4955	0.27271	0.0108	-2.56455	-2.8586	-0.23	LRRC17	leucine rich repeat containing 17
11299	0.27271	0.0108	-2.56384	-2.8602	-0.175	SLIT2	slit homolog 2 (Drosophila)
19656	0.27271	0.0108	2.56377	-2.8604	0.299	SLC2A14	solute carrier family 2 (facilitated glucose transporter), member 14
39385	0.27361	0.0109	-2.56196	-2.8646	-0.164	GFPT1	glutamine--fructose-6-phosphate transaminase 1
5172	0.27307	0.0109	-2.56308	-2.862	-0.227	LMO7DN	LMO7 downstream neighbor
34148	0.27308	0.0109	-2.56286	-2.8625	-0.436	PTGDR	prostaglandin D2 receptor (DP)
18140	0.27421	0.0109	-2.56095	-2.8669	-0.214	STXBP6	syntaxin binding protein 6 (amisyn)
22587	0.27515	0.011	2.55953	-2.8702	0.193	ABCA13	ATP-binding cassette, sub-family A (ABC1), member 13
13236	0.2763	0.011	-2.55782	-2.8741	-0.251	HIST1H4A	histone cluster 1, H4a
35678	0.27669	0.0111	2.55703	-2.876	0.209	CLUH	clustered mitochondria (cluA/CLU1) homolog
9931	0.27694	0.0111	-2.55541	-2.8797	-0.138	CYLD	cylindromatosis (turban tumor syndrome)
31146	0.27694	0.0111	2.55505	-2.8805	0.251	IZUMO4	IZUMO family member 4
15082	0.27694	0.0111	-2.55448	-2.8819	-0.176	L3MBTL1	l(3)mbt-like 1 (Drosophila)
541	0.27694	0.0111	2.55404	-2.8829	0.358	PPP4R4	protein phosphatase 4, regulatory subunit 4
12859	0.27694	0.0111	-2.55426	-2.8824	-0.129	STAM2	signal transducing adaptor molecule (SH3 domain and ITAM motif) 2
4292	0.27669	0.0111	2.55689	-2.8763	0.183	LOC100506271	uncharacterized LOC100506271
25383	0.27743	0.0112	2.55226	-2.887	0.224	ADD2	adducin 2 (beta)
27855	0.27694	0.0112	2.55375	-2.8835	0.293	FZD5	frizzled class receptor 5
446	0.27743	0.0112	-2.55283	-2.8856	-0.172	LINC01000	long intergenic non-protein coding RNA 1000
5989	0.27743	0.0112	-2.55232	-2.8868	-0.156	ST13	suppression of tumorigenicity 13 (colon carcinoma) (Hsp70 interacting protein)
6653	0.27694	0.0112	-2.55396	-2.8831	-0.184	WNT7A	wingless-type MMTV integration site family, member 7A
21589	0.27865	0.0113	-2.54962	-2.893	-0.192	KLF7	Kruppel-like factor 7 (ubiquitous)
41499	0.27916	0.0113	-2.54836	-2.8959	-0.141	LIX1L	Lix1 homolog (chicken) like
43391	0.27916	0.0113	2.54833	-2.896	0.141	PLA2G12A	phospholipase A2, group XIIA
15726	0.27885	0.0113	2.54915	-2.8941	0.38	SBSPON	somatomedin B and thrombospondin, type 1 domain containing
38351	0.27974	0.0114	2.5463	-2.9007	0.31	DHCR24	24-dehydrocholesterol reductase
21565	0.27991	0.0114	-2.54567	-2.9021	-0.121	BANF1	barrier to autointegration factor 1
22654	0.28006	0.0114	2.54525	-2.9031	0.128	PCGF5	polycomb group ring finger 5
36626	0.27974	0.0114	-2.5461	-2.9011	-0.169	RBM6	RNA binding motif protein 6
17346	0.27974	0.0114	2.54634	-2.9006	0.156	SFT2D3	SFT2 domain containing 3
13774	0.28017	0.0114	2.54491	-2.9039	0.214	TMEM151A	transmembrane protein 151A
18558	0.28127	0.0115	-2.54227	-2.9099	-0.175	AGAP7P	ArfGAP with GTPase domain, ankyrin repeat and PH domain 7, pseudogene
40300	0.28102	0.0115	-2.54318	-2.9078	-0.185	C22orf23	chromosome 22 open reading frame 23
12589	0.28035	0.0115	-2.54446	-2.9049	-0.261	F11	coagulation factor XI
37220	0.28127	0.0115	-2.54189	-2.9108	-0.199	HIST3H2BB	histone cluster 3, H2bb
26449	0.28127	0.0115	-2.54201	-2.9105	-0.123	MPP1	membrane protein, palmitoylated 1, 55kDa
42383	0.28127	0.0115	-2.54179	-2.911	-0.682	RSPO3	R-spondin 3
5034	0.28127	0.0115	-2.54208	-2.9103	-0.178	SPG20	spastic paraplegia 20 (Troyer syndrome)
28750	0.28036	0.0115	-2.54424	-2.9054	-0.175	PRO1082	uncharacterized protein PRO1082
19069	0.28223	0.0116	-2.53931	-2.9167	-0.372	ANO1	anoctamin 1, calcium activated chloride channel
6337	0.2821	0.0116	-2.5399	-2.9154	-0.188	ABCA10	ATP-binding cassette, sub-family A (ABC1), member 10
22000	0.28223	0.0116	-2.53935	-2.9166	-0.184	C2CD4C	C2 calcium-dependent domain containing 4C
40637	0.28147	0.0116	2.54134	-2.912	0.268	SMKR1	small lysine-rich protein 1
20917	0.28381	0.0117	-2.53562	-2.9251	-0.269	ITM2A	integral membrane protein 2A
34793	0.28362	0.0117	-2.53607	-2.9241	-0.189	KIR3DL2	killer cell immunoglobulin-like receptor, three domains, long cytoplasmic tail, 2
38739	0.28346	0.0117	2.53691	-2.9222	0.22	KIF6	kinesin family member 6
2920	0.28283	0.0117	-2.53834	-2.9189	-0.187	OLFM4	olfactomedin 4
16933	0.28348	0.0117	-2.53646	-2.9232	-0.189	RGS11	regulator of G-protein signaling 11
14020	0.28321	0.0117	-2.53765	-2.9205	-0.174	UBXN8	UBX domain protein 8
44081	0.28396	0.0118	2.535	-2.9265	0.192	CADM4	cell adhesion molecule 4
23353	0.28527	0.0118	2.53253	-2.9322	0.24	EFHC2	EF-hand domain (C-terminal) containing 2
13613	0.28527	0.0118	-2.5323	-2.9327	-0.36	FOXP1	forkhead box P1
14282	0.28391	0.0118	-2.53529	-2.9259	-0.222	HIP1	huntingtin interacting protein 1
40406	0.28527	0.0118	2.53244	-2.9324	0.196	PRKCB	protein kinase C, beta
7823	0.28527	0.0118	2.53298	-2.9312	0.159	SLC43A2	solute carrier family 43 (amino acid system L transporter), member 2
8899	0.28638	0.0119	-2.5305	-2.9368	-0.195	SLX4IP	SLX4 interacting protein
11452	0.28605	0.0119	2.53112	-2.9354	0.16	ZMYM5	zinc finger, MYM-type 5
22339	0.28769	0.012	2.52827	-2.9419	0.179	EHMT2	euchromatic histone-lysine N-methyltransferase 2
34647	0.28807	0.012	2.52697	-2.9449	0.319	FAM69C	family with sequence similarity 69, member C
35345	0.28807	0.012	-2.52696	-2.9449	-0.292	GABPB2	GA binding protein transcription factor, beta subunit 2
1964	0.28726	0.012	-2.52918	-2.9399	-0.159	KRTAP4-6	keratin associated protein 4-6
25816	0.28807	0.012	-2.52671	-2.9455	-0.142	LAT	linker for activation of T cells
39205	0.28807	0.012	2.52671	-2.9455	0.135	RCN2	reticulocalbin 2, EF-hand calcium binding domain
19715	0.28897	0.0121	-2.52496	-2.9495	-0.345	CLIC2	chloride intracellular channel 2
44046	0.28941	0.0121	-2.52419	-2.9512	-0.152	NUDT9	nudix (nucleoside diphosphate linked moiety X)-type motif 9
16942	0.28845	0.0121	-2.52602	-2.947	-0.113	TMEM218	transmembrane protein 218
15626	0.28992	0.0122	2.52197	-2.9563	0.248	ACAD10	acyl-CoA dehydrogenase family, member 10
14260	0.28992	0.0122	2.52202	-2.9562	0.225	C21orf62	chromosome 21 open reading frame 62
16197	0.29059	0.0122	-2.52063	-2.9593	-0.183	CNTN1	contactin 1
42452	0.28992	0.0122	2.52275	-2.9545	0.306	GABRG3	gamma-aminobutyric acid (GABA) A receptor, gamma 3
30456	0.29028	0.0122	-2.52124	-2.9579	-0.181	PADI4	peptidyl arginine deiminase, type IV
6279	0.29059	0.0122	2.52043	-2.9598	0.439	PDK1	pyruvate dehydrogenase kinase, isozyme 1
38157	0.28992	0.0122	2.5224	-2.9553	0.286	ST7-AS1	ST7 antisense RNA 1
5343	0.28992	0.0122	2.52217	-2.9558	0.168	LOC100129775	uncharacterized LOC100129775
37694	0.29106	0.0123	-2.51966	-2.9615	-0.204	DISP1	dispatched homolog 1 (Drosophila)
33569	0.29141	0.0123	-2.51877	-2.9636	-0.209	LIFR	leukemia inhibitory factor receptor alpha
7161	0.2917	0.0123	-2.51782	-2.9657	-0.161	SSBP1	single-stranded DNA binding protein 1, mitochondrial
14036	0.29141	0.0123	-2.5186	-2.964	-0.216	SDHAP2	succinate dehydrogenase complex, subunit A, flavoprotein pseudogene 2
12437	0.29223	0.0124	2.51654	-2.9686	0.203	ACTR1A	ARP1 actin-related protein 1 homolog A, centractin alpha (yeast)
734	0.29223	0.0124	-2.51659	-2.9685	-0.174	KRT6C	keratin 6C
19512	0.29297	0.0124	2.51543	-2.9711	0.356	OPCML	opioid binding protein/cell adhesion molecule-like
10617	0.29442	0.0125	2.51288	-2.9769	0.187	DTD1	D-tyrosyl-tRNA deacylase 1
1559	0.29461	0.0125	-2.51237	-2.9781	-0.191	LOC283788	FSHD region gene 1 pseudogene
16808	0.29461	0.0125	-2.51212	-2.9786	-0.118	IPPK	inositol 1,3,4,5,6-pentakisphosphate 2-kinase
32808	0.29381	0.0125	-2.51397	-2.9744	-0.236	NDNF	neuron-derived neurotrophic factor
27993	0.29442	0.0125	-2.51282	-2.9771	-0.182	PEAK1	pseudopodium-enriched atypical kinase 1
35774	0.29461	0.0125	2.51173	-2.9795	0.182	LOC90768	uncharacterized LOC90768
23830	0.29461	0.0126	2.51134	-2.9804	0.232	C16orf93	chromosome 16 open reading frame 93
37112	0.29536	0.0126	2.5102	-2.983	0.16	DCAF16	DDB1 and CUL4 associated factor 16
17617	0.29536	0.0126	-2.51002	-2.9834	-0.17	DDI1	DNA-damage inducible 1 homolog 1 (S. cerevisiae)
29013	0.29576	0.0126	2.50911	-2.9855	0.287	LDHA	lactate dehydrogenase A
42781	0.29541	0.0126	-2.50975	-2.984	-0.202	STAT3	signal transducer and activator of transcription 3 (acute-phase response factor)
17669	0.29602	0.0127	-2.50669	-2.9909	-0.14	C21orf91	chromosome 21 open reading frame 91
12072	0.29593	0.0127	-2.5087	-2.9864	-0.155	MID1	midline 1
9592	0.29601	0.0127	-2.50827	-2.9874	-0.199	PDXDC2P	pyridoxal-dependent decarboxylase domain containing 2, pseudogene
21300	0.29602	0.0127	2.50632	-2.9918	0.23	SEC14L4	SEC14-like 4 (S. cerevisiae)
13130	0.29602	0.0127	-2.50669	-2.9909	-0.19	STK38	serine/threonine kinase 38
32414	0.29602	0.0127	2.50639	-2.9916	0.133	UBE2E3	ubiquitin-conjugating enzyme E2E 3
3159	0.29601	0.0127	-2.50737	-2.9894	-0.214	ZEB2	zinc finger E-box binding homeobox 2
14727	0.29602	0.0128	-2.50348	-2.9982	-0.167	DCBLD1	discoidin, CUB and LCCL domain containing 1
32990	0.29602	0.0128	-2.50506	-2.9946	-0.135	FBXO25	F-box protein 25
25002	0.29602	0.0128	-2.50592	-2.9927	-0.196	KLF6	Kruppel-like factor 6
16060	0.29602	0.0128	2.50328	-2.9987	0.24	LRRN1	leucine rich repeat neuronal 1
7270	0.29602	0.0128	-2.5053	-2.9941	-0.175	OTUD1	OTU deubiquitinase 1
9399	0.29602	0.0128	-2.5049	-2.995	-0.128	PNPT1	polyribonucleotide nucleotidyltransferase 1
33423	0.29602	0.0128	2.50466	-2.9955	0.103	PSMG1	proteasome (prosome, macropain) assembly chaperone 1
5262	0.29602	0.0128	-2.50356	-2.998	-0.261	RBPMS-AS1	RBPMS antisense RNA 1
27820	0.29602	0.0128	2.5035	-2.9982	0.182	TLCD2	TLC domain containing 2
7688	0.29602	0.0128	-2.50533	-2.994	-0.172	ZNF273	zinc finger protein 273
33658	0.29696	0.0129	2.50152	-3.0026	0.223	KIAA2022	KIAA2022
32694	0.29726	0.0129	-2.50095	-3.0039	-0.135	OTUD1	OTU deubiquitinase 1
7781	0.29805	0.013	-2.4977	-3.0112	-0.265	AHRR	aryl-hydrocarbon receptor repressor
5614	0.29739	0.013	-2.50016	-3.0057	-0.272	C16orf89	chromosome 16 open reading frame 89
12411	0.29805	0.013	-2.49778	-3.0111	-0.178	CRYGS	crystallin, gamma S
9487	0.29805	0.013	2.49811	-3.0103	0.162	DEAF1	DEAF1 transcription factor
25755	0.29739	0.013	-2.50003	-3.006	-0.225	KGFLP1	fibroblast growth factor 7 pseudogene
24460	0.29805	0.013	-2.49829	-3.0099	-0.172	PTMA	prothymosin, alpha
36210	0.29739	0.013	-2.49998	-3.0061	-0.165	RBCK1	RanBP-type and C3HC4-type zinc finger containing 1
27166	0.29739	0.013	-2.49998	-3.0061	-0.149	TCHP	trichoplein, keratin filament binding
9540	0.29805	0.013	2.49838	-3.0097	0.338	LOC284570	uncharacterized LOC284570
30779	0.29744	0.013	-2.49953	-3.0071	-0.128	MAFG	v-maf avian musculoaponeurotic fibrosarcoma oncogene homolog G
3428	0.29827	0.0131	2.49649	-3.014	0.246	FAM20C	family with sequence similarity 20, member C
34623	0.29854	0.0131	-2.49595	-3.0152	-0.22	HIST1H2AJ	histone cluster 1, H2aj
13328	0.29886	0.0131	-2.4948	-3.0178	-0.165	KIDINS220	kinase D-interacting substrate, 220kDa
17838	0.29885	0.0131	2.49518	-3.0169	0.156	MECOM	MDS1 and EVI1 complex locus
18998	0.29819	0.0131	2.49678	-3.0133	0.146	MVK	mevalonate kinase
17877	0.29805	0.0131	-2.49743	-3.0119	-0.12	PIGK	phosphatidylinositol glycan anchor biosynthesis, class K
1862	0.29806	0.0131	-2.49714	-3.0125	-0.204	TMEM178A	transmembrane protein 178A
40470	0.29805	0.0131	-2.49735	-3.012	-0.134	USP6NL	USP6 N-terminal like
5190	0.29886	0.0132	-2.49355	-3.0206	-0.378	ADCY7	adenylate cyclase 7
42261	0.29886	0.0132	2.49412	-3.0193	0.256	CYP2B6	cytochrome P450, family 2, subfamily B, polypeptide 6
921	0.29886	0.0132	2.49411	-3.0193	0.211	GLRA2	glycine receptor, alpha 2
524	0.29886	0.0132	-2.49376	-3.0201	-0.114	NCOA3	nuclear receptor coactivator 3
17235	0.29886	0.0132	-2.49433	-3.0188	-0.123	RANBP10	RAN binding protein 10
43903	0.29886	0.0132	-2.49362	-3.0204	-0.214	SRGAP2C	SLIT-ROBO Rho GTPase activating protein 2C
16825	0.29886	0.0132	2.49388	-3.0199	0.191	ST6GALNAC2	ST6 (alpha-N-acetyl-neuraminyl-2,3-beta-galactosyl-1,3)-N-acetylgalactosaminide alpha-2,6-sialyltransferase 2
4057	0.30014	0.0133	-2.49161	-3.025	-0.16	ARMCX6	armadillo repeat containing, X-linked 6
28200	0.30131	0.0133	-2.4894	-3.0299	-0.239	DNAH17	dynein, axonemal, heavy chain 17
18100	0.30042	0.0133	2.49106	-3.0262	0.237	PACSIN3	protein kinase C and casein kinase substrate in neurons 3
42097	0.30131	0.0133	2.4894	-3.0299	0.238	SLC4A4	solute carrier family 4 (sodium bicarbonate cotransporter), member 4
21889	0.30051	0.0133	-2.49076	-3.0269	-0.166	UHMK1	U2AF homology motif (UHM) kinase 1
3812	0.30133	0.0134	-2.48917	-3.0304	-0.329	CLEC4D	C-type lectin domain family 4, member D
43496	0.30168	0.0134	2.48789	-3.0333	0.145	GYG1	glycogenin 1
8086	0.30174	0.0134	-2.48664	-3.0361	-0.108	HLA-F-AS1	HLA-F antisense RNA 1
37156	0.30141	0.0134	2.48887	-3.0311	0.176	MALT1	mucosa associated lymphoid tissue lymphoma translocation gene 1
37443	0.30168	0.0134	-2.48751	-3.0342	-0.64	SNAI2	snail family zinc finger 2
30226	0.30168	0.0134	2.48753	-3.0341	0.209	ZNF714	zinc finger protein 714
23231	0.30319	0.0135	-2.48415	-3.0417	-0.206	CARD8	caspase recruitment domain family, member 8
9221	0.30254	0.0135	-2.48513	-3.0395	-0.183	CHRD	chordin
44865	0.30174	0.0135	2.48649	-3.0365	0.189	RTKN2	rhotekin 2
13655	0.30174	0.0135	-2.48648	-3.0365	-0.16	SCARB2	scavenger receptor class B, member 2
25975	0.30183	0.0135	-2.48618	-3.0372	-0.125	TTC28	tetratricopeptide repeat domain 28
36146	0.30373	0.0136	2.48262	-3.0452	0.226	ASH1L-AS1	ASH1L antisense RNA 1
184	0.30373	0.0136	-2.48296	-3.0444	-0.133	ATG5	autophagy related 5
37087	0.30373	0.0136	2.48231	-3.0458	0.122	CAMLG	calcium modulating ligand
20673	0.30356	0.0136	-2.48351	-3.0432	-0.177	FAM71E2	family with sequence similarity 71, member E2
29473	0.30373	0.0136	-2.48204	-3.0464	-0.0908	GALT	galactose-1-phosphate uridylyltransferase
13172	0.30373	0.0136	-2.48154	-3.0476	-0.375	HTATIP2	HIV-1 Tat interactive protein 2, 30kDa
27164	0.30373	0.0136	2.48194	-3.0467	0.167	TMTC4	transmembrane and tetratricopeptide repeat containing 4
20378	0.30373	0.0136	2.48159	-3.0475	0.193	ZNF525	zinc finger protein 525
36921	0.30373	0.0137	-2.48115	-3.0485	-0.39	ATP10A	ATPase, class V, type 10A
29713	0.30429	0.0137	2.47863	-3.0541	0.11	DGCR6L	DiGeorge syndrome critical region gene 6-like
43305	0.30387	0.0137	-2.48054	-3.0498	-0.133	FANCL	Fanconi anemia, complementation group L
28534	0.30429	0.0137	2.47944	-3.0523	0.166	FADS1	fatty acid desaturase 1
26263	0.30403	0.0137	-2.47997	-3.0511	-0.117	NISCH	nischarin
2158	0.30387	0.0137	-2.48036	-3.0502	-0.555	PLAGL1	pleiomorphic adenoma gene-like 1
4352	0.30387	0.0137	-2.4804	-3.0501	-0.296	TGFB1I1	transforming growth factor beta 1 induced transcript 1
26404	0.30373	0.0137	-2.48112	-3.0485	-0.177	LOC101929762	uncharacterized LOC101929762
14734	0.30429	0.0137	-2.47876	-3.0538	-0.175	ZNF493	zinc finger protein 493
36723	0.30429	0.0138	2.47779	-3.056	0.233	ALDOAP2	aldolase A, fructose-bisphosphate pseudogene 2
24858	0.3044	0.0138	-2.47593	-3.0601	-0.217	CYP39A1	cytochrome P450, family 39, subfamily A, polypeptide 1
10732	0.30429	0.0138	2.4777	-3.0562	0.128	ERLEC1	endoplasmic reticulum lectin 1
189	0.3044	0.0138	2.47701	-3.0577	0.234	MAOB	monoamine oxidase B
36010	0.30429	0.0138	-2.47792	-3.0557	-0.124	NFYB	nuclear transcription factor Y, beta
17385	0.30429	0.0138	-2.47818	-3.0551	-0.205	PDLIM2	PDZ and LIM domain 2 (mystique)
20882	0.30429	0.0138	2.47791	-3.0557	0.455	PROX1	prospero homeobox 1
29732	0.3044	0.0138	2.47661	-3.0586	0.168	SCARA3	scavenger receptor class A, member 3
10895	0.30482	0.0139	2.47393	-3.0646	0.342	CHST2	carbohydrate (N-acetylglucosamine-6-O) sulfotransferase 2
42100	0.3044	0.0139	-2.47507	-3.0621	-0.17	KANSL1L	KAT8 regulatory NSL complex subunit 1-like
27287	0.3044	0.0139	-2.47585	-3.0603	-0.092	LUC7L2	LUC7-like 2 (S. cerevisiae)
12825	0.3044	0.0139	-2.47531	-3.0615	-0.124	MLLT10	myeloid/lymphoid or mixed-lineage leukemia (trithorax homolog, Drosophila); translocated to, 10
18478	0.3044	0.0139	-2.47553	-3.061	-0.104	RPL23A	ribosomal protein L23a
20959	0.3044	0.0139	2.47501	-3.0622	0.155	SLC16A11	solute carrier family 16, member 11
35483	0.30482	0.0139	2.4741	-3.0642	0.207	SLC4A4	solute carrier family 4 (sodium bicarbonate cotransporter), member 4
22604	0.3044	0.0139	2.47571	-3.0606	0.356	TOX3	TOX high mobility group box family member 3
37877	0.30476	0.0139	2.4744	-3.0635	0.109	TRPT1	tRNA phosphotransferase 1
711	0.30549	0.014	2.47216	-3.0686	0.128	EBNA1BP2	EBNA1 binding protein 2
34108	0.30599	0.014	-2.4713	-3.0705	-0.22	FEM1B	fem-1 homolog b (C. elegans)
3936	0.30549	0.014	-2.47224	-3.0684	-0.204	MCM9	minichromosome maintenance complex component 9
19417	0.30549	0.014	2.4722	-3.0685	0.259	SHANK2	SH3 and multiple ankyrin repeat domains 2
37553	0.30648	0.0141	2.4702	-3.0729	0.146	ATP7A	ATPase, Cu++ transporting, alpha polypeptide
37737	0.3065	0.0141	2.46936	-3.0748	0.236	CHST10	carbohydrate sulfotransferase 10
29442	0.3065	0.0141	2.46868	-3.0763	0.285	GLYATL1	glycine-N-acyltransferase-like 1
23265	0.3065	0.0141	2.46911	-3.0754	0.161	OR1G1	olfactory receptor, family 1, subfamily G, member 1
11425	0.3065	0.0141	-2.46918	-3.0752	-0.607	SOST	sclerostin
29127	0.30648	0.0141	-2.47024	-3.0728	-0.22	SMAGP	small cell adhesion glycoprotein
18210	0.3065	0.0141	2.46817	-3.0774	0.243	SPOCK1	sparc/osteonectin, cwcv and kazal-like domains proteoglycan (testican) 1
17315	0.3065	0.0141	2.46834	-3.0771	0.227	LOC100289361	uncharacterized LOC100289361
31134	0.30758	0.0142	2.46595	-3.0824	0.272	BMPR1B	bone morphogenetic protein receptor, type IB
9105	0.3065	0.0142	-2.46804	-3.0777	-0.138	C11orf54	chromosome 11 open reading frame 54
8847	0.3065	0.0142	-2.46785	-3.0782	-0.222	DLC1	DLC1 Rho GTPase activating protein
36307	0.3065	0.0142	2.468	-3.0778	0.303	DYNLRB2	dynein, light chain, roadblock-type 2
28020	0.30758	0.0142	-2.46553	-3.0833	-0.365	MYCT1	myc target 1
24701	0.3065	0.0142	-2.46788	-3.0781	-0.243	P4HA1	prolyl 4-hydroxylase, alpha polypeptide I
41948	0.30779	0.0143	-2.46332	-3.0883	-0.147	APBB2	amyloid beta (A4) precursor protein-binding, family B, member 2
7312	0.30758	0.0143	-2.46426	-3.0862	-0.15	BGLAP	bone gamma-carboxyglutamate (gla) protein
21645	0.30758	0.0143	-2.46471	-3.0852	-0.181	CXorf36	chromosome X open reading frame 36
31085	0.30779	0.0143	-2.46368	-3.0874	-0.244	FLNB	filamin B, beta
40604	0.30758	0.0143	2.46511	-3.0843	0.259	MED12L	mediator complex subunit 12-like
18376	0.30758	0.0143	-2.46442	-3.0858	-0.132	PAFAH1B1	platelet-activating factor acetylhydrolase 1b, regulatory subunit 1 (45kDa)
44900	0.30758	0.0143	2.46526	-3.0839	0.175	TOM1L1	target of myb1 (chicken)-like 1
22362	0.30758	0.0143	2.46487	-3.0848	0.247	TRDN	triadin
1438	0.30758	0.0143	-2.46498	-3.0846	-0.176	TPD52L2	tumor protein D52-like 2
14587	0.30833	0.0144	-2.46185	-3.0915	-0.196	CD8B	CD8b molecule
31925	0.309	0.0144	-2.46054	-3.0944	-0.182	FAM173B	family with sequence similarity 173, member B
5560	0.30818	0.0144	2.46259	-3.0899	0.13	MMP28	matrix metallopeptidase 28
22170	0.30829	0.0144	2.46226	-3.0906	0.249	NANOS1	nanos homolog 1 (Drosophila)
12806	0.309	0.0144	2.46046	-3.0946	0.216	ARHGEF37	Rho guanine nucleotide exchange factor (GEF) 37
13814	0.309	0.0144	2.46053	-3.0945	0.225	TAOK2	TAO kinase 2
35959	0.31049	0.0145	-2.45831	-3.0994	-0.207	GUCY1A3	guanylate cyclase 1, soluble, alpha 3
10655	0.31093	0.0146	-2.45646	-3.1035	-0.627	GAL	galanin/GMAP prepropeptide
40811	0.31082	0.0146	-2.45736	-3.1015	-0.237	PRTN3	proteinase 3
5724	0.31093	0.0146	-2.45665	-3.1031	-0.175	LOC101927178	uncharacterized LOC101927178
19176	0.31095	0.0146	-2.45625	-3.104	-0.29	VASH2	vasohibin 2
6763	0.31093	0.0146	-2.45691	-3.1025	-0.164	ZNF600	zinc finger protein 600
35253	0.31161	0.0147	2.4549	-3.1069	0.0791	ARL6IP4	ADP-ribosylation factor-like 6 interacting protein 4
17759	0.31231	0.0147	2.4535	-3.11	0.156	CTSF	cathepsin F
19659	0.31232	0.0147	-2.45312	-3.1109	-0.191	CSAG1	chondrosarcoma associated gene 1
11699	0.31232	0.0147	-2.4531	-3.1109	-0.244	F2RL3	coagulation factor II (thrombin) receptor-like 3
19415	0.31161	0.0147	-2.45496	-3.1068	-0.208	RAPGEF3	Rap guanine nucleotide exchange factor (GEF) 3
32914	0.31224	0.0147	-2.45397	-3.109	-0.19	RPL10	ribosomal protein L10
28578	0.31227	0.0147	-2.45374	-3.1095	-0.111	RBM25	RNA binding motif protein 25
10208	0.31232	0.0148	-2.45247	-3.1123	-0.295	ART3	ADP-ribosyltransferase 3
34266	0.31232	0.0148	-2.45201	-3.1133	-0.262	BTNL9	butyrophilin-like 9
38539	0.31232	0.0148	-2.45198	-3.1134	-0.118	CENPT	centromere protein T
34009	0.31232	0.0148	-2.45281	-3.1116	-0.152	FAM120C	family with sequence similarity 120C
40390	0.31253	0.0148	2.45077	-3.1161	0.299	GAPDH	glyceraldehyde-3-phosphate dehydrogenase
18084	0.31232	0.0148	-2.45205	-3.1133	-0.159	GUCY1A3	guanylate cyclase 1, soluble, alpha 3
15343	0.31232	0.0148	-2.45171	-3.114	-0.147	NCBP2	nuclear cap binding protein subunit 2, 20kDa
6856	0.31252	0.0148	-2.45098	-3.1156	-0.391	SFTPC	surfactant protein C
11602	0.31232	0.0148	-2.45148	-3.1145	-0.208	UBASH3A	ubiquitin associated and SH3 domain containing A
13390	0.3135	0.0149	-2.44844	-3.1213	-0.24	ARL17B	ADP-ribosylation factor-like 17B
19738	0.3135	0.0149	2.44805	-3.1221	0.284	C7orf31	chromosome 7 open reading frame 31
2213	0.3135	0.0149	-2.44816	-3.1219	-0.264	CDK1	cyclin-dependent kinase 1
27685	0.3135	0.0149	2.44795	-3.1223	0.187	MTMR1	myotubularin related protein 1
13103	0.3135	0.0149	-2.44883	-3.1204	-0.409	RASL11A	RAS-like, family 11, member A
12846	0.31364	0.015	-2.44658	-3.1254	-0.174	ALDOB	aldolase B, fructose-bisphosphate
23092	0.31364	0.015	-2.44638	-3.1258	-0.328	ANKRD20A11P	ankyrin repeat domain 20 family, member A11, pseudogene
40860	0.31386	0.015	2.44565	-3.1274	0.627	CRYAA	crystallin, alpha A
37098	0.31364	0.015	2.44692	-3.1246	0.209	IQSEC3	IQ motif and Sec7 domain 3
7448	0.31364	0.015	-2.44705	-3.1243	-0.0918	NCKAP5L	NCK-associated protein 5-like
33923	0.31364	0.015	-2.44734	-3.1237	-0.144	PNISR	PNN-interacting serine/arginine-rich protein
18233	0.31364	0.015	-2.44654	-3.1255	-0.128	TOE1	target of EGR1, member 1 (nuclear)
14520	0.31364	0.015	2.44628	-3.126	0.29	TF	transferrin
30236	0.31394	0.0151	-2.44529	-3.1282	-0.225	CEP152	centrosomal protein 152kDa
15675	0.3146	0.0151	2.44328	-3.1327	0.175	DPH6	diphthamine biosynthesis 6
5390	0.3146	0.0151	2.44331	-3.1326	0.171	IMPA1	inositol(myo)-1(or 4)-monophosphatase 1
280	0.31404	0.0151	-2.44473	-3.1295	-0.17	SAR1B	secretion associated, Ras related GTPase 1B
33510	0.31404	0.0151	-2.44461	-3.1297	-0.326	SLC14A1	solute carrier family 14 (urea transporter), member 1 (Kidd blood group)
15635	0.31435	0.0151	2.44395	-3.1312	0.199	SPAST	spastin
25698	0.31404	0.0151	2.44451	-3.13	0.0869	WIZ	widely interspaced zinc finger motifs
20140	0.31588	0.0152	2.44123	-3.1372	0.201	AFG3L2	AFG3-like AAA ATPase 2
25687	0.31589	0.0152	-2.4407	-3.1384	-0.251	ASAP1	ArfGAP with SH3 domain, ankyrin repeat and PH domain 1
7404	0.31589	0.0152	2.44067	-3.1384	0.182	CHAF1B	chromatin assembly factor 1, subunit B (p60)
35620	0.31522	0.0152	-2.44219	-3.1351	-0.233	EPS8L1	EPS8-like 1
15791	0.31589	0.0152	-2.44069	-3.1384	-0.116	ERCC6	excision repair cross-complementation group 6
22091	0.31492	0.0152	-2.44272	-3.1339	-0.108	FUBP1	far upstream element (FUSE) binding protein 1
33166	0.31608	0.0153	-2.43952	-3.141	-0.163	CACTIN	cactin, spliceosome C complex subunit
3483	0.31608	0.0153	2.43829	-3.1437	0.244	DNAJC18	DnaJ (Hsp40) homolog, subfamily C, member 18
32162	0.31608	0.0153	2.43865	-3.1429	0.122	DUSP16	dual specificity phosphatase 16
12472	0.31608	0.0153	2.4389	-3.1423	0.123	FBXO21	F-box protein 21
14151	0.31608	0.0153	2.43902	-3.1421	0.163	NDUFS1	NADH dehydrogenase (ubiquinone) Fe-S protein 1, 75kDa (NADH-coenzyme Q reductase)
3448	0.31608	0.0153	-2.43858	-3.143	-0.334	PEAR1	platelet endothelial aggregation receptor 1
19070	0.31608	0.0153	-2.43979	-3.1404	-0.116	RPS21	ribosomal protein S21
35214	0.31608	0.0153	2.43975	-3.1404	0.156	TSNAX	translin-associated factor X
41559	0.31608	0.0153	2.43875	-3.1427	0.176	FLJ37035	uncharacterized LOC399821
5205	0.31718	0.0154	2.43581	-3.1491	0.162	MFI2	antigen p97 (melanoma associated) identified by monoclonal antibodies 133.2 and 96.5
33557	0.31608	0.0154	-2.4378	-3.1447	-0.126	CANX	calnexin
10101	0.31608	0.0154	-2.43772	-3.1449	-0.25	CD244	CD244 molecule, natural killer cell receptor 2B4
6836	0.3165	0.0154	-2.43698	-3.1466	-0.223	CD300LF	CD300 molecule-like family member f
11164	0.31608	0.0154	2.43815	-3.144	0.272	NPHS1	nephrosis 1, congenital, Finnish type (nephrin)
8678	0.31608	0.0154	-2.43765	-3.1451	-0.198	SPATA22	spermatogenesis associated 22
31897	0.31728	0.0155	2.43509	-3.1507	0.187	NDRG2	NDRG family member 2
23138	0.31728	0.0155	-2.43442	-3.1522	-0.247	PIK3CD	phosphatidylinositol-4,5-bisphosphate 3-kinase, catalytic subunit delta
17616	0.31728	0.0155	-2.43441	-3.1522	-0.192	PLXNA1	plexin A1
29408	0.31787	0.0155	2.4335	-3.1542	0.0899	POP4	processing of precursor 4, ribonuclease P/MRP subunit (S. cerevisiae)
11010	0.31728	0.0155	-2.43533	-3.1502	-0.86	RPS4Y2	ribosomal protein S4, Y-linked 2
10357	0.31728	0.0155	2.43515	-3.1506	0.198	SRD5A2	steroid-5-alpha-reductase, alpha polypeptide 2 (3-oxo-5 alpha-steroid delta 4-dehydrogenase alpha 2)
32597	0.31728	0.0155	-2.43488	-3.1512	-0.254	ZNF503-AS1	ZNF503 antisense RNA 1
33046	0.31787	0.0156	2.43212	-3.1572	0.173	KAT2B	K(lysine) acetyltransferase 2B
7318	0.31787	0.0156	-2.43319	-3.1549	-0.404	NEAT1	nuclear paraspeckle assembly transcript 1 (non-protein coding)
11137	0.31787	0.0156	-2.43224	-3.157	-0.112	SEMA6C	sema domain, transmembrane domain (TM), and cytoplasmic domain, (semaphorin) 6C
28959	0.31821	0.0156	2.4312	-3.1593	0.328	SORCS2	sortilin-related VPS10 domain containing receptor 2
7466	0.31787	0.0156	-2.43194	-3.1576	-0.177	SNX18	sorting nexin 18
40160	0.31787	0.0156	2.43194	-3.1576	0.211	TMEM18	transmembrane protein 18
22129	0.31787	0.0156	2.43219	-3.1571	0.264	TMEM38A	transmembrane protein 38A
20893	0.31787	0.0156	-2.43225	-3.157	-0.222	TMEM39A	transmembrane protein 39A
12310	0.31822	0.0157	-2.43056	-3.1607	-0.192	ADAM8	ADAM metallopeptidase domain 8
39095	0.31876	0.0157	2.42869	-3.1648	0.29	CHRNA3	cholinergic receptor, nicotinic, alpha 3 (neuronal)
16019	0.31824	0.0157	2.4298	-3.1623	0.0773	NDUFV3	NADH dehydrogenase (ubiquinone) flavoprotein 3, 10kDa
16133	0.31824	0.0157	-2.43018	-3.1615	-0.22	SEC14L1	SEC14-like 1 (S. cerevisiae)
24957	0.31822	0.0157	-2.43055	-3.1607	-0.159	LOC100129894	uncharacterized LOC100129894
25948	0.31824	0.0157	-2.43016	-3.1615	-0.151	ZNF283	zinc finger protein 283
17377	0.31876	0.0157	-2.42897	-3.1642	-0.168	ZNF618	zinc finger protein 618
11415	0.31885	0.0158	2.42703	-3.1684	0.542	ANGPTL4	angiopoietin-like 4
27779	0.31885	0.0158	2.42709	-3.1683	0.0823	CHMP4B	charged multivesicular body protein 4B
7321	0.31876	0.0158	-2.42819	-3.1659	-0.0939	RPL26	ribosomal protein L26
34914	0.31885	0.0158	-2.42718	-3.1681	-0.151	STYXL1	serine/threonine/tyrosine interacting-like 1
29289	0.31885	0.0158	-2.4275	-3.1674	-0.249	SERPINH1	serpin peptidase inhibitor, clade H (heat shock protein 47), member 1, (collagen binding protein 1)
32559	0.31885	0.0158	2.42697	-3.1686	0.274	SNX19	sorting nexin 19
12612	0.31885	0.0158	-2.4269	-3.1687	-0.179	SPNS1	spinster homolog 1 (Drosophila)
10281	0.31928	0.0159	2.42461	-3.1737	0.215	ATP2C2	ATPase, Ca++ transporting, type 2C, member 2
34361	0.31928	0.0159	2.42504	-3.1728	0.231	EDARADD	EDAR-associated death domain
43894	0.31928	0.0159	-2.42516	-3.1725	-0.186	PDXDC2P	pyridoxal-dependent decarboxylase domain containing 2, pseudogene
16145	0.31928	0.0159	-2.42482	-3.1733	-0.288	RAMP2	receptor (G protein-coupled) activity modifying protein 2
972	0.31928	0.0159	2.42509	-3.1727	0.279	SPC25	SPC25, NDC80 kinetochore complex component
8442	0.31928	0.016	-2.4235	-3.1762	-0.179	ADAMTSL1	ADAMTS-like 1
9558	0.31928	0.016	2.42262	-3.1781	0.305	CHI3L1	chitinase 3-like 1 (cartilage glycoprotein-39)
38002	0.31928	0.016	-2.42176	-3.18	-0.168	CCDC117	coiled-coil domain containing 117
27485	0.31928	0.016	-2.42207	-3.1793	-0.106	GNB1L	guanine nucleotide binding protein (G protein), beta polypeptide 1-like
18979	0.31928	0.016	-2.42364	-3.1758	-0.134	INTS8	integrator complex subunit 8
3964	0.31928	0.016	2.42187	-3.1797	0.174	MLXIPL	MLX interacting protein-like
4802	0.31928	0.016	-2.42299	-3.1773	-0.241	NRP2	neuropilin 2
10874	0.31928	0.016	2.42364	-3.1758	0.147	OVCA2	ovarian tumor suppressor candidate 2
35746	0.31928	0.016	-2.42201	-3.1794	-0.425	TMEM64	transmembrane protein 64
30102	0.31928	0.016	-2.42309	-3.1771	-0.175	ZNF154	zinc finger protein 154
5810	0.31928	0.016	-2.42362	-3.1759	-0.182	ZNF473	zinc finger protein 473
25989	0.32015	0.0161	2.41943	-3.1851	0.213	DOHH	deoxyhypusine hydroxylase/monooxygenase
38357	0.32003	0.0161	2.42011	-3.1836	0.127	GNPDA2	glucosamine-6-phosphate deaminase 2
31207	0.32005	0.0161	-2.41975	-3.1844	-0.177	LY6G6C	lymphocyte antigen 6 complex, locus G6C
16642	0.31934	0.0161	2.42128	-3.181	0.195	MIR31HG	MIR31 host gene (non-protein coding)
19942	0.32005	0.0161	-2.41973	-3.1844	-0.313	SMCO3	single-pass membrane protein with coiled-coil domains 3
8813	0.3193	0.0161	-2.4215	-3.1805	-0.206	SLC25A43	solute carrier family 25, member 43
19563	0.32055	0.0162	-2.41871	-3.1866	-0.185	CEP120	centrosomal protein 120kDa
30915	0.32075	0.0162	-2.4182	-3.1878	-0.147	CEP57	centrosomal protein 57kDa
40974	0.32127	0.0162	-2.41724	-3.1898	-0.231	EIF4A2	eukaryotic translation initiation factor 4A2
32179	0.32055	0.0162	2.41861	-3.1868	0.157	REPS1	RALBP1 associated Eps domain containing 1
33870	0.32077	0.0162	-2.418	-3.1882	-0.191	RIT1	Ras-like without CAAX 1
24625	0.32151	0.0163	-2.41643	-3.1916	-0.396	C9orf47	chromosome 9 open reading frame 47
39583	0.32151	0.0163	2.41658	-3.1913	0.225	FZR1	fizzy/cell division cycle 20 related 1 (Drosophila)
19090	0.32142	0.0163	2.41689	-3.1906	0.128	TAF9	TAF9 RNA polymerase II, TATA box binding protein (TBP)-associated factor, 32kDa
9298	0.323	0.0164	-2.41344	-3.1981	-0.197	ACTN1	actinin, alpha 1
17903	0.323	0.0164	2.41319	-3.1987	0.28	FAM78B	family with sequence similarity 78, member B
15927	0.3226	0.0164	-2.41445	-3.196	-0.137	H2AFV	H2A histone family, member V
5587	0.323	0.0164	-2.4131	-3.1989	-0.337	PDE2A	phosphodiesterase 2A, cGMP-stimulated
9233	0.3226	0.0164	-2.41427	-3.1963	-0.109	RPS15A	ribosomal protein S15a
30465	0.3226	0.0164	-2.4148	-3.1952	-0.0958	STK40	serine/threonine kinase 40
20594	0.32302	0.0164	2.41263	-3.1999	0.118	B3GALT4	UDP-Gal:betaGlcNAc beta 1,3-galactosyltransferase, polypeptide 4
27549	0.3226	0.0164	2.41448	-3.1959	0.113	ZNF195	zinc finger protein 195
13856	0.32302	0.0165	-2.41207	-3.2011	-0.19	CSAD	cysteine sulfinic acid decarboxylase
23906	0.32302	0.0165	-2.41251	-3.2002	-0.229	EMP2	epithelial membrane protein 2
39625	0.32312	0.0165	2.41115	-3.2031	0.0977	EIF3K	eukaryotic translation initiation factor 3, subunit K
43470	0.32302	0.0165	-2.41216	-3.2009	-0.215	HIST1H2BD	histone cluster 1, H2bd
23394	0.32312	0.0165	-2.41109	-3.2033	-0.131	LTBP3	latent transforming growth factor beta binding protein 3
38343	0.32312	0.0165	-2.41083	-3.2038	-0.247	MALAT1	metastasis associated lung adenocarcinoma transcript 1 (non-protein coding)
5066	0.32312	0.0165	-2.41121	-3.203	-0.353	PTPRG	protein tyrosine phosphatase, receptor type, G
4348	0.32302	0.0165	-2.41201	-3.2013	-0.094	SETX	senataxin
2153	0.32302	0.0165	2.41217	-3.2009	0.226	SLC39A8	solute carrier family 39 (zinc transporter), member 8
3345	0.3232	0.0165	-2.41056	-3.2044	-0.183	SUSD1	sushi domain containing 1
37545	0.32325	0.0165	2.41032	-3.2049	0.15	TRAF3IP1	TNF receptor-associated factor 3 interacting protein 1
38345	0.32426	0.0166	2.4088	-3.2083	0.186	IPO9	importin 9
21966	0.32443	0.0166	-2.40843	-3.2091	-0.151	PPP1R9B	protein phosphatase 1, regulatory subunit 9B
14004	0.32388	0.0166	2.40942	-3.2069	0.199	ZDHHC17	zinc finger, DHHC-type containing 17
15159	0.32566	0.0167	-2.40598	-3.2144	-0.19	MYOM1	myomesin 1
2342	0.32566	0.0167	-2.40597	-3.2144	-0.128	MPRIP	myosin phosphatase Rho interacting protein
35877	0.32566	0.0167	-2.40622	-3.2139	-0.17	OBP2B	odorant binding protein 2B
32628	0.32548	0.0167	-2.4067	-3.2128	-0.314	TTTY14	testis-specific transcript, Y-linked 14 (non-protein coding)
43685	0.32598	0.0168	2.40401	-3.2187	0.153	ALG1	ALG1, chitobiosyldiphosphodolichol beta-mannosyltransferase
25732	0.32598	0.0168	2.40417	-3.2183	0.176	BEST3	bestrophin 3
36020	0.32598	0.0168	2.40464	-3.2173	0.699	CRYM	crystallin, mu
1226	0.32589	0.0168	2.40552	-3.2154	0.246	ELF3	E74-like factor 3 (ets domain transcription factor, epithelial-specific )
26552	0.32601	0.0168	-2.4038	-3.2191	-0.171	PLD3	phospholipase D family, member 3
25759	0.32593	0.0168	-2.4053	-3.2159	-0.175	PRND	prion protein 2 (dublet)
6730	0.32598	0.0168	-2.40466	-3.2173	-0.102	RPL37A	ribosomal protein L37a
29141	0.32603	0.0168	-2.40361	-3.2196	-0.112	SF3A1	splicing factor 3a, subunit 1, 120kDa
42592	0.32598	0.0168	-2.40485	-3.2169	-0.292	TBRG1	transforming growth factor beta regulator 1
41027	0.32598	0.0168	-2.40441	-3.2178	-0.139	ZNF347	zinc finger protein 347
15276	0.32634	0.0169	-2.40184	-3.2234	-0.352	CXCL12	chemokine (C-X-C motif) ligand 12
12245	0.32634	0.0169	-2.40201	-3.223	-0.131	HDAC1	histone deacetylase 1
22929	0.32633	0.0169	2.40256	-3.2218	0.132	MDP1	magnesium-dependent phosphatase 1
10198	0.32633	0.0169	-2.40259	-3.2218	-0.149	SMIM7	small integral membrane protein 7
10518	0.32624	0.0169	-2.40301	-3.2209	-0.157	ST13	suppression of tumorigenicity 13 (colon carcinoma) (Hsp70 interacting protein)
6145	0.32676	0.017	-2.40119	-3.2248	-0.12	DONSON	downstream neighbor of SON
3858	0.32703	0.017	2.3994	-3.2287	0.407	IGFALS	insulin-like growth factor binding protein, acid labile subunit
17765	0.32703	0.017	2.40028	-3.2268	0.198	RAD23B	RAD23 homolog B (S. cerevisiae)
7087	0.32703	0.017	2.39982	-3.2278	0.389	SLAIN1	SLAIN motif family, member 1
15738	0.32703	0.017	-2.39978	-3.2279	-0.144	SLC38A6	solute carrier family 38, member 6
5002	0.32703	0.017	-2.39945	-3.2286	-0.135	ZNF106	zinc finger protein 106
10529	0.32703	0.017	-2.39957	-3.2283	-0.127	ZFC3H1	zinc finger, C3H1-type containing
17175	0.32703	0.0171	2.39711	-3.2337	0.223	AFG3L2	AFG3-like AAA ATPase 2
16075	0.32703	0.0171	-2.39809	-3.2315	-0.186	BCL10	B-cell CLL/lymphoma 10
23495	0.32703	0.0171	2.39787	-3.232	0.344	PCYT1B	phosphate cytidylyltransferase 1, choline, beta
31970	0.32703	0.0171	2.39727	-3.2333	0.221	PYGB	phosphorylase, glycogen; brain
7241	0.32703	0.0171	-2.39753	-3.2327	-0.117	RPS19	ribosomal protein S19
40627	0.32703	0.0171	2.39712	-3.2336	0.175	RNMT	RNA (guanine-7-) methyltransferase
36677	0.32703	0.0172	-2.39647	-3.235	-0.262	CLIC3	chloride intracellular channel 3
31083	0.32719	0.0172	-2.39546	-3.2372	-0.171	C7orf69	chromosome 7 open reading frame 69
31006	0.32703	0.0172	2.39634	-3.2353	0.167	CST1	cystatin SN
41249	0.32703	0.0172	-2.39695	-3.234	-0.209	GIPC2	GIPC PDZ domain containing family, member 2
13843	0.32703	0.0172	-2.39643	-3.2351	-0.113	HNRNPC	heterogeneous nuclear ribonucleoprotein C (C1/C2)
14057	0.32707	0.0172	-2.39577	-3.2366	-0.392	LCK	LCK proto-oncogene, Src family tyrosine kinase
43614	0.32703	0.0172	-2.39688	-3.2341	-0.146	SMG1	SMG1 phosphatidylinositol 3-kinase-related kinase
25008	0.32723	0.0172	2.39486	-3.2385	0.162	ZNF428	zinc finger protein 428
26299	0.32723	0.0173	-2.39471	-3.2389	-0.172	ADAMTSL2	ADAMTS-like 2
15379	0.32742	0.0173	2.3933	-3.2419	0.258	INSIG1	insulin induced gene 1
38653	0.32723	0.0173	-2.3946	-3.2391	-0.259	MALAT1	metastasis associated lung adenocarcinoma transcript 1 (non-protein coding)
13780	0.32723	0.0173	2.39388	-3.2407	0.243	VIPR2	vasoactive intestinal peptide receptor 2
483	0.32723	0.0173	-2.39389	-3.2406	-0.121	WASH3P	WAS protein family homolog 3 pseudogene
10932	0.32801	0.0174	-2.39236	-3.2439	-0.177	ATP2A3	ATPase, Ca++ transporting, ubiquitous
37721	0.32801	0.0174	-2.39176	-3.2452	-0.195	CCL16	chemokine (C-C motif) ligand 16
24855	0.32802	0.0174	2.3915	-3.2458	0.147	OPA1	optic atrophy 1 (autosomal dominant)
17702	0.32801	0.0174	-2.39177	-3.2452	-0.103	SMAD4	SMAD family member 4
29789	0.32802	0.0174	2.39127	-3.2463	0.105	UBE4B	ubiquitination factor E4B
39409	0.32802	0.0174	-2.39062	-3.2477	-0.188	UTP15	UTP15, U3 small nucleolar ribonucleoprotein, homolog (S. cerevisiae)
17792	0.32802	0.0175	-2.39052	-3.2479	-0.1	ABHD17A	abhydrolase domain containing 17A
19528	0.32812	0.0175	2.38889	-3.2514	0.131	HINT2	histidine triad nucleotide binding protein 2
42542	0.32803	0.0175	2.38916	-3.2509	0.622	LIX1	Lix1 homolog (chicken)
634	0.32803	0.0175	2.38917	-3.2508	0.279	PAX8	paired box 8
20854	0.32802	0.0175	-2.39028	-3.2484	-0.0723	RPP21	ribonuclease P/MRP 21kDa subunit
12460	0.32802	0.0175	-2.38969	-3.2497	-0.193	STK38	serine/threonine kinase 38
18345	0.32802	0.0175	-2.39035	-3.2483	-0.193	SMAD9	SMAD family member 9
24344	0.32802	0.0175	-2.39019	-3.2486	-0.168	SFTPC	surfactant protein C
8883	0.32834	0.0176	-2.38832	-3.2527	-0.229	ALDH1A2	aldehyde dehydrogenase 1 family, member A2
31046	0.32834	0.0176	-2.3863	-3.257	-0.125	CCDC93	coiled-coil domain containing 93
7959	0.32834	0.0176	-2.38726	-3.255	-0.238	COL25A1	collagen, type XXV, alpha 1
10418	0.32834	0.0176	-2.38725	-3.255	-0.0992	EIF3J	eukaryotic translation initiation factor 3, subunit J
26740	0.32834	0.0176	-2.38703	-3.2555	-0.113	GALNS	galactosamine (N-acetyl)-6-sulfatase
3658	0.32834	0.0176	2.38731	-3.2549	0.194	GTPBP1	GTP binding protein 1
4027	0.32834	0.0176	2.38783	-3.2537	0.13	KRBA1	KRAB-A domain containing 1
17457	0.32834	0.0176	-2.38629	-3.257	-0.145	OBSCN	obscurin, cytoskeletal calmodulin and titin-interacting RhoGEF
39243	0.32834	0.0176	-2.38661	-3.2564	-0.25	TAF13	TAF13 RNA polymerase II, TATA box binding protein (TBP)-associated factor, 18kDa
31346	0.32834	0.0177	-2.38611	-3.2575	-0.231	AFAP1	actin filament associated protein 1
20263	0.32852	0.0177	-2.38553	-3.2587	-0.212	ABRA	actin-binding Rho activating protein
31029	0.32834	0.0177	-2.38617	-3.2573	-0.204	CYTH3	cytohesin 3
36572	0.32869	0.0177	2.38508	-3.2597	0.23	RETSAT	retinol saturase (all-trans-retinol 13,14-reductase)
7606	0.32834	0.0177	-2.38608	-3.2575	-0.123	SNHG1	small nucleolar RNA host gene 1 (non-protein coding)
42748	0.32845	0.0177	2.38578	-3.2581	0.183	TAS1R1	taste receptor, type 1, member 1
26331	0.32869	0.0177	-2.38501	-3.2598	-0.164	TRERF1	transcriptional regulating factor 1
36144	0.32834	0.0177	-2.38615	-3.2574	-0.163	ZNF772	zinc finger protein 772
23235	0.32984	0.0178	2.38267	-3.2649	0.0849	AMBRA1	autophagy/beclin-1 regulator 1
24583	0.32978	0.0178	2.38308	-3.264	0.188	CNIH3	cornichon family AMPA receptor auxiliary protein 3
24796	0.32965	0.0178	-2.3834	-3.2633	-0.169	NBPF10	neuroblastoma breakpoint family, member 10
39309	0.32949	0.0178	2.38392	-3.2622	0.16	PHYHD1	phytanoyl-CoA dioxygenase domain containing 1
28723	0.32984	0.0178	-2.38267	-3.2649	-0.229	RPL23AP32	ribosomal protein L23a pseudogene 32
11161	0.33079	0.0179	-2.38041	-3.2697	-0.195	DKFZP586K1520	DKFZP586K1520 protein
31684	0.33021	0.0179	-2.3817	-3.267	-0.768	FOXF2	forkhead box F2
18793	0.33093	0.0179	2.38008	-3.2704	0.158	GPT	glutamic-pyruvate transaminase (alanine aminotransferase)
4645	0.33021	0.0179	2.38179	-3.2668	0.272	LIF	leukemia inhibitory factor
14880	0.33069	0.0179	-2.3807	-3.2691	-0.171	PTGES3	prostaglandin E synthase 3 (cytosolic)
24248	0.33021	0.0179	-2.38158	-3.2672	-0.169	RASA4CP	RAS p21 protein activator 4C, pseudogene
24836	0.33062	0.0179	-2.38094	-3.2686	-0.109	WBP4	WW domain binding protein 4
40270	0.33127	0.018	2.37885	-3.2731	0.19	ABHD11	abhydrolase domain containing 11
42774	0.33127	0.018	2.37928	-3.2722	0.216	AKR1C3	aldo-keto reductase family 1, member C3
3237	0.33127	0.018	2.37914	-3.2725	0.139	CECR7	cat eye syndrome chromosome region, candidate 7 (non-protein coding)
25693	0.33127	0.018	-2.37818	-3.2745	-0.266	C9orf47	chromosome 9 open reading frame 47
31611	0.33127	0.018	2.37832	-3.2742	0.207	FAM161B	family with sequence similarity 161, member B
39747	0.33127	0.018	-2.37837	-3.2741	-0.186	GGT7	gamma-glutamyltransferase 7
26444	0.33127	0.018	2.37849	-3.2739	0.208	PYGB	phosphorylase, glycogen; brain
13530	0.33127	0.018	2.37848	-3.2739	0.261	RELN	reelin
25678	0.33111	0.018	-2.3797	-3.2713	-0.145	SRSF10	serine/arginine-rich splicing factor 10
18789	0.33192	0.0181	2.3771	-3.2769	0.165	CHN1	chimerin 1
7028	0.33259	0.0181	-2.37578	-3.2797	-0.247	SPINK5	serine peptidase inhibitor, Kazal type 5
29583	0.33209	0.0181	-2.37675	-3.2776	-0.359	SLC30A3	solute carrier family 30 (zinc transporter), member 3
27504	0.33259	0.0182	-2.37516	-3.281	-0.157	AVIL	advillin
9936	0.33259	0.0182	-2.37517	-3.281	-0.258	CLC	Charcot-Leyden crystal galectin
13091	0.33259	0.0182	2.3755	-3.2803	0.161	C2orf69	chromosome 2 open reading frame 69
17290	0.33352	0.0182	-2.37395	-3.2836	-0.19	MCOLN3	mucolipin 3
16516	0.33259	0.0182	-2.37564	-3.28	-0.131	NKRF	NFKB repressing factor
26473	0.33385	0.0183	2.37257	-3.2866	0.247	CCDC96	coiled-coil domain containing 96
3839	0.3336	0.0183	-2.37362	-3.2843	-0.195	DIDO1	death inducer-obliterator 1
25929	0.33385	0.0183	2.37263	-3.2865	0.15	ST3GAL5	ST3 beta-galactoside alpha-2,3-sialyltransferase 5
21384	0.3339	0.0183	-2.37234	-3.2871	-0.123	TFAM	transcription factor A, mitochondrial
18466	0.33385	0.0183	-2.3729	-3.2859	-0.162	TRIM25	tripartite motif containing 25
7689	0.33442	0.0184	-2.37109	-3.2898	-0.181	ABHD5	abhydrolase domain containing 5
12070	0.33442	0.0184	-2.3712	-3.2895	-0.227	DNAJB4	DnaJ (Hsp40) homolog, subfamily B, member 4
16046	0.33517	0.0184	2.36991	-3.2923	0.166	SERINC5	serine incorporator 5
27819	0.33442	0.0184	-2.37118	-3.2896	-0.199	TRIP11	thyroid hormone receptor interactor 11
35646	0.33476	0.0184	-2.37054	-3.2909	-0.0947	UBP1	upstream binding protein 1 (LBP-1a)
35389	0.33521	0.0185	2.36936	-3.2935	0.151	BOD1L1	biorientation of chromosomes in cell division 1-like 1
9962	0.33534	0.0185	-2.36889	-3.2945	-0.303	CRYAB	crystallin, alpha B
4383	0.3354	0.0185	-2.36848	-3.2954	-0.195	U2AF1	U2 small nuclear RNA auxiliary factor 1
31191	0.33532	0.0185	2.36907	-3.2941	0.212	ZBTB22	zinc finger and BTB domain containing 22
42447	0.33666	0.0186	-2.366	-3.3007	-0.328	ADAMTS9-AS2	ADAMTS9 antisense RNA 2
1856	0.33624	0.0186	-2.36721	-3.2981	-0.335	ALS2CL	ALS2 C-terminal like
12233	0.33666	0.0186	-2.36624	-3.3002	-0.187	MLLT3	myeloid/lymphoid or mixed-lineage leukemia (trithorax homolog, Drosophila); translocated to, 3
18723	0.33666	0.0186	2.36627	-3.3001	0.143	PHYHD1	phytanoyl-CoA dioxygenase domain containing 1
19115	0.33634	0.0186	-2.36693	-3.2987	-0.159	PTGER4P2-CDK2AP2P2	PTGER4P2-CDK2AP2P2 readthrough transcribed pseudogene
39509	0.33728	0.0187	-2.36405	-3.3048	-0.272	CD96	CD96 molecule
30071	0.33693	0.0187	-2.36524	-3.3023	-0.104	MORF4L1	mortality factor 4 like 1
35369	0.33728	0.0187	-2.36426	-3.3044	-0.311	NAV2	neuron navigator 2
12567	0.33729	0.0187	-2.36366	-3.3057	-0.318	GALNT14	polypeptide N-acetylgalactosaminyltransferase 14
10586	0.33729	0.0187	-2.3638	-3.3054	-0.177	TCP11L1	t-complex 11, testis-specific-like 1
19828	0.33728	0.0187	-2.36417	-3.3046	-0.189	UBR4	ubiquitin protein ligase E3 component n-recognin 4
26907	0.33693	0.0187	-2.3651	-3.3026	-0.204	ZMIZ2	zinc finger, MIZ-type containing 2
32418	0.33736	0.0188	-2.36273	-3.3077	-0.223	ERRFI1	ERBB receptor feedback inhibitor 1
2615	0.33729	0.0188	-2.36337	-3.3063	-0.167	FAM199X	family with sequence similarity 199, X-linked
22167	0.33736	0.0188	-2.36249	-3.3082	-0.256	GBGT1	globoside alpha-1,3-N-acetylgalactosaminyltransferase 1
32855	0.33736	0.0188	-2.36229	-3.3086	-0.241	LINC00589	long intergenic non-protein coding RNA 589
20135	0.33736	0.0188	2.36237	-3.3084	0.178	PSEN1	presenilin 1
37188	0.33729	0.0188	2.36345	-3.3061	0.153	PIAS2	protein inhibitor of activated STAT, 2
8648	0.33754	0.0188	-2.3617	-3.3099	-0.141	SZRD1	SUZ RNA binding domain containing 1
32465	0.33732	0.0188	2.36301	-3.3071	0.243	THBS4	thrombospondin 4
24402	0.33754	0.0189	-2.36149	-3.3103	-0.157	ATG10	autophagy related 10
12267	0.33754	0.0189	-2.36094	-3.3115	-0.22	CHCHD7	coiled-coil-helix-coiled-coil-helix domain containing 7
35323	0.33754	0.0189	2.361	-3.3114	0.18	DRD2	dopamine receptor D2
30993	0.33764	0.0189	-2.3605	-3.3124	-0.122	LYSMD2	LysM, putative peptidoglycan-binding, domain containing 2
19835	0.33754	0.0189	2.36107	-3.3112	0.0995	PSMB1	proteasome (prosome, macropain) subunit, beta type, 1
1128	0.3377	0.0189	2.3601	-3.3133	0.272	QDPR	quinoid dihydropteridine reductase
44831	0.3377	0.0189	2.36025	-3.313	0.147	TAF15	TAF15 RNA polymerase II, TATA box binding protein (TBP)-associated factor, 68kDa
6332	0.33754	0.0189	2.36101	-3.3113	0.183	U2AF1	U2 small nuclear RNA auxiliary factor 1
25122	0.33837	0.019	-2.35864	-3.3164	-0.187	CREM	cAMP responsive element modulator
27690	0.33904	0.019	-2.35762	-3.3186	-0.57	EMP1	epithelial membrane protein 1
10824	0.33835	0.019	2.35922	-3.3152	0.484	MAPK4	mitogen-activated protein kinase 4
30387	0.33907	0.0191	2.35726	-3.3193	0.235	B4GALNT4	beta-1,4-N-acetyl-galactosaminyl transferase 4
35170	0.33934	0.0191	-2.35588	-3.3223	-0.23	ARPP21	cAMP-regulated phosphoprotein, 21kDa
4981	0.33934	0.0191	2.35565	-3.3228	0.164	CCR10	chemokine (C-C motif) receptor 10
20768	0.33934	0.0191	-2.35632	-3.3213	-0.165	GRAPL	GRB2-related adaptor protein-like
30252	0.33906	0.0191	-2.35743	-3.319	-0.188	MEG3	maternally expressed 3 (non-protein coding)
26111	0.33934	0.0191	2.35567	-3.3227	0.293	ZIM2	zinc finger, imprinted 2
38981	0.34002	0.0192	-2.354	-3.3263	-0.211	GFI1	growth factor independent 1 transcription repressor
8233	0.33964	0.0192	2.35499	-3.3242	0.161	GTPBP1	GTP binding protein 1
20516	0.33964	0.0192	-2.35498	-3.3242	-0.202	L3MBTL1	l(3)mbt-like 1 (Drosophila)
13138	0.34002	0.0192	2.35374	-3.3268	0.209	LRP12	low density lipoprotein receptor-related protein 12
22496	0.34002	0.0192	-2.3539	-3.3265	-0.161	SMG1	SMG1 phosphatidylinositol 3-kinase-related kinase
3094	0.34002	0.0192	2.35375	-3.3268	0.212	TNFAIP3	tumor necrosis factor, alpha-induced protein 3
2527	0.34092	0.0193	2.35199	-3.3306	0.39	GABRB1	gamma-aminobutyric acid (GABA) A receptor, beta 1
35167	0.34085	0.0193	2.35233	-3.3298	0.164	ODF2	outer dense fiber of sperm tails 2
44230	0.34034	0.0193	-2.35322	-3.3279	-0.369	PDZRN4	PDZ domain containing ring finger 4
21906	0.34092	0.0193	-2.35192	-3.3307	-0.118	ZBTB14	zinc finger and BTB domain containing 14
11331	0.34101	0.0194	-2.35149	-3.3316	-0.222	EFCAB1	EF-hand calcium binding domain 1
12201	0.34147	0.0194	2.3505	-3.3337	0.179	NUDT14	nudix (nucleoside diphosphate linked moiety X)-type motif 14
43937	0.34147	0.0194	-2.35053	-3.3337	-0.202	SREK1	splicing regulatory glutamine/lysine-rich protein 1
30912	0.34189	0.0194	-2.34987	-3.3351	-0.209	ETS1	v-ets avian erythroblastosis virus E26 oncogene homolog 1
30221	0.34242	0.0195	-2.34847	-3.3381	-0.165	CDC42EP3	CDC42 effector protein (Rho GTPase binding) 3
33717	0.342	0.0195	-2.34926	-3.3364	-0.161	EIF2S2	eukaryotic translation initiation factor 2, subunit 2 beta, 38kDa
5754	0.34242	0.0195	-2.34863	-3.3377	-0.113	2015-03-05	membrane-associated ring finger (C3HC4) 5
11094	0.34193	0.0195	-2.34963	-3.3356	-0.227	PDE5A	phosphodiesterase 5A, cGMP-specific
28720	0.3425	0.0195	-2.34821	-3.3386	-0.158	PPP1R12A	protein phosphatase 1, regulatory subunit 12A
15939	0.34282	0.0195	-2.3477	-3.3397	-0.188	SNORA70	small nucleolar RNA, H/ACA box 70
3259	0.3431	0.0196	2.34675	-3.3417	0.27	BAZ2A	bromodomain adjacent to zinc finger domain, 2A
41435	0.3431	0.0196	2.34676	-3.3417	0.25	GLUL	glutamate-ammonia ligase
31420	0.3431	0.0196	-2.34674	-3.3417	-0.15	GNRH1	gonadotropin-releasing hormone 1 (luteinizing-releasing hormone)
1232	0.34296	0.0196	-2.34738	-3.3404	-0.179	N4BP2L2	NEDD4 binding protein 2-like 2
38610	0.34322	0.0196	2.34645	-3.3424	0.149	SFXN5	sideroflexin 5
16303	0.34331	0.0196	-2.3459	-3.3435	-0.167	ZNF500	zinc finger protein 500
42976	0.34406	0.0197	-2.34394	-3.3477	-0.219	AKAP2	A kinase (PRKA) anchor protein 2
15620	0.3434	0.0197	2.3456	-3.3442	0.161	KRT80	keratin 80
14900	0.34406	0.0197	-2.3439	-3.3478	-0.255	RAP2B	RAP2B, member of RAS oncogene family
40868	0.34368	0.0197	2.34497	-3.3455	0.372	LOC100133616	uncharacterized LOC100133616
41462	0.34441	0.0198	2.34239	-3.351	0.188	COQ10A	coenzyme Q10 homolog A (S. cerevisiae)
29994	0.34406	0.0198	2.34347	-3.3487	0.253	HEPACAM	hepatic and glial cell adhesion molecule
42601	0.34441	0.0198	-2.34226	-3.3512	-0.159	RAD52	RAD52 homolog (S. cerevisiae)
35044	0.34406	0.0198	-2.34378	-3.348	-0.174	RAMP2-AS1	RAMP2 antisense RNA 1
37268	0.34406	0.0198	-2.34373	-3.3481	-0.378	TGFB3	transforming growth factor, beta 3
3318	0.34441	0.0199	-2.34007	-3.3559	-0.0916	ANKIB1	ankyrin repeat and IBR domain containing 1
25244	0.34441	0.0199	2.34083	-3.3543	0.169	EXOC5	exocyst complex component 5
33607	0.34441	0.0199	-2.34135	-3.3532	-0.173	EXD1	exonuclease 3'-5' domain containing 1
31871	0.34441	0.0199	-2.3401	-3.3558	-0.17	GLRX2	glutaredoxin 2
35171	0.34441	0.0199	2.34115	-3.3536	0.144	IDS	iduronate 2-sulfatase
18849	0.34441	0.0199	2.34096	-3.354	0.162	MUC5AC	mucin 5AC, oligomeric mucus/gel-forming
41998	0.34441	0.0199	-2.34045	-3.3551	-0.139	OTULIN	OTU deubiquitinase with linear linkage specificity
25789	0.34441	0.0199	-2.34	-3.356	-0.613	SYNPO2	synaptopodin 2
29766	0.34441	0.0199	-2.34079	-3.3544	-0.149	STX7	syntaxin 7
12012	0.34441	0.02	2.33997	-3.3561	0.241	CSPG5	chondroitin sulfate proteoglycan 5 (neuroglycan C)
23892	0.34441	0.02	-2.33961	-3.3569	-0.105	C11orf30	chromosome 11 open reading frame 30
25751	0.34458	0.02	2.33826	-3.3597	0.26	CXXC5	CXXC finger protein 5
30786	0.34441	0.02	2.33983	-3.3564	0.122	LSM12	LSM12 homolog (S. cerevisiae)
11345	0.34452	0.02	2.33921	-3.3577	0.153	PM20D2	peptidase M20 domain containing 2
32720	0.34457	0.02	-2.33867	-3.3588	-0.0846	SF3B1	splicing factor 3b, subunit 1, 155kDa
24522	0.34499	0.0201	2.33757	-3.3612	0.31	AK4	adenylate kinase 4
3344	0.34535	0.0201	-2.33639	-3.3637	-0.203	GP1BA	glycoprotein Ib (platelet), alpha polypeptide
32355	0.34535	0.0201	-2.33657	-3.3633	-0.163	PLEKHA5	pleckstrin homology domain containing, family A member 5
44738	0.34551	0.0202	-2.33604	-3.3644	-0.177	DUXAP8	double homeobox A pseudogene 8
7747	0.34567	0.0202	2.3357	-3.3651	0.205	ERO1L	ERO1-like (S. cerevisiae)
27974	0.34617	0.0202	-2.33484	-3.367	-0.135	ESR1	estrogen receptor 1
9830	0.34602	0.0202	-2.33516	-3.3663	-0.12	SNRNP27	small nuclear ribonucleoprotein 27kDa (U4/U6.U5)
34422	0.34716	0.0203	2.33263	-3.3716	0.226	GRAMD1C	GRAM domain containing 1C
20584	0.34664	0.0203	-2.33385	-3.369	-0.156	IL17D	interleukin 17D
40117	0.34711	0.0203	2.33285	-3.3711	0.167	PEX11G	peroxisomal biogenesis factor 11 gamma
13974	0.34711	0.0203	2.33291	-3.371	0.163	PARL	presenilin associated, rhomboid-like
30570	0.34837	0.0204	2.33065	-3.3758	0.21	CMTR1	cap methyltransferase 1
9116	0.34785	0.0204	2.33172	-3.3735	0.21	FZD5	frizzled class receptor 5
20762	0.34927	0.0205	-2.32874	-3.3798	-0.234	CHIC2	cysteine-rich hydrophobic domain 2
25374	0.34914	0.0205	-2.32903	-3.3792	-0.463	FHL2	four and a half LIM domains 2
38702	0.34855	0.0205	2.33012	-3.3769	0.191	HOMER1	homer homolog 1 (Drosophila)
20038	0.34855	0.0205	-2.32999	-3.3772	-0.123	PCID2	PCI domain containing 2
38264	0.34837	0.0205	-2.33051	-3.3761	-0.205	SLC20A2	solute carrier family 20 (phosphate transporter), member 2
17493	0.34855	0.0205	2.32984	-3.3775	0.265	TRIM9	tripartite motif containing 9
13514	0.34979	0.0206	-2.32754	-3.3824	-0.173	PGLS	6-phosphogluconolactonase
1224	0.34929	0.0206	-2.32837	-3.3806	-0.164	MAMDC4	MAM domain containing 4
41032	0.34929	0.0206	2.32824	-3.3809	0.206	S100A2	S100 calcium binding protein A2
21997	0.34929	0.0206	2.32829	-3.3808	0.408	SERPINA3	serpin peptidase inhibitor, clade A (alpha-1 antiproteinase, antitrypsin), member 3
2827	0.35089	0.0207	2.32563	-3.3864	0.255	DDR1	discoidin domain receptor tyrosine kinase 1
13215	0.35089	0.0207	-2.32554	-3.3866	-0.167	NBEAL2	neurobeachin-like 2
38630	0.3509	0.0207	2.32537	-3.3869	0.149	NUDT6	nudix (nucleoside diphosphate linked moiety X)-type motif 6
32363	0.35058	0.0207	-2.32634	-3.3849	-0.102	RBM39	RNA binding motif protein 39
17466	0.35058	0.0207	2.3262	-3.3852	0.215	ERBB4	v-erb-b2 avian erythroblastic leukemia viral oncogene homolog 4
38243	0.35152	0.0208	-2.32333	-3.3912	-0.175	DOCK8	dedicator of cytokinesis 8
2014	0.35114	0.0208	-2.32495	-3.3878	-0.0971	EIF3E	eukaryotic translation initiation factor 3, subunit E
1008	0.35125	0.0208	-2.32467	-3.3884	-0.209	MYLIP	myosin regulatory light chain interacting protein
24948	0.35152	0.0208	2.32358	-3.3907	0.377	SCRG1	stimulator of chondrogenesis 1
25337	0.35126	0.0208	-2.32435	-3.3891	-0.142	THRAP3	thyroid hormone receptor associated protein 3
7523	0.35152	0.0208	-2.32328	-3.3913	-0.0915	TIMMDC1	translocase of inner mitochondrial membrane domain containing 1
26949	0.35152	0.0208	2.32334	-3.3912	0.111	TMEM5	transmembrane protein 5
5922	0.35154	0.0209	-2.32291	-3.3921	-0.362	KALRN	kalirin, RhoGEF kinase
6959	0.35178	0.0209	-2.32206	-3.3939	-0.185	SKAP2	src kinase associated phosphoprotein 2
14015	0.35222	0.021	2.32048	-3.3972	0.189	COX11	cytochrome c oxidase assembly homolog 11 (yeast)
32431	0.3523	0.021	-2.31992	-3.3984	-0.474	EIF1AY	eukaryotic translation initiation factor 1A, Y-linked
23075	0.3523	0.021	-2.31997	-3.3983	-0.109	FANCG	Fanconi anemia, complementation group G
10432	0.3523	0.021	2.32015	-3.3979	0.263	GGT7	gamma-glutamyltransferase 7
3000	0.35222	0.021	-2.32054	-3.3971	-0.15	KLHDC10	kelch domain containing 10
4024	0.35222	0.021	-2.32126	-3.3956	-0.1	PLEKHA1	pleckstrin homology domain containing, family A (phosphoinositide binding specific) member 1
40308	0.35272	0.0211	-2.31847	-3.4014	-0.179	C9orf135-AS1	C9orf135 antisense RNA 1 (head to head)
39723	0.35272	0.0211	-2.31858	-3.4012	-0.226	CCDC88C	coiled-coil domain containing 88C
39010	0.35272	0.0211	2.31834	-3.4017	0.163	HS2ST1	heparan sulfate 2-O-sulfotransferase 1
23217	0.35272	0.0211	-2.31846	-3.4014	-0.148	KDELC1	KDEL (Lys-Asp-Glu-Leu) containing 1
41277	0.35272	0.0211	-2.31809	-3.4022	-0.179	LRRFIP1	leucine rich repeat (in FLII) interacting protein 1
30884	0.35272	0.0211	-2.3189	-3.4005	-0.162	KCNMB4	potassium large conductance calcium-activated channel, subfamily M, beta member 4
15067	0.35297	0.0212	-2.3161	-3.4064	-0.224	BTN3A1	butyrophilin, subfamily 3, member A1
1185	0.35296	0.0212	2.31735	-3.4038	0.157	CCDC105	coiled-coil domain containing 105
19643	0.35296	0.0212	2.3172	-3.4041	0.596	CRYAA	crystallin, alpha A
7327	0.35297	0.0212	2.31622	-3.4061	0.214	DHFR	dihydrofolate reductase
45171	0.35296	0.0212	2.31666	-3.4052	0.278	ENO1	enolase 1, (alpha)
11667	0.35296	0.0212	-2.31688	-3.4048	-0.19	FGFR3	fibroblast growth factor receptor 3
43113	0.35296	0.0212	-2.31701	-3.4045	-0.395	MYOZ3	myozenin 3
4777	0.35297	0.0212	-2.31601	-3.4066	-0.198	TBC1D4	TBC1 domain family, member 4
18194	0.35297	0.0213	-2.31576	-3.4071	-0.142	DDX18	DEAD (Asp-Glu-Ala-Asp) box polypeptide 18
31372	0.35309	0.0213	2.31439	-3.41	0.353	KDF1	keratinocyte differentiation factor 1
20302	0.35309	0.0213	-2.31487	-3.409	-0.206	KLF15	Kruppel-like factor 15
1028	0.35309	0.0213	2.31466	-3.4094	0.247	RASL11B	RAS-like, family 11, member B
26419	0.35309	0.0213	-2.31492	-3.4089	-0.132	WDR26	WD repeat domain 26
6658	0.35404	0.0214	-2.31242	-3.4141	-0.204	ACTN1	actinin, alpha 1
34981	0.35404	0.0214	2.31245	-3.414	0.146	FAM162A	family with sequence similarity 162, member A
34111	0.35386	0.0214	2.31324	-3.4124	0.15	R3HDM4	R3H domain containing 4
12383	0.35335	0.0214	-2.31395	-3.4109	-0.336	TMEM26	transmembrane protein 26
14088	0.354	0.0214	2.31294	-3.413	0.194	WIBG	within bgcn homolog (Drosophila)
12686	0.35404	0.0215	-2.31169	-3.4156	-0.192	F8	coagulation factor VIII, procoagulant component
28226	0.35404	0.0215	-2.31189	-3.4152	-0.149	CCND3	cyclin D3
17898	0.35404	0.0215	2.31084	-3.4174	0.176	HSFX1	heat shock transcription factor family, X linked 1
10413	0.35404	0.0215	2.31118	-3.4167	0.2	LRRC20	leucine rich repeat containing 20
21903	0.35404	0.0215	2.31079	-3.4175	0.207	NKAIN4	Na+/K+ transporting ATPase interacting 4
16721	0.35404	0.0215	2.31167	-3.4157	0.124	NSMCE4A	non-SMC element 4 homolog A (S. cerevisiae)
44432	0.35404	0.0216	2.3104	-3.4183	0.216	ARF5	ADP-ribosylation factor 5
7023	0.35404	0.0216	2.31017	-3.4188	0.223	AIMP1	aminoacyl tRNA synthetase complex-interacting multifunctional protein 1
15858	0.35404	0.0216	-2.31038	-3.4184	-0.268	BNC2	basonuclin 2
37714	0.35404	0.0216	2.3101	-3.419	0.0986	RPS6KB1	ribosomal protein S6 kinase, 70kDa, polypeptide 1
5553	0.35404	0.0216	-2.3098	-3.4196	-0.175	RBMS2	RNA binding motif, single stranded interacting protein 2
6908	0.35404	0.0216	-2.31026	-3.4186	-0.13	TBC1D20	TBC1 domain family, member 20
18107	0.35568	0.0217	-2.30773	-3.4239	-0.109	CCDC59	coiled-coil domain containing 59
15135	0.3558	0.0217	-2.30743	-3.4245	-0.195	CR1	complement component (3b/4b) receptor 1 (Knops blood group)
13437	0.35514	0.0217	-2.30846	-3.4224	-0.314	FAM124B	family with sequence similarity 124B
16193	0.35643	0.0218	2.30584	-3.4279	0.247	NDRG2	NDRG family member 2
34165	0.35618	0.0218	2.30657	-3.4263	0.211	RPL15	ribosomal protein L15
28580	0.35618	0.0218	-2.30664	-3.4262	-0.178	SAMD10	sterile alpha motif domain containing 10
20955	0.35689	0.0219	-2.30442	-3.4308	-0.191	ERRFI1	ERBB receptor feedback inhibitor 1
24390	0.35689	0.0219	-2.3045	-3.4307	-0.545	HBD	hemoglobin, delta
41940	0.35736	0.0219	-2.30361	-3.4325	-0.139	LUC7L3	LUC7-like 3 (S. cerevisiae)
40309	0.35689	0.0219	-2.30457	-3.4305	-0.146	MLXIP	MLX interacting protein
35551	0.35689	0.0219	-2.30487	-3.4299	-0.151	SLC9C2	solute carrier family 9, member C2 (putative)
5419	0.35791	0.022	-2.30225	-3.4354	-0.171	LRRFIP1	leucine rich repeat (in FLII) interacting protein 1
9164	0.35798	0.022	-2.30183	-3.4362	-0.0962	MBD4	methyl-CpG binding domain protein 4
30420	0.35737	0.022	-2.3033	-3.4332	-0.192	PARD6G	par-6 family cell polarity regulator gamma
35415	0.35737	0.022	-2.30336	-3.433	-0.155	PIH1D3	PIH1 domain containing 3
20426	0.35798	0.022	-2.30172	-3.4365	-0.197	RCC2	regulator of chromosome condensation 2
31876	0.35795	0.022	-2.30206	-3.4358	-0.121	TTC17	tetratricopeptide repeat domain 17
21607	0.35783	0.022	-2.30265	-3.4345	-0.106	LOC145783	uncharacterized LOC145783
4397	0.35888	0.0221	-2.29998	-3.4401	-0.271	FBXO40	F-box protein 40
20616	0.35879	0.0221	-2.30032	-3.4394	-0.461	RGCC	regulator of cell cycle
1732	0.35938	0.0222	-2.299	-3.4421	-0.255	ANGPTL2	angiopoietin-like 2
29707	0.35941	0.0222	-2.2985	-3.4432	-0.229	DYSF	dysferlin
12923	0.35938	0.0222	-2.29909	-3.4419	-0.17	LMAN2L	lectin, mannose-binding 2-like
654	0.35941	0.0222	-2.29864	-3.4429	-0.144	TMEM167A	transmembrane protein 167A
6830	0.35968	0.0223	2.29806	-3.4441	0.2	BRWD1	bromodomain and WD repeat domain containing 1
12516	0.35976	0.0223	2.29769	-3.4448	0.136	CHM	choroideremia (Rab escort protein 1)
6304	0.35976	0.0223	-2.29767	-3.4449	-0.378	GPR34	G protein-coupled receptor 34
13051	0.3598	0.0223	-2.29747	-3.4453	-0.178	ZSCAN18	zinc finger and SCAN domain containing 18
19408	0.36099	0.0224	2.29529	-3.4498	0.177	DENND2A	DENN/MADD domain containing 2A
12736	0.36044	0.0224	-2.29619	-3.448	-0.186	QKI	QKI, KH domain containing, RNA binding
31484	0.3604	0.0224	-2.29638	-3.4476	-0.174	SPTLC3	serine palmitoyltransferase, long chain base subunit 3
26965	0.36099	0.0224	-2.2954	-3.4496	-0.115	SIRT7	sirtuin 7
2076	0.3604	0.0224	2.29638	-3.4476	0.219	USP43	ubiquitin specific peptidase 43
11058	0.36142	0.0225	-2.29425	-3.452	-0.126	FAM13B	family with sequence similarity 13, member B
11440	0.36164	0.0225	2.29338	-3.4538	0.167	NTRK2	neurotrophic tyrosine kinase, receptor, type 2
21785	0.36149	0.0225	-2.29385	-3.4528	-0.117	PAPOLA	poly(A) polymerase alpha
24927	0.36142	0.0225	2.29407	-3.4524	0.122	RHOBTB2	Rho-related BTB domain containing 2
6406	0.36164	0.0225	-2.2934	-3.4538	-0.103	SNX13	sorting nexin 13
35441	0.36142	0.0225	2.29411	-3.4523	0.322	TTC32	tetratricopeptide repeat domain 32
24645	0.36142	0.0225	-2.29443	-3.4516	-0.132	ZNF823	zinc finger protein 823
39259	0.36243	0.0226	2.29133	-3.4581	0.166	DENND2A	DENN/MADD domain containing 2A
39325	0.36243	0.0226	-2.29136	-3.458	-0.258	LOC645166	lymphocyte-specific protein 1 pseudogene
2757	0.36238	0.0226	2.29169	-3.4573	0.362	MAP7	microtubule-associated protein 7
7440	0.36193	0.0226	-2.29277	-3.4551	-0.167	PARP11	poly (ADP-ribose) polymerase family, member 11
44563	0.36221	0.0226	-2.29206	-3.4566	-0.163	TRPA1	transient receptor potential cation channel, subfamily A, member 1
29324	0.36196	0.0226	-2.29259	-3.4554	-0.245	LOC90246	uncharacterized LOC90246
5438	0.36221	0.0226	-2.29202	-3.4566	-0.321	WNK4	WNK lysine deficient protein kinase 4
19604	0.36337	0.0227	2.2898	-3.4612	0.127	EBLN3	endogenous Bornavirus-like nucleoprotein 3
28530	0.36332	0.0227	2.29024	-3.4603	0.253	FAM182B	family with sequence similarity 182, member B
40661	0.36337	0.0227	2.28972	-3.4614	0.215	PADI2	peptidyl arginine deiminase, type II
40544	0.36438	0.0228	2.28819	-3.4646	0.198	KCTD7	potassium channel tetramerization domain containing 7
40452	0.36339	0.0228	-2.28955	-3.4618	-0.318	TTTY15	testis-specific transcript, Y-linked 15 (non-protein coding)
11999	0.36438	0.0229	-2.28771	-3.4656	-0.234	ACSF2	acyl-CoA synthetase family member 2
702	0.36445	0.0229	2.28678	-3.4675	0.218	CCSAP	centriole, cilia and spindle-associated protein
3644	0.36445	0.0229	-2.28677	-3.4675	-0.299	CST7	cystatin F (leukocystatin)
31696	0.36438	0.0229	-2.28772	-3.4656	-0.181	FZD10-AS1	FZD10 antisense RNA 1 (head to head)
39312	0.36445	0.0229	2.28705	-3.4669	0.223	MXRA7	matrix-remodelling associated 7
2874	0.36438	0.0229	-2.28772	-3.4656	-0.171	MRPS6	mitochondrial ribosomal protein S6
42526	0.36445	0.0229	2.28691	-3.4672	0.16	MCFD2	multiple coagulation factor deficiency 2
19383	0.36438	0.0229	-2.28783	-3.4653	-0.24	SYNC	syncoilin, intermediate filament protein
4372	0.36438	0.0229	-2.28758	-3.4658	-0.208	TAL1	T-cell acute lymphocytic leukemia 1
12620	0.365	0.023	-2.28493	-3.4713	-0.163	LOC729603	calcineurin-like EF-hand protein 1 pseudogene
29158	0.365	0.023	-2.2857	-3.4698	-0.2	MANF	mesencephalic astrocyte-derived neurotrophic factor
1899	0.365	0.023	-2.28526	-3.4707	-0.19	NLRC5	NLR family, CARD domain containing 5
4170	0.365	0.023	-2.28514	-3.4709	-0.289	RPL23AP32	ribosomal protein L23a pseudogene 32
6796	0.365	0.023	2.28484	-3.4715	0.26	SHROOM3	shroom family member 3
43214	0.365	0.023	2.28561	-3.4699	0.284	SLC39A2	solute carrier family 39 (zinc transporter), member 2
36703	0.365	0.023	2.28512	-3.4709	0.148	TPM3	tropomyosin 3
2955	0.36538	0.0231	-2.28398	-3.4733	-0.155	DGKZ	diacylglycerol kinase, zeta
38585	0.36598	0.0231	2.2829	-3.4755	0.318	GDPD2	glycerophosphodiester phosphodiesterase domain containing 2
24442	0.36573	0.0231	2.28333	-3.4747	0.15	LIN52	lin-52 DREAM MuvB core complex component
29869	0.36531	0.0231	-2.28421	-3.4728	-0.0815	RPAP1	RNA polymerase II associated protein 1
28567	0.36612	0.0232	-2.2826	-3.4762	-0.146	ADAT3	adenosine deaminase, tRNA-specific 3
13988	0.36658	0.0232	-2.28147	-3.4785	-0.206	CD300A	CD300a molecule
6660	0.36658	0.0232	-2.28169	-3.478	-0.16	SPRED1	sprouty-related, EVH1 domain containing 1
35429	0.36658	0.0233	2.28111	-3.4792	0.216	AGL	amylo-alpha-1, 6-glucosidase, 4-alpha-glucanotransferase
40776	0.36658	0.0233	2.28092	-3.4796	0.205	C1orf87	chromosome 1 open reading frame 87
5552	0.36658	0.0233	-2.28062	-3.4802	-0.522	EGFL6	EGF-like-domain, multiple 6
32794	0.36672	0.0233	2.28033	-3.4809	0.246	OLFM2	olfactomedin 2
6992	0.36658	0.0233	-2.28108	-3.4793	-0.13	REST	RE1-silencing transcription factor
33267	0.36724	0.0234	2.27948	-3.4826	0.228	HECW1	HECT, C2 and WW domain containing E3 ubiquitin protein ligase 1
38952	0.36778	0.0234	-2.27846	-3.4847	-0.17	JAG1	jagged 1
14590	0.36794	0.0234	2.27815	-3.4854	0.163	PFDN6	prefoldin subunit 6
43277	0.36778	0.0234	-2.27869	-3.4842	-0.227	UHRF1	ubiquitin-like with PHD and ring finger domains 1
[truncated: 28,370 more rows]
