# Supplementary material for: Exploring the cross talk between ER stress and inflammation in age-related macular degeneration
Source: PLoS One. 2017 Jul 24;12(7):e0181667. doi: 10.1371/journal.pone.0181667 (PMC5524348; doi:10.1371/journal.pone.0181667)
Supplement: S5 Table — (XLSX) [file pone.0181667.s005.xlsx]

## Sheet: ER Stress
IntAct	MINT	HPIDB	UniProt	UCL-BHF
FKBP7	POLR2C	NFE2L3	DAPK2	TERF1
PDIA5	CREBZF	NFE2L1	ATF4	WFS1
SNCA	NEDD8	MAF	DAPK3	HSPA5
NPHP4	EIF2AK2	CREB1	EIF2S1	HTR7
SOST	EIF2S2	ATF6B	DDX3X
NDC80	EIF4G2	CREB3L3	HSPA5
ATF6	PRKCA	FOSL2	SNW1
CREBBP	EIF2A	JUNB
CREB3L3	EIF2S1	ATF7
DISC1	VIM	ATF2
ZNF212	PSMA7	HLF
JUN	PSMA6	CREB3
HAUS7	PSMA5	BATF3
LDOC1	DERL1	BATF
PTCD3	RNF139	CEBPA
TTR	HM13	CEBPG
CCDC106	BCL2	CEBPD
TRIB3	FOXK2	CEBPB
GCC1	EIF2AK3	NFIL3
GOLGA1	FOXK1	BACH1
BFSP2	ATF4	ATF3
GPS2	FANCC	FOS
GOLGA8DP	CSNK2A1	CREBZF
GOLGA8F	PDIA3	DNAJB11
ASB7	ACLY	HSPA5
APH1A	RFWD2	ATF6
MPZL2	STK40	XBP1
MAP2K7	PARG	ATF4
LMNB1	APOD	DDIT3
HK3	SH3TC1
CKAP4	ZBED8
TGM2	CDK2AP2
SNAP29	SMARCB1
REPS1	LRIF1
BTRC	SMAP
RPS6	HSP90B1
ATF4	POLR2E
JUNB	TNFSF11
PPP1CC	MBTPS1
UPF1	TNFRSF14
SET	PDIA2
LYAR	CALR
DCC	JAG1
MLH1	ATF6
EIF2AK2	MAPK6
EIF2S3	WFS1
EIF2S2	TP53
ABL1	UBC
MAST3	SYVN1
HDGF	A2M
ERG	HFE
EIF2A	DNAJB11
ESR2	YWHAB
CSNK2A1	CANX
FOSL2	JUN
LMO2	NFKB1
SNAPC5	YWHAZ
AMOTL2	CDC5L
VPS37C	SNW1
ZC3H14	Q6T424
ATPAF2	DMKN
EMSY	E2F3
TWEAK	HSPA5
CCDC153	SEC61A1
BATF3	XBP1
CEBPB	ERN1
XBP1
THBS4
APP
MAP2K1
BCL6
TMEM216
USP7
RIOK3
BAD
PELI2
KHDRBS1
F8
B2M
PPIB
PAK2
ELF3
NFYC
MAPK6
CREB1
H2AFX
NR4A1
RXRB
FOS
EEF1D
SOD2
MDM2
CHM
UBA5
TAP1
EBP
KLF16
SEL1L
OS9
CLU
DERL1
SMG1
BRINP1
C15orf39
CNTRL
SLC33A1
XRCC3
RFWD3
UGGT1
GBA
KIF20B
BLK
ARAF
LIMK2
MBTPS1
NNMT
DDC
BPGM
TXNDC11
TNFRSF10D
CD40
EIF1B
EPB41
ATF6B
ATF2
KSR1
CALR
ITGB3BP
WFS1
SIRT1
ARRB1
CAV1
EGFR
EP300
F2
EIF2S1
C14orf80
LDOC1L
HSD17B14
MCMBP
CEBPG
BATF
SPOP
POLR1D
DGCR2
KPNA2
DBP
CDK6
BAX
MAP3K5
TAOK3
SRPK2
AKT1
STK4
HSPB1
HNRNPDL
CALU
TFG
FUS
HNRNPD
HNRNPAB
RCN1
PDIA6
HNRNPA2B1
DNAJC10
SDF4
PPP4R4
PRKCSH
DNAJB11
HNRNPH2
HNRNPA1L2
HNRNPA3
NUCB1
HNRNPA1
ERBB2
CDC37
ERBB3
SIRT3
NDRG1
MTNR1B
MTNR1A
BRAF
PPP2R2B
MAPK13
AGO4
ARRB2
PTEN
HSPD1
RAF1
SREBF2
APC
TP63
CASP8
PAWR
COPS5
GABARAP
GABARAPL1
GABARAPL2
MAP1LC3B
MAP1LC3A
PRKAA1
CFTR
ESR1
PSME3
DDX24
Q6ZUH1
BCAR1
TMEM62
DPYSL5
GRB2
TRAF6
TRAF2
MAP3K3
MAP3K1
TANK
IKBKG
IKBKB
NFKBIE
NFKBIB
NFKBIA
REL
MAP3K8
TNFRSF1A
TBK1
MAP3K7
TAB2
TAB1
RIPK3
RIPK1
RELB
RELA
MAP3K14
NFKB2
TCTN2
TNFRSF1B
TCTN3
TCTN1
FASN
UBQLN4
DNAJB4
RAPGEF6
HSPA8
STMN1
DDIT3
STIP1
CRTC3
XPO5
FAF2
EIF4G1
CDKN2AIP
ZBTB25
TMEM263
EDC4
CSE1L
LAMA1
PSMC5
HSPH1
ABCF3
RNF40
GHITM
AAK1
BAG6
HELLS
ANO3
STUB1
NCOR2
KNSTRN
AHNAK
CTNNA1
TAGLN2
PALLD
DNAJB1
HSPA4L
TIMM13
HYOU1
CAD
BAG2
HSP90B1
CPS1
ERN1
NUP62
EIF2AK3
UBL4A
HSPA1A
MAP4
HSPA5
PRKDC
EIF4G2
CEP72
N6AMT1
PDE3A
TRAFD1
ENTHD2
DVL2
ING3
CKAP5
FCHSD2
SH3BP4
SPG20
KRT14
ID2
CPT1A
FN1
VCAM1
IQCB1

## Sheet: Inflammation
UCL-BHF	HPIDB	I2D-IMEx	InnateDB-IMEx	IntAct	MBInfo	MINT	MolCon	UniProt
BTK	IKBKB	MAPK14	USP25	ARHGAP9	ITGB1	SHFM1	RELA	TNFRSF1A
PITX2	TLR2	RB1	MAP3K14	EXOSC8	ITGB3	PRMT2	DNMT3B	NFKBIB
MEF2A	MAPKAPK3	PLK1	TBK1	NMB	PLCG1	KDM3A	MYC	TRAF3IP2
MAP2K3	IKBKE	FADD	PELI3	YES1	TRIP6	PPM1A	CHUK	RFFL
POU5F1	TBK1	MAPK9	IL1B	MKRN2	SDC4	LTA	MAPKAPK3	CASP10
WWP2	IRF3	STAT3	TNF	EFHC2	PRKCA	TNFSF12	MAPKAPK2	CASP8
WAS	MAPK7	TLR2	UBE2D1	SHMT1	LYN	WDR61	HSPB1	RNF34
PLCG1	TAB3	CXCR4	CUL1	SMCO3	ITGB2	UBR4	EGFR	AZI2
CPNE2	TAB1	NFKB2	RPS3	FSD2		UBR5	CD24	TBKBP1
POT1	IRF7	LTBR	SETD6	USP2		WDR1	GNB2L1	CDC37
CPNE3	NFE2L1	MAPK1	RELA	TRAF3IP2		USP9X	PAG1	HSP90AB1
TINF2	BATF	MAPK3	EHMT1	TRIM50		IRAK4	RASA1	UBE2D2
PRKCB	BATF3	SCRIB	CAMLG	IER3		ATG16L1	SDC2	TRAF3IP1
ACD	FOSL2	MUC1	IRAK4	NR5A1		YAP1	MAPK1	ATF2
RGS3	CREB3L3	JUN	CD40	SLC36A1		PNKD	MAPK3	MED15
PTEN	CEBPG	NR1H4	TNFRSF17	CD82		ZC3H12A	NCOA3	CREB1
CTNNB1	NFIL3	THRB	TNFRSF13B	FGF5		MBL2	PTEN	TRAFD1
ADAMTS7	MAFB	ATF2	CREBBP	STAT5A		FGFR2	UBC	MAPK1
A2M	BACH1	GSK3B	MAFB	BID		WHSC1L1	DNMT1	SGOL2
ADAMTS12	ATF3	PRKCD	IKBKE	CSF2RA		VPS45	PRKCB	SGOL1
ACVR1B	ATF4	FLOT2	ZC3H12A	RXRA		PRSS50	LYN	PPP2R5D
SMAD6	JUND	ANXA1	MAPK3	RALGDS		ST14		PPP2R5A
SMAD7	JUNB	ATF1	FPR1	PDPK1		SERPINB5		FADD
FKBP1A	ATF7	ESR1	BTK	NFATC4		SCGB2A2		FAS
AP2B1	DDIT3	RPS6	PYCARD	PTPRR		BAP1		IRAK2
LDLRAP1	UBE2D2	ENAH	BCL10	EGF		ATAD2		TRAF3
LDLR	SUGT1	VASP	CARD9	MAX		PRDM14		UBB
LRP1	NOD1	RPS6KA1	CASP8	TAOK2		LYPD3		IRAK4
TERF1	IRAK1	RIPK2	MALT1	PTPN7		KLK9		IL1RL1
SOAT1	MYD88	TRAF3	PTK2B	FOXO3		KLK5		DHX9
DNMT3A	FADD	LTF	TAX1BP1	PTPN11		GREB1		CREBBP
TERF2IP	CASP8	RELA	PIN1	BAD		GLCE		NCOA3
APOC2	CREB1	NFKBIA	IRF7	HDAC7		ERRFI1		TMED10
GSK3B	ATF1	RIPK1	IRAK1	HDAC5		EPSTI1		UBE2D3
DAB2IP	JUN	IKBKG	RIPK1	HDAC4		CDH13		NHLRC1
PRKCE	ATF2	GLI1	IKBKG	RASSF10		CASC3		UBC
UGT1A7	FOS	SMURF2	TRAF6	EPN1		BLID		SETX
APOB	LTF	NEDD4	MYD88	HBS1L		ANGPTL4		ESR1
APOA2	PCLO	RNF11	IRF3	GGA2		AGR3		CSNK1A1
APOE	SNRNP200	ITCH	MAL	APEX2		SOX2		DAB2
APOA5	RASAL2	SYTL5	DOCK8	IMPACT		QDPR		PYCARD
LRPAP1	SMURF2	CDCP1	SRC	MRPS22		HBP1		TRAF6
SORL1	CADPS	SMAD7	LYN	CRK		BCL2L10		RUSC1
	CADPS2	SMAD3	IKBKB	PPARGC1A		ATP1A3		RIPK1
	CEP120	SMAD2	CHUK	C6orf106		CNBP		TNIP1
	INPP4B	PIK3R1	NFKBIA	FAM188A		TGFB1		S100A8
	PYCARD	PIK3CD	CYLD	CARD14		NANS		ZNF16
	PIK3C3	HRAS	ITCH	DCUN1D1		HEMGN		UBA52
	PIK3CB	WWP2	LCP2	CRELD1		FBP1		CCND1
	PKN2	PML	MAP4K3	DENND6B		TGFBR2		UBE2D1
	CTSB	RAB26	CD28	FAM184A		PDGFRL		CCNE1
	FKBP1B	ADRA2B	LCK	DCUN1D2		ODC1		GFI1
	FKBP1A	TWIST1	PRKCQ	GRIPAP1		MSH6		HSP90AA1
	RYR2	HDAC1	PLCG1	EPHA1		STX17		STUB1
	ATP5G2	TLR4	TESPA1	DNAJB2		CYLC2		IRF7
	DHCR24	PAUF	PELI1	KRT36		ALDOB		TANK
	VTN	ROCK2	PRF1	FKBP6		FBXW7		RIPK2
	TMEM173	RARA	C5	CCDC69		RFTN1		NOD1
	MAVS	GNAQ	CD74	YAF2		CD19		TICAM1
	CD46	ITGAX	HLA-DMA	UBE2T		ARID3A		JUN
	C7	ITGB2	TLR4	RNF122		BRCC3		MAPK8
	PSMA4	DNMT3B	MAVS	TSPAN17		SPDYA		NFKBIA
	APOE		JAG1	TRIM11		CRK		TNFAIP3
	PICALM		STK39	TRIM52		MAP3K4		LYN
	YBX1		DDX58	RHBDD1		MUL1		IRF3
			C3	DBF4B		SH3KBP1		IKBKG
			CD46	RNF135		KLF1		NFKB1
			CAPN1	ANKRD13D		FASLG		RELA
			TIRAP	SLC9B2		LEPR		UBE2N
				MFSD6		ZFAND5		UBE2V1
				ACOX1		TOPORS		ARHGAP10
				UBE2S		ASAP2		PKN3
				UBE3A		SOCS1		ARHGAP26
				CBLB		COMMD1		BAI1
				NUDT6		CITED1		BAIAP3
				RBP2		ING1		MYOF
				TRIM21		WRN		PLCG1
				THRA		ERN1		VIL1
				UBASH3B		CCL20		PRPF8
				Q8TE30		OPTN		SNRNP40
				SLMAP		NUCB2		NBAS
				SLX4		NUCB1		STX18
				UEVLD		CUL1		ZW10
				RNF144A		GSS		RINT1
				RSPRY1		RAF1		RPGRIP1L
				RNF138		PEBP4		SYTL2
				RNF38		CUL2		PPP1CA
				BIRC8		PDCD2		SNRNP200
				TRIM55		DDX58		SNW1
				TRAF7		POLL		PRKCD
				TRIM2		ATM		TRO
				MGRN1		BCL2L12		ITSN1
				TRIM35		MDM2		ITSN2
				TRIM31		BCL3		RAB11FIP2
				ARIH2		SIN3A		RAB11A
				RNF4		IRF2BP1		PIK3R4
				RC3H2		NR3C1		NRBF2
				RING1		AGO2		ATG14
				DTX3		TBKBP1		HSPA9
				DTX3L		RCHY1		VMP1
				TRIM43		OGT		RAB39A
				RNF166		TLR5		BECN1
				TRIM8		UBASH3A		SH3GLB1
				RNF185		UBASH3B		KIAA0226
				RNF125		NUP62		PDE3B
				ZNFX1		POLI		PIK3C2B
				CHFR		NOTCH1		TRIM27
				BRIX1		GRIP1		UHRF2
				BFAR		GATA1		PTEN
				EI24		LIMK1		TICAM2
				RPS7		PELI3		PRKCA
				UBE2B		PIK3R1		ESYT2
				RNF20		PPP2R5C		PIK3C3
				CUL3		IER3		UVRAG
				PSMD5		NCOA3		FOXO3
				ACLY		EIF4B		HCFC2
				CNPY2		ICAM1		TMED9
				HARS		PIDD1		PTPN2
				ACOT13		TSGA10		ATL1
				PAFAH1B2		SUMO2		SEC24C
				MZT2B		BCAP31		SEC24D
				DCXR		FIS1		SEC24B
				NCBP2		DYRK1A		CD59
				MCM2		HIPK2		KDELR1
				ISYNA1		PIK3AP1		SURF4
				KHSRP		TNFRSF1A		TMED7
				NAA15		SMPD1		PML
				NAA50		RDH12		RAB27A
				Q9H2P1		NEDD8		MLPH
				SEC23B		ARRB1		BCL2L11
				EIF5		STAMBP		MIF
				TAGLN		USP15		RAC1
				TBR1		USP5		SOAT1
				RANGAP1		USP2		UBIAD1
				TRIM5		ZRANB1		ITM2B
				ATCAY		ABCG2		ANXA5
				BCL2		SETD7		SIRT1
				MTDH		RAD23B		KAT2B
				MAPK8IP1		Q8NEM7-2		DNMT1
				NOL3		ATG9A		CBX6
				CCDC50		RIPK3		NOX4
				BIRC6		ZBP1		LY96
				IKZF4		PSD		VTN
				ZNF212		PEBP1		SEC23A
				SRSF5		BUB1B		COPB1
				RPL22		SNAI1		ARCN1
				GDF15		DIP2A		COPG1
				EPB42		SH3RF1		COPA
				CENPC		SH3RF3		COPB2
				ZNHIT1		AR		IFIH1
				PFKM		FTH1		DDX3X
				PFKFB1		NPLOC4		DDX58
				TTYH3		RYBP		C1QBP
				FKBP2		CFLAR		IL6R
				CPXM1		MED15		IL6
				AKR1C1		CSF3R		PSMA1
				PLIN2		CNTN2		PSMA2
				CTSD		KLF5		NEFM
				IFI35		XIAP		DCTN1
				RNF186		POLH		KIF5A
				MAPK13		ZNHIT1		PCM1
				SIRT6		MAPK7		HTT
				AGO3		MAP3K2		AHI1
				RNF168		PCGF2		ATXN3
				PTPRO		MAP3K3		HAP1
				PTPRJ		ADAM19		DAB2IP
				PTPRB		SGK1		PSMB1
				PTPRG		PRKCZ		PSMA4
				PTPRK		HDAC4		UCHL5
				PTPRC		BTRC		TBK1
				RNF8		EEF2K		IKBKB
				RNFT1		VPS28		CHUK
				ZNRF3		HERC3		IKBKE
				SH3RF2		CASP1		MAVS
				RNF182		TNFSF10		CFH
				RNF152		FAS		C3
				NFX1		CASP10		EPR-1
				Q6GX22		TRADD		CBL
				NEURL1		CARD8		TMED2
				LRSAM1		CASP8AP2		COPS5
				UBE2L6		CASP9		TLR4
				UBE2J1		MAP3K14		TIRAP
				ZNRF1		TRIM38		MYD88
				UHRF2		BCL2		F2RL1
				TOPORS		GAB2
				SNURF		GTF2B
				RNF43		UBE2B
				RNF26		STAM2
				RNF25		STAM
				RNF167		HDAC3
				RNF150		ITGAM
				RNF130		CLEC4M
				RNF165		WWOX
				RNF13		PIAS4
				RMND5B		IRAK3
				RFWD3		CHEK2
				PJA2		TRIB1
				RNF103		SSU72
				DTX1		NFATC2IP
				CNOT4		YEATS4
				AMFR		TRAPPC13
				ZNRF4		KBTBD7
				Q8NEX1		MTMR1
				VRK1		FAM192A
				FAF2		JCHAIN
				UBXN7		TRIM72
				ZNF385A		FOXA3
				STAP2		NR2F1
				RWDD3		PBX2
				COMMD7		HMGA1
				COMMD6		C5orf24
				COMMD9		ARNT
				COMMD3		ZBTB21
				COMMD8		NFIC
				COMMD5		ZNF131
				COMMD4		POLR2A
				COMMD10		CREM
				COMMD1		NFYA
				UXT		NIT2
				RAD23B		HIST1H2BJ
				CDKN1A		HMGA2
				UCHL3		NFIL3
				TSG101		TTLL7
				CSDE1		XYLT1
				GXYLT1		SETX
				LYAR		ZCWPW1
				RCC2		CCDC15
				ARF6		BEND4
				DUPD1		TMED1
				RAB10		ASMTL
				ATP5D		TRO
				ASXL2		BCAS3
				RPS26		PSMA5
				ATP6V1C1		SORT1
				USF2		ADGRL2
				HDAC9		HK2
				EPAS1		SLMAP
				CCDC97		SYNGR3
				ZNF142		FOXA1
				TCF20		GLO1
				ROBO1		FAAP100
				NKTR		CENPO
				MOB3B		CEP112
				MEF2D		ANKRD24
				MAPKAPK5		BSG
				SMEK1		NAV3
				DUSP16		TUBG1
				DUSP10		STXBP4
				DDX26B		HIST1H1B
				DUSP1		PRSS1
				ELMSAN1		GNAS
				AES		CAT
				KIF26A		ALOX12B
				KMT2C		ACTBL2
				MACF1		APRT
				KDM2A		HOXC8
				ZNF451		GGCT
				KIAA2026		C4orf27
				ZMYM2		NSDHL
				PIAS1		PFKP
				SREBF2		SSR1
				POGZ		ISG15
				CRTC1		SBSN
				GTF2A1		HK1
				HIPK3		C4orf19
				B3KQF8		LRRIQ4
				CHD8		FRMD8
				TOX4		ICA1
				ATF6		CCDC42B
				B4DMH3		HIRA
				KRT5		SH2B1
				SPTA1		REV3L
				POTEKP		CABIN1
				HRNR		CEBPB
				MUC12		APOA2
				SLC9A1		NKX2-5
				RNH1		NFATC4
				FBXO3		NR2F6
				CNKSR2		GOPC
				GLDC		MEF2D
				ALDH9A1		BATF3
				PPP6R3		TFAP2A
				NDUFS1		ARID3B
				LRRC47		NFATC2
				GAD1		BANP
				HERC1		SIX4
				SLC4A8		NFIX
				ZMYM6		EBF3
				MTERF4		SALL2
				SUPT6H		WRNIP1
				ERCC6		NOL6
				MPP6		DPF2
				BTBD10		MAP1LC3A
				TSPYL4		RFWD2
				SBF2		YARS
				ATRNL1		PSIP1
				MAN1A2		THYN1
				RPS17		DCXR
				SARAF		PPA1
				VPS4A		MTA2
				CABP1		SMARCD2
				LAS1L		SMARCC1
				DST		SMC3
				DDX46		USP11
				GRB14		DLGAP5
				INTS3		PIP
				IFNGR1		RAE1
				MARK3		SNRPE
				JAKMIP1		MKI67
				ATP5J		DEK
				SSFA2		RING1
				MAP1B		CRNKL1
				SLC4A10		HDAC2
				SF3A3		SMARCE1
				CAMSAP2		CHD4
				RBM6		SMARCD1
				PPIG		RANGAP1
				ATP5I		TOMM22
				USP16		WDR43
				NEFM		GPS1
				ANP32E		ACTL6A
				TMSB10		PPP3CA
				RRP12		DSG2
				AMY2B		SAFB
				ESF1		DHX40
				EPHB4		NFATC3
				ZNF622		NOC2L
				FAM50A		RNMT
				CCDC158		GATAD2A
				HEL46		TPR
				IDS		STK40
				ZNF652		CHAMP1
				GNL2		RANBP2
				HSPA1A		KIAA1429
				ZFP91		NUDT16L1
				DCC		JDP2
				NLRC5		RNPS1
				CUL2		AURKB
				PLD3		DCAF7
				COPS4		NFATC1
				BBS7		TFAM
				ZNF133		H2AFY
				PRRC2A		PRPF3
				ETS1		RBM22
				PELP1		CHAF1A
				NCOR2		TCOF1
				NPIPA1		TIMP3
				ZFYVE9		KIAA0020
				AGTPBP1		FOSL2
				EP400		CBX3
				CHMP3		MAFF
				PNN		RGPD3
				PKNOX2		CXorf56
				ULK2		BLMH
				CDC25C		C19orf43
				ZBTB25		SMARCA1
				MAGEA11		WDR46
				ZFP36L1		FNBP4
				TUBA4A		CSNK1E
				RECQL5		ANP32A
				ACP5		MECP2
				FCER1G		NOLC1
				RAB17		DACH1
				KANSL3		BRD4
				TRIB1		RBM25
				ORC1		RBBP7
				ZNF675		BARD1
				ZRANB1		DSTN
				OTUD7B		WTAP
				EDA2R		ZNF638
				TNFRSF11A		TNK1
				CHD3		FBXO11
				MAP4K2		CIRH1A
				LRRCC1		SYMPK
				TBPL1		H2AFY2
				HPS6		RBMXL1
				ARR3		SMARCA4
				MEX3B		RBM10
				DLGAP4		RBBP6
				SKIV2L2		MFAP1
				MYB		COG6
				RPL4		C9orf114
				DCAF7		CGGBP1
				Q9NWG8		RPRD2
				PSMC3		CHEK1
				KCNQ1		FIP1L1
				RPS13		NUSAP1
				RPL6		NKRF
				GLG1		PARS2
				POLR2L		ANAPC10
				POLR1D		SF3B6
				POLR1A		YTHDC2
				PDCD2		HACD3
				MTIF2		RPSA
				CD3EAP		DNAJC13
				MCM5		AHCYL1
				IKBKAP		MAP7D1
				BRI3BP		DDX39A
				FANCD2		CA2
				PSMD4		MRPS14
				PSMD8		ILKAP
				MBD4		VDAC2
				CDC6		UBA1
				DYRK1B		FRG1
				NLK		CSRP2
				COPS3		RPS10P5
				EDAR		GDI1
				SH3BP5		MRPL4
				XPNPEP1		SNX1
				MED19		HIST3H3
				POM121		DDX20
				PELI3		TERF2IP
				GADD45A		SSB
				GGA3		DARS
				GGA1		MTAP
				MYLK2		RPS20
				RPL10A		EWSR1
				RPL35		DLAT
				RPS23		WDR5
				TUBB8		GFPT1
				HSPBP1		TCERG1
				RPL14		BRIX1
				RPS6		AGAP3
				SLC1A5		DAZAP1
				KRT1		EXOSC7
				KRT16		MYBBP1A
				KRT9		CLIC1
				CSE1L		GRWD1
				XPO7		PSMD6
				GART		FAM98A
				COPA		FBL
				CCAR1		FKBP4
				TUBA8		SNRPD2
				USP18		GYS1
				CAMK2D		AP1B1
				Q86TT2		CHCHD3
				ATG16L1		WDR3
				RPLP0		MICU2
				TBCD		LUC7L3
				IDH3A		PLS1
				Q9BZT1		SRP72
				TUBA4B		CHTOP
				MSH2		ZC3H7B
				CCDC28A		CACYBP
				POLR1B		MYL6B
				MYO9A		ZNF326
				EXOC4		TBC1D4
				LYZ		NAP1L4
				SLPI		DDX47
				PTPN13		DYNC1H1
				ELP3		TMEM214
				SPRR3		CSE1L
				ACTL6A		HNRNPDL
				SPAG9		FXR2
				LGALS3BP		ACTR1A
				DNAJC7		CCT7
				HSPA4L		EXOC4
				GNG12		CPOX
				HNRNPA1		MYL6
				DDX3X		RPS12
				SPECC1L		RPL8
				NONO		LRP5
				AIF1L		ACSL3
				MYL6B		NSUN2
				GNB1		MRPL15
				WDR61		UPF3B
				TIAF1		TEX10
				C1QBP		ST13
				MYO1B		PSME4
				GNB4		AFG3L2
				SCIN		SEC24C
				MYO1D		TUBB2B
				TUBB2B		RPLP0
				HSPA6		SPTAN1
				HSPA2		EGLN1
				TUBA1A		ATP6V1E1
				RPS27		AHCY
				RPS15A		XPOT
				HIST1H2BB		GNL3
				RPS24		FAHD1
				RPL11		CPSF3
				RPL7A		PIP4K2A
				TUBA3C		MRPS18B
				NCL		NUDC
				RPS4X		CCDC47
				SFPQ		AP2M1
				RPS8		CPSF2
				RPL18		TRIM28
				RPLP0P6		DHX29
				TUBB4A		CSNK1D
				GTF3C1		SF1
				DHX9		COPG1
				TUBB6		CDK11A
				HSP70-1		P4HB
				RPL7		LARP7
				FASN		PRPF6
				CAD		PSMB6
				MATR3		ATXN2
				RPS18		EIF3B
				POLRMT		UBE2O
				RPS3		DDX52
				RPS5		ISOC1
				PRPF8		RAB33B
				HSPA9		DDX24
				ILF2		GNB1
				MYBBP1A		CWF19L1
				EFTUD2		CMAS
				HSPA1L		PTCD3
				NEK1		NMD3
				MED29		SARS
				MED9		NAT10
				MED10		SRSF6
				CREB5		RPL4
				INPP5B		RPL5
				ATF3		RPS6
				CD40		ATP5F1
				SRSF11		TOMM20
				BANP		CRLF3
				MAP3K7CL		SAR1A
				PPM1K		MYH9
				VPS52		GOT2
				RNF126		SYNE2
				RNF5		NOM1
				RNF111		ACLY
				L3MBTL3		ISG20L2
				EAF2		RPL36
				BIRC7		OLA1
				FAM168A		ACAD11
				C1orf94		SRPR
				UBE2C		SMC4
				DTX2		PRPF31
				POLR1E		TIMM50
				CDK13		EXOSC3
				MUC13		EIF2S3L
				CAAP1		EIF2B1
				RNF115		IMP3
				BOLA1		EIF2B4
				POLI		EPB41L3
				UBQLN1		TBL3
				RNF14		EXOSC6
				EXOSC5		HP1BP3
				S100A14		HAT1
				S100A16		RPS26P11
				PLEKHF2		CSDE1
				TSGA10		PWP1
				LLGL2		ANKRD17
				AIM2		RPS29
				TNFSF15		PPP1R12A
				PPP2R5E		AP2B1
				FIS1		USP7
				GALNT2		TKT
				FOSL2		MRPS26
				JUNB		KRI1
				FNBP1L		SHMT2
				CIRH1A		RBM34
				RFWD2		FBXO22
				MED17		DHX37
				JUND		RBM4
				ATF1		NOC3L
				KLC3		HSPH1
				KIF1C		MCTS1
				VCL		PHGDH
				BCAS3		MOGS
				PHF21A		ASNS
				OASL		PRIM2
				PPP1R12B		MRPL37
				EXO1		NDUFV2
				ICAM5		LBR
				HPS5		HDAC1
				ARID2		IARS
				AVL9		HSDL2
				ATXN3		EIF2AK2
				COL7A1		EIF2A
				MED31		PSMC2
				ARHGAP39		SRSF3
				CENPF		SART3
				TJP2		IKBIP
				BCL7A		APEX1
				PRR3		DBT
				B4DT77		HSD17B4
				CRTC3		FXR1
				MAP3K4		MRI1
				CTSC		PDHB
				COG2		EIF2B5
				PHLPP1		SRRT
				PAX6		MTDH
				ERP44		MCM5
				KIF21B		PDCD11
				MYH11		RPL10L
				ATF7IP		PSMD1
				TTC9C		FHL1
				GEMIN5		STOML2
				UBL4A		CFAP20
				LGALS3		RFC3
				RBM26		SSBP1
				WDR43		YME1L1
				GSE1		IBA57
				IP6K3		RPL28
				RBM4		DDX54
				APOL2		RPL29
				TAF6		USP10
				CELF1		AP3B1
				PCF11		SLC33A1
				TIAL1		RPS15
				B4DDV3		POLR1C
				DYNC1I2		MRPL18
				CSTF2T		FARSA
				SYMPK		DDX1
				TRPS1		EIF6
				VPRBP		ARCN1
				DOT1L		KPNA4
				DCP1A		PLRG1
				RBM33		PABPN1
				ZNF277		DDB1
				KSR1		EIF3D
				SKA3		TERF2
				CDCA5		PDIA6
				CEBPB		MTHFD1L
				NOS2		MRPS35
				TAF4		HNRNPA1L2
				MAP3K11		MAGT1
				HNF4A		FEN1
				FAT1		GPATCH11
				GRSF1		RRP1B
				SHROOM3		CAD
				SUN2		LYAR
				NUP98		VPS35
				TIMM50		GLDC
				DNAJA2		CCT6A
				EMD		XRCC5
				CCT7		CSNK2A2
				HNRNPF		STON2
				CCT6A		PSMC1
				RAN		ABCE1
				THOC2		RORC
				MYH6		SRP68
				PYCARD		ARIH1
				FOXC1		DDX31
				GREB1		SUPT16H
				RARA		MYLK
				GADD45B		HSPA14
				TRADD		HIC2
				PARK7		EXD2
				RIPK4		H0YAA0
				B3KTT5		VN1R5
				A8K1F4		PPIAL4A
				UBA52		MRS2
				CYHR1		C11orf98
				SPPL2A		MGST2
				MBIP		ARSJ
				PLA2G12A		FIGNL1
				NAT14		WDR83
				AGO1		NSUN5
				FOSL1		SLC32A1
				GTF2I		TPM3
				STARD3NL		ANKRD42
				ACY3		MRPS18A
				RGS14		TIMM23B
				GABRB1		SPATA5L1
				CDKN2C		RFC1
				TSPAN1		CIRBP
				TSPAN2		TRMT61A
				SDC4		TRMT6
				BICD1		RFC4
				CASP9		RBBP4
				SERPINA3		SRSF1
				CST9L		IDE
				RFX6		FARSB
				SLC19A3		RCC2
				MTIF3		THOC6
				GPRASP2		HIST1H2AD
				OSBPL10		RPUSD3
				ZBED6CL		SFSWAP
				EGLN3		DDX17
				SOX8		PPP1R12C
				INPP5K		NIFK
				ATP6V1H		CUL4A
				ALG8		ATP6V1G1
				C5orf30		BTAF1
				IL17RB		IK
				C11orf57		MAP4K2
				FKBP11		SLC25A1
				RPA1		CCAR2
				TRIP4		CWC15
				TCAP		DMAP1
				SNRNP70		LMNB1
				CCL5		LYZ
				SAT1		ALKBH5
				RNASE1		IGLL5
				RPL30		CENPF
				RPS6KB1		MATR3
				RPLP2		PAXBP1
				RAF1		NCBP1
				SH2D2A		DNAJB4
				NR1I2		ORC5
				ST7		C1orf131
				POLR2C		MRPS11
				SMAD4		RPS24
				ARNT		PSMD8
				PEX19		HOXB9
				INSR		OAT
				IL15		DUS2
				HPD		XPO1
				HDGF		RPL27A
				GUCY1A3		ALDH5A1
				GLUL		NXF1
				GCLM		UTP15
				GFPT1		NOSIP
				GRHPR		NOL11
				GLB1		SDHA
				GAMT		MAP1B
				CASK		UTP14A
				NEUROD1		INCENP
				DDIT3		ASCL4
				DDC		BRD3
				COL2A1		RALY
				RPL27		SRP14
				BIK		BPIFA1
				TNFRSF1B		MTHFR
				C1QB		SSRP1
				CAMP		THOC2
				PRKCI		ADNP
				PPP3R2		DEPDC5
				PLAU		HEATR1
				POLR2J		TPX2
				CD7		CBX8
				ALDOC		RRP15
				ACADS		ACTN1
				ABCA1		NAA50
				DEAF1		LDHA
				CORO1A		PHF6
				GCC1		LMNB2
				PLIN4		SMC1A
				SCOC		ANXA2
				ENAH		RSL1D1
				KANSL2		CUL5
				TXNDC11		MPG
				NFKBIZ		SRSF11
				TLR7		RRP12
				LTBP3		PWP2
				HNRNPK		ATF3
				MDFIC		RPS4X
				PROS1		VRK1
				SSU72		COPS2
				APOBEC3C		CTNNA1
				CNNM3		PARP1
				CD93		BRD2
				SUPT20H		RTCA
				YY1AP1		CKAP4
				TUSC2		RCL1
				TRIOBP		RCOR1
				LMAN2		RIF1
				CYFIP2		DCTN2
				RCHY1		RPS15A
				CYLD		ZNF687
				UGT2B10		ZNF592
				PLG		GNB1L
				CHRD		NPM3
				CDK11B		PBDC1
				SORD		NUDT16
				WTAP		H2AFV
				LAMC1		RPL6
				COPB1		WBP11
				STX11		RAB1A
				NUMBL		ZC3H11A
				TAX1BP1		NOP2
				SOCS6		JUNB
				RBP1		SPECC1L
				NFKBIE		RPL26L1
				COPB2		COPS7A
				ABCC1		ASB7
				PML		SMARCC2
				SIAH2		LONP1
				MAL		SRCAP
				CD14		TOP2B
				KPNA2		RTCB
				PLK1		PRDX4
				ABCC2		PDS5A
				FRYL		RRP7A
				MAFIP		FOSB
				CREB3L3		SCAF8
				THAP7		SLC22A5
				TSSK4		EBI-11323206
				NOD1		ACAA1
				RAP1A		MB21D2
				RPS11		MRPL32
				PFKP		CREB5
				THRAP3		MAP7D2
				MAD2L1		DCAF13
				ASNS		HOXD13
				PGRMC2		HIST2H2BC
				GLO1		ASPDH
				SMARCC1		C18orf63
				LAGE3		HSP90AA5P
				RBBP7		PA2G4
				TPR		MT-CO2
				HMGCS1		CCNB1
				UBE2V2		SMARCA2
				CCAR2		RPA1
				MRPL13		HIST1H2BA
				SMARCA4		DDX23
				TTLL12		PSPC1
				IGF2BP1		SNRNP40
				MTHFD1		MDC1
				SF3A1		GNAI1
				RAC1		ARID1A
				PDHB		PRPF8
				FAM49B		ANKRD26
				HNRNPL		HSP90AB2P
				RAB5A		RBMXL2
				HNRNPM		SPRR1A
				SF3B1		REL
				CD81		TUBA1C
				MANF		NDUFA10
				IER3IP1		AHSA1
				Q8NCK5		MCCC2
				MRPS14		HSPA9
				ARMT1		TXN
				SAR1A		ACACA
				AP1S1		IGLC2
				EIF1AX		ARF4
				SLC16A1		TUBB4B
				NUDT11		HSPA1L
				RAB21		C18orf8
				GMFB		CEP162
				EIF2S1		CDSN
				REXO2		CHD3
				EIF4E2		SLC25A22
				HYOU1		PCCA
				LSM12		VIM
				NEDD8		MCCC1
				PDXK		PDHA1
				PPP4C		GMPPA
				VMA21		HSD17B8
				ETFA		DIRAS2
				DCTN2		IGHA1
				PRPF19		AZGP1
				RCN2		DHRS7B
				DAD1		EPHA5
				ERH		ANKRD32
				APRT		IGKC
				HIST1H2BC		PC
				GSTO1		HNRNPH1
				PHPT1		RELB
				APEX1		SCLT1
				ACTR3		RPS3
				SNX3		HIF1AN
				PAK7		HSP90AB3P
				GDI2		COPB2
				HRSP12		NAGK
				PDIA6		DNAJC7
				ACP1		SEH1L
				RPS19		MTHFD1
				PPM1G		SLC25A10
				Q8N7G1		POTEKP
				derp12		CCT3
				EIF4H		PRPSAP2
				HNRNPA3		SLC25A13
				CSTF3		SEMG2
				HEATR3		PCCB
				TMBIM6		RBBP8NL
				CCDC58		SYPL2
				IGF2R		PTPRF
				ECHS1		RAD50
				HNRNPDL		HIST1H1A
				EIF3D		BYSL
				EEF1B2		PFN1
				AK2		HSP90AA2P
				EIF3K		DPM1
				CKMT1A		DDX5
				PRPSAP1		ETF1
				RPS16		TPM1
				UBE2L3		PRMT3
				FABP5		RPS11
				LRPPRC		MCM3
				DLST		PHB
				TRMT112		RBM27
				TMEM33		AP3M1
				YARS		GTF3C5
				ETFB		PYCR1
				CUL1		SNAP91
				UQCC2		EEF2
				SLIRP		ANXA11
				SF3B6		NOP9
				RRM1		PSMD13
				FAAP24		UPF1
				TMEM109		SART1
				SEC22B		GTPBP1
				AIMP2		XPNPEP3
				UBE2M		GTSE1
				LYPLA1		HERC5
				VTA1		MRPS7
				PSMC2		CSTB
				NAA10		RPL37A
				CRYZ		PELO
				PAICS		ACADM
				PARP1		CAP1
				RPS9		HNRNPCL1
				MLEC		PCBP2
				MRPL12		RFC5
				SRM		LCP1
				ETF1		MSI1
				NARS		UFL1
				PSME2		PRPS1
				PCMT1		SGPL1
				RPL35A		SSR4
				PDCD5		DHX9
				MYH10		ARGLU1
				PREP		SRSF9
				NUAK1		GFM2
				EIF4E		KIFC1
				GSPT1		DYNC2H1
				SLK		U2AF2
				AIMP1		ATP6V1B1
				CASP7		TBR1
				MEDAG		SRSF10
				NUDT5		U2SURP
				HPRT1		YBX3
				COTL1		PRPSAP1
				ACTR2		RPS6KB2
				NASP		PTBP1
				HDAC2		FOXRED1
				CISD2		PRKDC
				SEC11A		MRPL40
				SSR1		CMSS1
				MRTO4		RBM14
				SET		ZYX
				GLOD4		ILF3
				COPG1		PURA
				PGRMC1		ALPI
				DUSP3		STIM1
				UBA2		RPL9
				PSMD1		PHB2
				BPNT1		AASDHPPT
				FASTKD2		ERLIN2
				GNAI3		RARS
				TALDO1		SDHB
				DDB1		TMCO1
				RPL38		WDR82
				UBE2K		IGF2BP3
				RPS3A		EBNA1BP2
				PABPC4		PTBP2
				CYB5A		UPF2
				SAE1		PCMTD2
				RANBP1		TUBB1
				PTGES3		DNAJC9
				ADSS		EEF1B2
				RPL3		GBAS
				SOD2		DHX15
				NAA20		INA
				ATIC		DAP3
				PFAS		HMMR
				NFATC2		HNRNPU
				PNPT1		FAM98B
				TPD52		RPS23
				CYB5B		HNRNPH3
				PTRH2		C7orf50
				THOP1		JUND
				EIF4G1		XRN2
				ROCK2		PMPCB
				OR10J1		PPIB
				RPL23A		AK2
				PRKCSH		PRRC2B
				HNRNPC		SF3B3
				MTPN		HIST1H2BC
				PABPC1		NOC4L
				RCC1		ADD1
				DDX21		HSPA1A
				SDHB		PRKAR2A
				RPL24		DDX49
				ATP5F1		HNRNPF
				DDT		SMAP1
				PGD		SPTLC1
				TOMM34		AMOT
				SERBP1		EIF3F
				SND1		PRPF4
				STRAP		HNRNPM
				RPL31		DHX36
				COPS2		RAB10
				RPL32		RRP1
				CNP		AP2S1
				MAT2A		UHRF1BP1
				ACAT2		HSPA6
				NAPA		GPX4
				SNRPB2		HNRNPAB
				POLR2H		SEC23A
				EIF3M		YTHDF1
				RPL36		TIRAP
				PSMD12		RBMX
				PSMC5		PSMD7
				XPO5		SLC25A11
				TFAM		RPL34
				RPS14		CAND1
				MYL12A		NOP58
				PITPNB		RBM39
				DSTN		IRS4
				GH1		TMPO
				COX4I1		TUBB3
				AHCYL2		CPSF6
				SBDS		RPS25
				MRPL14		LARS
				FHL1		SEMG1
				LRRC59		WDR45B
				PLS3		PCBP1
				PSMC4		GPI
				SRP14		SRSF4
				TSN		C14orf166
				STK16		PPP1CC
				AKR1B1		HSP90B1
				C14orf1		TRAP1
				TRAF3IP1		UBE2L3
				ZBP1		IMMT
				GRN		TARS
				MASTL		CDC42
				ACACA		RPL36A
				TLR1		DYNC1I2
				CD36		RPS17
				EBI-2694074		CCT5
				MEIS1		HADHB
				MAP3K14		ADAR
				CASP10		FMR1
				AKTIP		RPS26
				TNFRSF1A		ERLIN1
				CDK6		MRPL38
				TNFRSF10B		H1F0
				TNFRSF10A		PAICS
				BRAF		GEMIN4
				DUSP6		ZC3HAV1L
				RPS6KA4		MYH11
				CCDC8		EIF3L
				MARCKSL1		RPS5
				CNBP		MRPS27
				TCEAL1		DDRGK1
				RRP1B		SLC25A19
				MAZ		LANCL1
				CUL7		IGF2BP2
				OBSL1		TRMT1L
				ARHGAP12		RPL15
				DUSP9		HYOU1
				DSG1		RPL19
				VBP1		SERPINH1
				PFDN4		SNX6
				DSC1		H1FX
				PFDN2		PRDX3
				RDX		FTSJ3
				HAX1		DLD
				WDR62		ABCD3
				EZR		DDX46
				DUSP8		PPP2R2A
				LAMA1		TUBGCP2
				NAV1		STIP1
				PDCD6IP		DIMT1
				DHPS		SLC25A3
				PHF3		KIF5A
				YTHDF2		MTPAP
				RBBP4		SLC3A2
				MIB2		PPIA
				IRAK3		SRPRB
				ZC3H12A		GDI2
				ZC3H12C		SMCHD1
				SESTD1		G3BP1
				PPP3CB		PSMB4
				TOMM70A		SF3A3
				TARDBP		CAPZA1
				TRIM32		SSR3
				ADCK3		RPL27
				BAG3		LRRC47
				PJA1		RBM28
				RHOT1		TRIM33
				MTPAP		CHAF1B
				CYorf15B		DNAJA3
				AZI2		DDX50
				LETM1		EIF2B3
				CDC42BPG		EXOSC10
				FMR1		PSMD12
				ATG9A		SRPK2
				HMMR		CNOT1
				TXLNA		C1QBP
				AGO2		SCFD1
				APBA3		TSR1
				TBKBP1		YTHDF2
				SENP2		TUBB4A
				CALB1		PSMD3
				GRK4		HIST1H2BB
				FLT4		GMPS
				TCEANC		NRD1
				TCP10L		RPF2
				TSLP		SMC2
				LZIC		ATAD3B
				ACBD6		HDLBP
				AMMECR1L		HNRNPA2B1
				C19orf12		ARL1
				RPL41		TES
				TCP11L1		GSR
				TCP11		ALDH18A1
				PLEKHJ1		NEMF
				CUEDC1		YARS2
				ODAM		ATP2A1
				WDR5		EXOSC8
				RBM34		KHSRP
				PHF7		CSNK2A1
				LMCD1		TARS2
				PIM2		HSPA4
				DDX19B		RPL18A
				GADD45G		CPSF7
				ARPP19		VAPA
				STK25		LETM1
				TYRO3		PKM
				PRKD3		EIF3A
				ITK		EFTUD2
				DAPK1		EIF3M
				LPXN		RPL38
				FLT3		ATP1A1
				EPHA4		RPL22
				GEMIN2		DKC1
				MYL5		PGAM1
				SHTN1		IPO9
				NRARP		KARS
				TEK		MYO1C
				CNOT7		CTNNBL1
				RPAP3		COPA
				FRMD8		SF3B4
				PNMAL1		EIF4A1
				ARGLU1		DDX18
				TPT1		RPL30
				MZT2A		HSPA4L
				GYG2		EEF1E1
				H1F0		TXNDC5
				ADAP2		ZNF207
				GADD45GIP1		PSMD11
				RBCK1		RPS2
				ARL6IP4		SMU1
				PDCL		UFM1
				C19orf57		MTA1
				TMA16		TUBB6
				CETN3		CORO1C
				Q7L4M3		ETFA
				MCM10		LARP4B
				NTMT1		RPL14
				TTYH2		PSMC4
				AKT1		TUBB2A
				TNF		STRAP
				TPM3		RPL21
				MDH2		TUFM
				FSCN1		SNRPB2
				PFN1		GTPBP4
				LDHA		CSNK1A1L
				CD44		HNRNPH2
				GLUD2		POP1
				PDIA4		TFRC
				ITGB4		TUBA1B
				PHB2		MCM2
				ANXA5		ACTA2
				RHOC		DRG1
				SERPINH1		PDK3
				KRT18		EXOSC2
				TCP1		ALDH2
				BCAP31		TRIP12
				PRDX3		WIBG
				RAB2B		ALDH7A1
				CCT2		FHOD1
				KRT7		RPS13
				DLD		HIST1H1C
				HNRNPH1		C18orf25
				Q16094		HEATR3
				ANXA3		RPL35
				CLIC1		MDH2
				TACSTD2		TROVE2
				ATP2A3		USP39
				DDX39B		RBM17
				FUBP1		GLUD1
				PPIB		EIF4A3
				Q6W6M8		PUF60
				GRPEL1		ZC3HAV1
				SLC3A2		FHL3
				P4HB		MRPL39
				LDHB		GARS
				CS		MCM7
				OAT		RPS16
				SFN		SLC4A1AP
				ITGA2		PRDX6
				CAP1		FLII
				TPM4		PCNA
				KRT8		IKBKAP
				HSPH1		LARP1
				ERP29		KIF2A
				CTNND1		TUBA4A
				GNB2		GABARAP
				MYL6		HPRT1
				HADHB		DDX56
				CCT5		RPS3A
				PRDX5		EMG1
				GLS		HSP90AA1
				EEF2		EPB41L5
				ARF4		MAGED2
				TXNDC5		DNAJB1
				TIMM9		TARSL2
				PPIF		ARPC4
				ATP5B		NOP56
				DDOST		MRPL22
				S100A11		SKIV2L2
				TAGLN2		LDHB
				EIF5A		ATP5O
				CYCS		HSD17B11
				ATP5O		RPLP0P6
				AHSG		EIF5B
				CALU		RPL3
				SLC25A13		HNRNPA0
				NME2P1		FAU
				NACA		VARS
				S100A10		NDUFS3
				MYDGF		TFIP11
				RAB14		LRRC40
				S100A2		RPS18
				TMX1		SNRPA1
				COLGALT1		RANBP1
				HK1		HSP90AB1
				MDM4		RPS28
				TNFSF10		RPL13A
				TRMT2A		ELAVL1
				TRMT61B		RAD18
				TLK2		RPL7
				AIP		GRPEL1
				HACE1		CAMK2D
				PALD1		FKBP8
				P4HA1		CAPZB
				IQSEC1		FOXE1
				IRF4		FOXC2
				RBL2		FOXC1
				CREBBP		HNRNPD
				RBL1		RNH1
				VRK2		TMEM109
				MLKL		RPL7L1
				PGAM5		PABPC4
				SS18		DDX6
				SYT-SSX2		PCMTD1
				SYT-SSX1		CAPRIN1
				RORC		NEFM
				PPP2R1A		PRPF40A
				PPP2R1B		UQCRC2
				PPP2R5D		NDUFS8
				TRIM17		MRPL1
				TRIM25		RBM4B
				UBOX5		SF3A1
				RNF114		ERI3
				CBLC		ZNF768
				RNF181		GTF3C1
				TRIM34		MRPS22
				TRAF5		HNRNPC
				TNFRSF12A		RPS7
				LTBR		CCT2
				COX6C		MAP4
				DNAJA1		BUB3
				SNRPF		BCAS2
				SMARCA2		DHX16
				WDR12		MMTAG2
				PES1		EIF5A
				UQCRB		RPS14
				FAM175A		NARS
				BRCA1		LETMD1
				ERCC8		NLE1
				RPA3		LRRC59
				POC5		CKAP5
				CLPP		PRMT5
				FAM189B		ABCF1
				ARL8A		MAP4K4
				AHNAK		POP7
				RNF24		IPO8
				S100A4		DDX41
				BRIP1		NELFB
				PMS2		NMT1
				KPNB1		RPS8
				FYCO1		RPS19
				HNRNPA1L2		FUS
				ATG2A		SF3B1
				GLTSCR1L		ANKHD1
				GBAS		SNRPD3
				ARHGAP32		MRPS33
				ZNF264		NACA
				IGHV4-31		POLDIP3
				SENP1		UBAP2L
				SLCO5A1		ZFR
				GTF3A		HCFC1
				WNT2		TOP1
				UQCR11		MSH2
				SOX5		SIRT1
				RELB		ATP5C1
				UQCRH		HNRNPA3
				MVP		IGF2BP1
				BOP1		RPL10A
				UQCRC2		TRIM25
				RUVBL2		RPL12
				NOL9		MRPS34
				TRIM47		RPP30
				ZDHHC21		TBL2
				ACOT7		SERBP1
				ARRDC3		SH3D21
				MAP2K1		LARP4
				NOD2		RPL23
				APOA4		CALR
				SKAP2		PGAM5
				DUSP4		NPEPPS
				DUSP7		TARDBP
				CD3E		PRDX2
				VAV1		PPP1CB
				ZAP70		UBE2M
				VCP		POLRMT
				CDKN1B		WDR36
				TNIP2		ATF7
				CDH2		TRA2B
				FMNL1		RPL17
				MS4A6A		RPL7A
				STRBP		MYL12A
				ISLR2		RPL26
				SGK1		SLC25A12
				CDK4		RRBP1
				CREB1		RUVBL2
				SPHK2		TCEB2
				TLR2		RPL24
				MEF2C		SLC1A5
				UBC		HNRNPL
				BPIFB1		MAP1A
				ITGA4		YBX1
				ITGB1		XRN1
				RPS6KA5		PRPH
				EDF1		HSPA2
				RPS27A		HADHA
				GP6		LUC7L2
				CSNK2B		HNRNPA1
				MAP2K4		KPNA2
				MAP3K1		EEF1D
				RXRG		SHMT1
				KLC2		MRPS9
				S100A9		KIFAP3
				S100A8		CCT8
				MAP2K7		TALDO1
				BIRC3		RPLP2
				FKBPL		LSG1
				FKBP5		G3BP2
				NR1D1		MOV10
				PTPN22		SFPQ
				RAP1B		SFXN1
				RAB7B		RPL18
				MSTO1		EIF2S2
				MAP3K8		RUVBL1
				TNIP1		KTN1
				GIT2		SRSF7
				NFKBIA		RPL35A
				NFKB2		GTF2I
				NFKB1		EXOSC9
				TRIL		RPL11
				RPS6KA1		VASP
				SMYD3		RPN2
				TUBB4B		MYH14
				MOB1B		SNRPD1
				MOB1A		VAPB
				FKBP8		ADD3
				USP19		MRPS2
				SSB		TUBB
				STMN1		IMPDH2
				PRDX1		MRPS15
				MARCKS		DHX30
				PLP2		ADSL
				TPI1		QARS
				SLC25A6		SRSF2
				NPM1		ARHGDIA
				SLC25A3		IDH3B
				TXN		PDHX
				SUMO2		AIMP2
				HSPE1		HNRNPK
				BIN1		RPL23A
				LTF		CKAP2
				MAPKAPK2		PRSS3
				MAPKAPK3		PABPC1
				MAPK11		MRPS31
				NR1H3		RRS1
				MAPK10		DDX21
				RPS6KA3		SRPK1
				RPS6KA2		MRPL46
				TAB3		NAP1L1
				MAP3K7		RPS9
				TAB1		SRBD1
				IRF7		HNRNPUL2
				RIPK3		GEMIN5
				FADD		LRPPRC
				RIPK1		ALYREF
				CASP8		PPAN
				TP53INP1		EIF5
				RPH3A		PES1
				GTF2H2C		ZC3H15
				ZBTB14		TCP1
				MID1		MARS
				VPS37C		NDUFA6
				SORBS3		NUP155
				ZBTB7B		GABARAPL2
				SYT7		ATP2A2
				WIPF1		TFB1M
				DAB1		TMLHE
				MEOX1		ATAD3A
				STK4		GART
				KLF2		RECQL
				TOP2A		SYNCRIP
				IL32		RPS27L
				GRM5		AIMP1
				GNG11		EIF4G1
				FAS		SLC25A4
				FGFR2		ALDH1B1
				RET		GYS2
				FLT1		AP2A1
				HDAC8		LUC7L
				MCM7		SARS2
				ATAD3A		LSM12
				FBXW11		PSMD14
				YWHAQ		AIFM1
				DYNLL2		CDK12
				EPB41L2		NONO
				DYNLL1		GCN1L1
				PTPN14		CALD1
				PSMD3		HIST1H2AE
				ESD		SNRPB
				ISL1		EIF2S3
				RALBP1		ALDOA
				SETD9		ECH1
				GABPB2		RPL31
				TWIST2		ABCF2
				ASB9		DDX27
				ZKSCAN7		PRKCSH
				BOP		PCMT1
				PTTG1		RNGTT
				HSPD1		ILF2
				LHX8		FASN
				EPYC		HSD17B10
				SYT2		GADD45A
				HTT		S100A8
				UBE2E2		ANXA1
				PARD6A		PTPRB
				PRICKLE2		PTPRR
				PRICKLE1		ACPP
				PPM1B		MAD2L1
				ELAVL1		SGOL1
				ANKRD6		SGOL2
				APTX		PTPN7
				ATN1		PPP2R1A
				UBQLN4		ALPL
				CCHCR1		DUSP10
				EXOC5		UBE2I
				NOXA1		ELK1
				PICK1		ALOX5
				ATXN1		RPS27A
				SUMO3		FSTL1
				MT-CYB		CD14
				UBE2W		CDK1
				UBE2U		HIST1H2AA
				UBE2E3		ADRB2
				UBE2E1		TRAF3IP2
				UBE2D4		TUFT1
				PRKCZ		ABHD17A
				GAP43		TRIM39
				RHOA		DTX2
				DLGAP3		TRAF5
				F2RL2		TRAF1
				PPFIA4		ADRBK1
				ADNP		MYC
				GLTSCR1		DENR
				SPEN		SPAG9
				DLGAP1		RAB11FIP4
				MEPE		KIF23
				EPX		DAPK1
				DTNBP1		OTUB1
				RAG1		DUSP2
				SNX7		PPP2R5D
				RIN3		DZIP1
				NELFB		PAK6
				LIG3		NR1H2
				AIRE		NCK1
				AFF2		MKNK1
				TDRD1		SUMO3
				ISG20L2		RAB2A
				MAP4		IGHM
				CHAF1A		RBM15
				SHANK3		PNRC1
				TGOLN2		HSPA8
				FANCA		DUSP8
				SERPINC1		CCDC88C
				CSMD2		BMPR2
				PHACTR2		ZNF219
				FCGR2B		SCAND1
				ZP2		RNF114
				SEC24B		PEA15
				SUV39H2		NUPL1
				FLNB		BTBD10
				ID4		XPO7
				JAK2		URB1
				SOS2		TSSC4
				SHANK2		TRPC4AP
				GHR		SNRNP35
				RGS7		RPL10
				EFS		PTPMT1
				ABL2		PRKAR1A
				MAP4K1		PPP1R7
				ASAP1		POLR3D
				RPL13		POLDIP2
				RRAS		PHC2
				EXTL3		PHACTR3
				ARHGEF11		PDCD6IP
				SLC23A1		NXPH3
				PDIA2		MON1A
				SNX17		MICAL1
				TRAIP		MAPKAPK5
				DUSP15		LCMT1
				CAST		LAP3
				DLX4		KIFC2
				CD2BP2		HNRNPR
				SMNDC1		MTG2
				PTP4A3		GIT1
				MAGEA6		EPRS
				RNPS1		CKB
				SNRPB		CASP6
				RUNX2		CARD11
				YAP1		C9orf78
				URB1		C2orf44
				CCT4		ARAP1
				TOM1L2		ACAP3
				TBX3		ZNF746
				HERPUD1		ZNF593
				CSN2		RBX1
				CHD6		PPP5C
				SOS1		NDUFS6
				ZBTB8OS		DUSP5
				MAP4K3		UBE2R2
				YWHAE		XPNPEP1
				CACNA1B		TUBA1A
				VPS35		STK25
				USP13		STAU1
				OTUD6B		RPLP1
				OTUB1		PDCD5
				G3BP1		MKRN1
				G3BP2		MEX3B
				USP53		FOCAD
				USP42		KIAA1107
				USP39		DBN1
				USP20		UBE2D1
				GZMB		SIRT6
				SRGN		ZNF775
				FASLG		UNC119
				FGFR1		SMARCB1
				UQCRFS1		ROBO2
				UQCR10		RNF19A
				UQCRQ		RAI1
				HES4		PDLIM1
				MTERF1		ERH
				SYTL2		DNAJC11
				WDR48		CRMP1
				WDR20		AKT1S1
				UIMC1		ACTG1
				SMAD1		SMS
				CAPN5		MASP1
				CAMKK2		EIF3C
				ZNF768		BARX1
				RPS27L		ATP5J
				PURB		RPS6KA3
				TUBAL3		VCP
				AGL		TTK
				TOP2B		SRSF5
				RGPD4		PPM1G
				TGFBRAP1		PHAX
				IQGAP2		MPP1
				PTPRA		GBP2
				VPS33A		DDAH2
				ACSL4		CFL1
				DFFA		CCT4
				GYS1		ATXN3
				BRCC3		RPS6KA1
				EDARADD		RPL13
				KIF5B		PTPN6
				CLPB		PPP2CB
				NUP160		DUSP9
				KIAA0226L		SUMO1
				PPP2R2D		DUSP1
				CDC42EP1		DAXX
				GYG1		TNF
				VPS18		PARP10
				CACNB3		USP4
				CACNB4		SMAD4
				GRIN1		NME5
				LAT		MYLK2
				PLA2G4F		PPP6C
				KXD1		KRAS
				KHDRBS3		TRIM63
				PLSCR1		MLH1
				EWSR1		WDR18
				RHOXF2		SENP3
				SSSCA1		PELP1
				ZBTB8A		ICT1
				ZNF638		BRIP1
				ZHX1		BRCA1
				CDC73		FOXS1
				MRPL20		NOL9
				PFN2		FOXL1
				IGSF21		TIMMDC1
				EPOR		NDUFA13
				TOE1		NDUFA11
				RPL18A		MT-CYB
				ADRA1A		UQCR10
				BMPR2		NDUFA9
				ZDHHC17		NDUFS5
				TRPC3		UQCRH
				KIF5A		UQCRC1
				KAT7		UQCRFS1
				GLRX3		NDUFA12
				XRN2		BOP1
				CD22		TLR3
				TOP1		SUV39H1
				MEGF10		KDM1A
				KIAA1549		BIRC3
				SEMA6A		PSTPIP1
				DSCAML1		S100A14
				PLCL2		MAPK10
				SYNJ2		PTPN22
				OVGP1		CRKL
				APMAP		MAP2K6
				RASA4		MAP2K3
				HN1L		IRF7
				RAB1A		TBK1
				SYT5		PELI2
				PIP5K1A		ADAM15
				AIFM1		PAK2
				CADPS		TANK
				FAM219A		IKBKE
				ZAK		CENPV
				IPO11		BIRC2
				FXR2		RXRA
				HOOK2		NCOA1
				HGS		PAG1
				VASP		TLR2
				TRIM39		MAP3K1
				PLCD4		MAP2K7
				PLCB2		FCGR2B
				SMARCC2		TRIP10
				GOLM1		BTK
				CPNE6		TRAF3
				AK5		NOD2
				QARS		RIPK2
				ARHGDIA		NOD1
				DIDO1		KHDRBS1
				TEX11		TAX1BP1
				RPL27A		TNIP2
				LSM8		TNIP1
				RNF11		PTK2
				MTX2		UBE2N
				COMMD2		UBE2V1
				MKL1		HCLS1
				HAUS5		LYN
				PDCD2L		TRAF6
				CNOT11		IRAK2
				LTV1		RIPK1
				CAMSAP1		CASP8
				ARHGAP21		MAPKAPK3
				CDC123		FOS
				NCAPD2		MEF2C
				MED4		CREB1
				HAUS7		MEF2A
				RAPGEF6		ATF1
				CEP95		NFKB2
				YEATS2		MAP3K8
				MAP7D3		ATF2
				CKAP2		DUSP6
				KIAA0586		DUSP3
				LRRC49		MAPK3
				TTC28		NFKBIA
				TTF2		DUSP7
				CCDC66		CHUK
				HAUS1		IKBKB
				HAUS2		TAB3
				LIMCH1		MAP3K7
				IPMK		TAB2
				ANAPC1		NR1H3
				HAUS4		RXRG
				RPAP2		TAB1
				CKB		FADD
				CASC5		MAPK9
				CNTROB		MAP2K4
				CENPJ		DUSP4
				CEP44		UBA52
				SIPA1L2		MAPK14
				TTK		MAPK1
				MOB4		RNF31
				CCSER2		RBCK1
				EIF4ENIF1		SHARPIN
				CAPZA1		DDX3X
				NME7		LTF
				DDX56		NCL
				HAUS6		TRIB2
				HAUS3		ADRM1
				CCDC85C		KIF3A
				SIRT2		STX18
				HECTD1		RAB11FIP3
				CEP104		RAB11FIP5
				SRP9		CRB3
				XRN1		PI4K2A
				YTHDC2		ARRDC3
				AHI1		ARRB2
				TDRD3		IQGAP1
				STAU1		SND1
				LMNA		SPI1
				RPF2		BAIAP3
				TRIM26		PTPRJ
				NOP2		PMS2
				B9D1		NRAS
				WDR55		MLH3
				DVL3		DCC
				NOLC1		CDKN2A
				ZC3H15		BUB1
				SRP72		BMPR1A
				MB21D2		AURKA
				MKS1		APC
				CEP89		DLC1
				CEP19		NCK2
				IPO5		NDFIP2
				ADSL		INADL
				HSD17B4		MRPL41
				NAP1L4		LMCD1
				NAP1L1		MYOZ1
				CEP85		TNNI2
				ECD		NEB
				DLG5		TCAP
				CCDC22		NDUFA1
				ANKRD28		MRPL19
				TRIP6		MYBPC3
				TRIM41		NOMO1
				PLEKHG1		SQSTM1
				TYMS		MRPL2
				GPATCH1		DCAF6
				UPF1		EIF3E
				TCHP		UXT
				TNRC6B		GFM1
				WDR83		ECHS1
				MYZAP		EEF1G
				GPX1		GMEB1
				IFT74		FLNC
				CEP135		CCAR1
				STIL		TTN
				CETN2		DES
				FGFR1OP		TNNI3
				CEP152		NEBL
				ANKRD44		PTPN11
				RPP25L		INSR
				FAM9B		RICTOR
				RUSC1		GAB1
				TRAF4		PARVB
				HNRNPUL1		PTPN1
				MDFI		AGO1
				CEP63		MLLT4
				ZNF337		RAC1
				TBC1D7		DBH
				CHCHD3		HOMER3
				HEYL		RIMS3
				SCNM1		TOLLIP
				TRIB3		ODAM
				FEM1C		UBB
				AEN		NXN
				ZNF564		ABR
				DPPA4		SYTL3
				MAGEB2		RIMS2
				TFPT		ITSN2
				CEP57L1		COPS4
				CCDC146		CAPNS1
				SIAH1		SYNJ1
				LNX1		ARHGAP31
				DNAJA3		HDAC5
				FBXL18		DDIT4
				SYTL4		SH3GLB1
				RBPMS		PLEKHO1
				GATAD2B		PSME3
				Q8WU02		ING2
				WAC		CSF1R
				RAB27B		SOCS3
				SYTL5		CCKBR
				UBA3		CD5
				RUNDC3A		AGTR1
				FLJ13057		TF
				LGALS9B		CD2
				RABAC1		SYK
				RTN4		RET
				PHC2		GRAP
				AGTRAP		NTRK1
				SYT16		AXL
				CPSF6		KDR
				CDR2		IGF1R
				PLCB4		KIT
				SYT4		PDGFRA
				NBR1		SH3BP2
				ADAMTSL4		DTX1
				FAM74A4		PRKCH
				SNRPC		NCF1
				PRR20C		PDK1
				FGD1		TP73
				USHBP1		SGK3
				CTAGE5		BCL10
				TFIP11		MARK3
				CEP76		MALT1
				CTBP1		PRKCQ
				CARD9		JAK1
				NIF3L1		EIF2S1
				SYT17		TYK2
				TRIM54		LAT
				ALS2CR11		SNRNP70
				RUFY1		TMEM139
				FAM13A		RNF111
				GAS2L1		ACOX3
				CCNYL1		SF3A2
				VAV2		ACBD3
				EMSY		FAM175B
				ANKLE2		DGCR2
				NDUFA13		SMAD6
				SS18L2		DAB2
				THAP11		TXNIP
				PAEP		ARHGAP5
				DBI		CUEDC1
				EIF3C		EBI-7237628
				HIST2H2AC		TFPI2
				GOLGA3		SPG20
				ZMAT3		SMAD5
				EIF3B		SMAD7
				SHMT2		TNPO3
				BCCIP		DAZAP2
				EIF3G		PLCD3
				EIF3I		SKIL
				EIF3A		ASCC3
				MKNK1		LMO4
				EIF3H		RNF11
				GJB2		ZNF512B
				CEP170P1		YWHAE
				TSNAX		DNM1
				PRPF4		TCF7
				ZKSCAN1		TGM2
				UTP6		CSNK1A1
				SNRNP48		N4BP1
				NUP62		N4BP3
				C3orf17		SCNN1G
				PPFIA1		SCNN1A
				RAB11B		RPH3A
				NARF		CASK
				HDLBP		PLD1
				CHMP1B		EPS15
				ANKDD1A		PKN3
				ASS1		WASL
				SDCCAG3		SOS1
				MPHOSPH9		YWHAH
				IPO9		ERBB4
				RAB6A		RHOA
				SELH		PLCD1
				KDM1A		KPNB1
				PLOD1		CD2BP2
				RBM15		RALBP1
				DBT		PARD6A
				RAB5B		PARD3
				GARS		SRC
				ACADSB		CDCP1
				FAM21A		YWHAB
				PSMD7		HGS
				NHP2L1		SYTL2
				KIF14		PLCL2
				ILVBL		PPP1CA
				NDUFB4		INPP4A
				NNT		SMAD1
				KIF23		CBL
				SDHA		CBLC
				PDCD11		PTPN13
				DVL2		EZR
				SRSF2		PLCB3
				IDH3B		ATP2B1
				C2orf44		RGS12
				ATP2B1		TJP2
				EMC3		COPB1
				TJP1		APBA3
				KIAA1671		CFTR
				CHTOP		PDZK1
				ACOT9		BCR
				N4BP2		RHOU
				TMEM256		NEDD9
				TFRC		TP63
				HAUS8		GIPC1
				PYGL		RAB11FIP2
				PKP2		RASAL2
				NXF1		TP53BP2
				ABRACL		PLA2G4A
				FH		STAT3
				ZNF318		FOXQ1
				HACD2		FOXM1
				IPO8		FOXK2
				DDX47		FOXG1
				YWHAH		GRB7
				DDX54		DNM2
				IBTK		CPNE7
				HSDL2		CDC37
				RAD50		SNX18
				TCTE1		MLANA
				ODF2		SNX9
				NIN		PRKAB2
				LCA5		PPP2R3C
				VWA9		HNRNPUL1
				RPGR		WIPF1
				ECH1		EAF1
				SPATS2L		SEC24D
				KCTD12		TRAF4
				NUP155		SYT11
				PTMA		SGTA
				CEP170B		ARIH2
				RAI14		FAM124A
				TCEB3		GORASP2
				RCN1		RGS3
				PPP1R12A		STK16
				GKAP1		MYOF
				IPO7		CPNE1
				SPAG5		WWC2
				TRIM37		MEX3C
				NEK4		FEZ1
				MPRIP		CPNE3
				CD2AP		PCLO
				NOC4L		E2F3
				ECT2		LCP2
				CLUH		RAPGEF2
				SH3KBP1		POLR2E
				ESCO2		SYT5
				ANK2		PLK1
				CEP192		MYO9B
				NEDD1		FAM193B
				PDK1		EIF3G
				RAD18		EEF1A1
				KIF21A		CHGB
				KIF2A		PKN2
				TUBA1C		CCDC136
				AK1		PKN1
				TRIM29		SPRR2D
				ZNF131		PIN1
				HIST1H2BK		LAMTOR3
				LYSMD2		MAPK8IP2
				RPL37A		WWC1
				CWC15		MAPK6
				DHX16		ZAK
				BUD13		UBE2K
				EXOSC9		SH3GL2
				FERMT3		ZNF579
				BAIAP2		XRCC6
				TKT		TRMT2A
				ACTBL2		SERPINA4
				PPRC1		EZH2
				TRAPPC13		EIF1
				FAM192A		BBS10
				JAK3		ADARB1
				CLCN2		PLCG2
				CFAP97		BLNK
				GTF2H5		PRKCB
				HNRNPH2		PRKCG
				HDAC6		LAPTM5
				RAB4B		SCNN1B
				RNASEH2B		FGFR1
				CC2D1A		PRKD2
				RASA3		PAUF
				LIMK1		SYT2
				KIF7		DIABLO
				IWS1		RBM5
				FIP1L1		SMAD2
				CTBP2		HDAC6
				TUBG1		LSM8
				TMEM132A		SF3B2
				EPRS		RNF113A
				ERLIN1		PRPF19
				TMUB1		NELL1
				CKAP4		ITCH
				EEF1D		NEDD4L
				VAPB		SMURF1
				TRMT1L		BECN1
				RARS		UVRAG
				DARS		BAX
				TRAM1		PARP2
				RABL3		CCDC33
				WDR74		TICAM1
				BTF3		TNFAIP3
				SGPL1		IKBKG
				IARS		OSGIN1
				EEF1E1		THRSP
				MARS		PSMC3IP
				KTN1		IL24
				LARS		IL13RA2
				MBOAT7		BEX2
				VARS		BEX1
				NOP56		UMPS
				CTDSPL2		TNFSF13
				PPP2CA		TMEFF1
				XRCC5		CCDC180
				PPP2CB		C9orf156
				STRN3		ANP32B
				PPP2R2A		TMOD1
				USP35		FBP2
				CLIP1		SFRP4
				CC2D1B		GALNT12
				TUBGCP2		FANCC
[truncated: 1,633 more rows]
