# Supplementary material for: Exploring the cross talk between ER stress and inflammation in age-related macular degeneration
Source: PLoS One. 2017 Jul 24;12(7):e0181667. doi: 10.1371/journal.pone.0181667 (PMC5524348; doi:10.1371/journal.pone.0181667)
Supplement: S6 Table — (XLSX) [file pone.0181667.s006.xlsx]

## Sheet: Node Table
												name
												DDX3X
												DAPK3
												TERF1
												E2F3
												SNW1
												CDC5L
												NFKB1
												CANX
												YWHAB
												A2M
												UBC
												TP53
												JAG1
												PDIA2
												TNFRSF14
												POLR2E
												SMAP
												LRIF1
												SMARCB1
												CDK2AP2
												APOD
												STK40
												RFWD2
												ACLY
												PDIA3
												FANCC
												FOXK2
												BCL2
												PSMA5
												PSMA6
												PSMA7
												VIM
												PRKCA
												NEDD8
												POLR2C
												ERN1
												HSP90B1
												IQCB1
												VCAM1
												FN1
												ID2
												SPG20
												SH3BP4
												CKAP5
												DVL2
												TRAFD1
												CEP72
												PRKDC
												2017-09-02
												MAP4
												HSPA1A
												UBL4A
												NUP62
												2017-09-09
												BAG2
												CAD
												HYOU1
												HSPA4L
												DNAJB1
												TAGLN2
												CTNNA1
												AHNAK
												NCOR2
												STUB1
												BAG6
												AAK1
												HSPH1
												PSMC5
												LAMA1
												CSE1L
												ZBTB25
												CDKN2AIP
												EIF4G1
												FAF2
												XPO5
												CRTC3
												STIP1
												STMN1
												HSPA8
												RAPGEF6
												DNAJB4
												UBQLN4
												FASN
												TCTN1
												TCTN3
												TNFRSF1B
												TCTN2
												NFKB2
												MAP3K14
												RELA
												RELB
												RIPK1
												RIPK3
												TAB1
												TAB2
												MAP3K7
												TBK1
												TNFRSF1A
												MAP3K8
												REL
												NFKBIA
												NFKBIB
												NFKBIE
												IKBKB
												IKBKG
												TANK
												MAP3K1
												MAP3K3
												TRAF6
												GRB2
												BCAR1
												DDX24
												PSME3
												ESR1
												CFTR
												MAP1LC3A
												MAP1LC3B
												GABARAPL2
												GABARAPL1
												GABARAP
												COPS5
												PAWR
												CASP8
												TP63
												APC
												SREBF2
												RAF1
												HSPD1
												PTEN
												ARRB2
												MAPK13
												PPP2R2B
												BRAF
												SIRT3
												ERBB3
												CDC37
												ERBB2
												HNRNPA1
												NUCB1
												HNRNPA3
												HNRNPA1L2
												HNRNPH2
												PRKCSH
												HNRNPA2B1
												PDIA6
												RCN1
												HNRNPAB
												HNRNPD
												FUS
												TFG
												CALU
												HNRNPDL
												HSPB1
												STK4
												AKT1
												SRPK2
												BAX
												CDK6
												KPNA2
												DGCR2
												POLR1D
												SPOP
												HSD17B14
												EIF2S1
												EP300
												EGFR
												CAV1
												ARRB1
												SIRT1
												ITGB3BP
												CALR
												KSR1
												EPB41
												EIF1B
												CD40
												TNFRSF10D
												TXNDC11
												DDC
												ARAF
												GBA
												UGGT1
												RFWD3
												XRCC3
												SLC33A1
												CNTRL
												CLU
												OS9
												EBP
												MDM2
												SOD2
												EEF1D
												RXRB
												NR4A1
												H2AFX
												MAPK6
												ELF3
												PAK2
												PPIB
												B2M
												KHDRBS1
												PELI2
												BAD
												RIOK3
												USP7
												TMEM216
												BCL6
												MAP2K1
												APP
												EMSY
												VPS37C
												LMO2
												CSNK2A1
												ESR2
												EIF2A
												HDGF
												MAST3
												ABL1
												EIF2S2
												EIF2S3
												EIF2AK2
												MLH1
												DCC
												LYAR
												SET
												UPF1
												PPP1CC
												RPS6
												BTRC
												REPS1
												TGM2
												CKAP4
												LMNB1
												MAP2K7
												APH1A
												ASB7
												GCC1
												TRIB3
												TTR
												PTCD3
												LDOC1
												HAUS7
												JUN
												ZNF212
												DISC1
												EBI-4399559
												CREBBP
												SOST
												NPHP4
												SNCA
												DDIT3
												ATF4
												ATF6
												HSPA5
												FOS
												ATF3
												BACH1
												NFIL3
												CEBPB
												CEBPG
												BATF
												BATF3
												CREB3
												ATF2
												ATF7
												JUNB
												FOSL2
												CREB3L3
												CREB1
												NFE2L1

## Sheet: Edge Table
name
BCAR1 (pp) PRKCA
VIM (pp) CASP8
VIM (pp) UBC
VIM (pp) AKT1
STUB1 (pp) HSPA1A
STUB1 (pp) BAG2
STUB1 (pp) UBC
STUB1 (pp) SNCA
STUB1 (pp) TRAF6
STUB1 (pp) EGFR
STUB1 (pp) AKT1
STUB1 (pp) ERBB2
STUB1 (pp) TP53
STUB1 (pp) DNAJB1
STUB1 (pp) RAF1
STUB1 (pp) HSPA8
STUB1 (pp) CDC37
BAX (pp) MDM2
BAX (pp) ERN1
BAX (pp) RELA
BAX (pp) PTEN
BAX (pp) JUN
BAX (pp) CASP8
BAX (pp) UBC
BAX (pp) HSPD1
BAX (pp) SNCA
BAX (pp) BCL2
BAX (pp) CLU
BAX (pp) BAD
PPP2R2B (pp) RELA
PPP2R2B (pp) HSPD1
APC (pp) BTRC
APC (pp) UBC
APC (pp) KHDRBS1
APC (pp) CTNNA1
APC (pp) TP53
MAPK13 (pp) DDIT3
MAPK13 (pp) STMN1
MAPK13 (pp) CREB1
MAPK13 (pp) MAP2K7
MAPK13 (pp) JUN
MAPK13 (pp) FOS
MAPK13 (pp) CEBPB
MAPK13 (pp) JUNB
MAPK13 (pp) MAP2K1
MAPK13 (pp) TP53
MAPK13 (pp) ERBB3
MAPK13 (pp) FOSL2
MAPK13 (pp) ATF2
SOD2 (pp) RELA
BAD (pp) SNCA
BAD (pp) BCL2
SNCA (pp) B2M
SNCA (pp) ABL1
SNCA (pp) UBC
SNCA (pp) CAV1
UBQLN4 (pp) RELA
UGGT1 (pp) CALR
MAPK6 (pp) JUN
MAPK6 (pp) UBC
MAPK6 (pp) JUNB
HNRNPA1 (pp) HNRNPA3
HNRNPA1 (pp) RPS6
HNRNPA1 (pp) HNRNPA2B1
HNRNPA1 (pp) UBC
E2F3 (pp) HNRNPA1
E2F3 (pp) HNRNPA1L2
E2F3 (pp) CAV1
E2F3 (pp) CDK6
E2F3 (pp) EP300
SH3BP4 (pp) UBC
POLR2E (pp) HNRNPA3
POLR2E (pp) HNRNPA2B1
POLR2E (pp) UBC
POLR2E (pp) HNRNPA1
POLR2E (pp) HNRNPD
POLR2E (pp) POLR1D
POLR2E (pp) FUS
POLR2E (pp) POLR2C
ERBB2 (pp) BCAR1
ERBB2 (pp) PTEN
ERBB2 (pp) JUN
ERBB2 (pp) ELF3
ERBB2 (pp) COPS5
ERBB2 (pp) UBC
ERBB2 (pp) ESR2
ERBB2 (pp) CAV1
ERBB2 (pp) GRB2
ERBB2 (pp) BCL2
ERBB2 (pp) CLU
ERBB2 (pp) FASN
ERBB2 (pp) MAP2K1
ERBB2 (pp) HSP90B1
ERBB2 (pp) EGFR
DNAJB4 (pp) HYOU1
DNAJB4 (pp) HSPA1A
POLR2C (pp) HNRNPA3
POLR2C (pp) HNRNPA2B1
POLR2C (pp) UBC
POLR2C (pp) HNRNPA1
POLR2C (pp) HNRNPD
POLR2C (pp) POLR1D
POLR2C (pp) FUS
ERBB3 (pp) PTEN
ERBB3 (pp) UBC
ERBB3 (pp) GRB2
ERBB3 (pp) MAP2K1
ERBB3 (pp) EGFR
ERBB3 (pp) AKT1
ERBB3 (pp) ERBB2
TTR (pp) B2M
TTR (pp) SNCA
TTR (pp) CLU
TTR (pp) CEBPB
TTR (pp) APP
DNAJB1 (pp) HYOU1
DNAJB1 (pp) HSPA1A
DNAJB1 (pp) UBC
DNAJB1 (pp) HSPD1
DNAJB1 (pp) HSPA5
DNAJB1 (pp) HSPH1
DNAJB1 (pp) STIP1
DNAJB1 (pp) HSP90B1
DNAJB1 (pp) HSPA4L
DNAJB1 (pp) TP53
DNAJB1 (pp) EP300
DNAJB1 (pp) CREBBP
HSPD1 (pp) HYOU1
HSPD1 (pp) SIRT3
HSPD1 (pp) HSPA1A
HSPD1 (pp) HNRNPA2B1
HSPD1 (pp) UBC
CEBPG (pp) DDIT3
CEBPG (pp) CREB1
CEBPG (pp) JUN
CEBPG (pp) UBC
CEBPG (pp) ATF3
CEBPG (pp) ATF4
CEBPG (pp) FOS
DDX24 (pp) UBC
DDX24 (pp) EIF4G1
CEBPB (pp) DDIT3
CEBPB (pp) CREB1
CEBPB (pp) RELA
CEBPB (pp) NCOR2
CEBPB (pp) ABL1
CEBPB (pp) JUN
CEBPB (pp) SREBF2
CEBPB (pp) UBC
CEBPB (pp) ATF3
CEBPB (pp) ATF4
CEBPB (pp) FOS
ITGB3BP (pp) CKAP5
POLR1D (pp) UBC
TRAF6 (pp) IKBKB
TRAF6 (pp) ARRB1
TRAF6 (pp) RELA
TRAF6 (pp) MAP3K1
TRAF6 (pp) TNFRSF1B
TRAF6 (pp) ABL1
TRAF6 (pp) CD40
TRAF6 (pp) ITGB3BP
TRAF6 (pp) IKBKG
TRAF6 (pp) MAP3K7
TRAF6 (pp) MAP3K3
TRAF6 (pp) CASP8
TRAF6 (pp) UBC
TRAF6 (pp) USP7
ELF3 (pp) JUN
CREB1 (pp) PRKCA
RCN1 (pp) UBC
CREB3 (pp) PRKCA
TNFRSF1A (pp) IKBKB
TNFRSF1A (pp) RELA
TNFRSF1A (pp) MAP3K1
TNFRSF1A (pp) MAP2K7
TNFRSF1A (pp) TNFRSF1B
TNFRSF1A (pp) TRAF1
TNFRSF1A (pp) IKBKG
TNFRSF1A (pp) MAP3K7
TNFRSF1A (pp) MAP3K3
TNFRSF1A (pp) CASP8
TNFRSF1A (pp) UBC
TNFRSF1A (pp) CAV1
TNFRSF1A (pp) GRB2
TNFRSF1A (pp) TRAF6
TNFRSF1A (pp) TAB2
TNFRSF1A (pp) RIPK1
TNFRSF1A (pp) TANK
TNFRSF1A (pp) NFKB1
TNFRSF1A (pp) NFKBIA
TNFRSF1A (pp) TAB1
TNFRSF1B (pp) MAP3K1
VPS37C (pp) UBC
CAD (pp) UBL4A
CAD (pp) UBQLN4
CAD (pp) DDC
CAD (pp) UBC
CAD (pp) USP7
CAD (pp) HSPD1
CAD (pp) STIP1
DCC (pp) BCAR1
KSR1 (pp) ARAF
KSR1 (pp) PPP2R2B
IQCB1 (pp) NPHP4
NUP62 (pp) MDM2
NUP62 (pp) UBC
NUP62 (pp) KPNA2
CASP8 (pp) IKBKB
CASP8 (pp) RELA
CASP8 (pp) MAP2K7
CASP8 (pp) TRAF1
CASP8 (pp) IKBKG
LMNB1 (pp) PRKCA
LMNB1 (pp) H2AFX
LMNB1 (pp) UBC
LMNB1 (pp) FOS
LMNB1 (pp) TERF1
LMNB1 (pp) TP53
ARRB2 (pp) MDM2
ARRB2 (pp) ARRB1
ARRB2 (pp) RELA
ARRB2 (pp) MAP3K1
ARRB2 (pp) JUN
ARRB2 (pp) UBC
ARRB2 (pp) TRAF6
ARRB2 (pp) PPP2R2B
ARRB2 (pp) AKT1
ARRB1 (pp) MDM2
HSPB1 (pp) MDM2
HSPB1 (pp) JUN
HSPB1 (pp) PSMA7
HSPB1 (pp) UBC
HSPB1 (pp) ATF3
HSPB1 (pp) SNCA
HSPB1 (pp) EIF4G1
HSPB1 (pp) HSPH1
HSPB1 (pp) HNRNPD
HSPB1 (pp) PSMC5
HSPB1 (pp) PSME3
HSPB1 (pp) EGFR
HSPB1 (pp) PSMA5
HSPB1 (pp) AKT1
HSPB1 (pp) TP53
HSPB1 (pp) EP300
HSPB1 (pp) CREBBP
HSPB1 (pp) PSMA6
HSPB1 (pp) DNAJB1
PTEN (pp) IKBKB
PTEN (pp) BCAR1
PTEN (pp) CREB1
PTEN (pp) ABL1
YWHAB (pp) PRKCA
YWHAB (pp) SRPK2
YWHAB (pp) ABL1
YWHAB (pp) MAP3K3
YWHAB (pp) UBC
YWHAB (pp) PPP2R2B
YWHAB (pp) HSPA5
YWHAB (pp) KSR1
YWHAB (pp) BAD
YWHAB (pp) CTNNA1
YWHAB (pp) MAP2K1
MAST3 (pp) PTEN
PRKCSH (pp) UBC
PRKCSH (pp) CALR
PRKCSH (pp) PDIA3
PRKCSH (pp) HSP90B1
EIF4G1 (pp) DDX3X
EIF4G1 (pp) RPS6
EIF4G1 (pp) EIF2S2
EIF4G1 (pp) PSMA7
EIF4G1 (pp) CASP8
EIF4G1 (pp) UBC
NFKBIB (pp) IKBKB
NFKBIB (pp) RELA
NFKBIB (pp) BTRC
NFKBIB (pp) NFKB2
NFKBIB (pp) IKBKG
NFE2L1 (pp) JUN
TRAF1 (pp) IKBKB
TRAF1 (pp) RELA
TRAF1 (pp) MAP3K1
TRAF1 (pp) MAP2K7
TRAF1 (pp) TNFRSF1B
NFKBIE (pp) IKBKB
NFKBIE (pp) RELA
NFKBIE (pp) NFKB2
NFKBIE (pp) REL
TAB1 (pp) IKBKB
TAB1 (pp) MAP2K7
TAB1 (pp) MAP3K7
TAB1 (pp) MAP3K3
TAB1 (pp) UBC
TAB1 (pp) TRAF6
TAB1 (pp) TAB2
TAB1 (pp) EGFR
TAB1 (pp) RIPK1
TAB2 (pp) IKBKB
TAB2 (pp) MAP2K7
TAB2 (pp) IKBKG
TAB2 (pp) MAP3K7
TAB2 (pp) MAP3K3
TAB2 (pp) UBC
TAB2 (pp) TRAF6
BCL2 (pp) DDIT3
BCL2 (pp) IKBKB
BCL2 (pp) MDM2
BCL2 (pp) PRKCA
BCL2 (pp) CREB1
BCL2 (pp) RELA
BCL2 (pp) BAG6
BCL2 (pp) CD40
BCL2 (pp) PTEN
BCL2 (pp) JUN
BCL2 (pp) IKBKG
BCL2 (pp) NR4A1
BCL2 (pp) CASP8
BCL2 (pp) UBC
BCL2 (pp) HSPD1
MDM2 (pp) CDKN2AIP
BCL6 (pp) NCOR2
BCL6 (pp) CD40
BCL6 (pp) JUN
BCL6 (pp) UBC
BCL6 (pp) SNCA
BCL6 (pp) BCL2
BCL6 (pp) GBA
BCL6 (pp) JUNB
BCL6 (pp) TP53
BCL6 (pp) EP300
BCL6 (pp) CREBBP
EIF2S3 (pp) NCOR2
EIF2S3 (pp) RPS6
EIF2S3 (pp) EIF2S2
EIF2S3 (pp) UBC
EIF2S3 (pp) EIF4G1
EIF2S3 (pp) EIF2S1
CDK6 (pp) H2AFX
CDK6 (pp) ABL1
CDK6 (pp) JUN
CDK6 (pp) UBC
CDK6 (pp) CEBPB
CDK6 (pp) JUNB
CDK6 (pp) CEBPG
CDK6 (pp) TP53
COPS5 (pp) IKBKB
COPS5 (pp) ERN1
COPS5 (pp) CREB1
COPS5 (pp) JUN
NR4A1 (pp) ARRB1
NR4A1 (pp) CREB1
NR4A1 (pp) NCOR2
NFKBIA (pp) IKBKB
NFKBIA (pp) ARRB1
NFKBIA (pp) PRKCA
NFKBIA (pp) RELA
NFKBIA (pp) NCOR2
NFKBIA (pp) TRAF1
NFKBIA (pp) ABL1
NFKBIA (pp) CD40
NFKBIA (pp) JUN
NFKBIA (pp) BTRC
NFKBIA (pp) NFKB2
NFKBIA (pp) IKBKG
NFKBIA (pp) TGM2
NFKBIA (pp) UBC
NFKBIA (pp) ESR2
NFKBIA (pp) TRAF6
NFKBIA (pp) TBK1
NFKBIA (pp) PAWR
NFKBIA (pp) NFKBIB
NFKBIA (pp) REL
NFKBIA (pp) APP
NFKBIA (pp) TP53
NFKBIA (pp) ARRB2
NFKBIA (pp) EP300
NFKBIA (pp) CREBBP
NFKBIA (pp) RIPK1
NFKBIA (pp) NEDD8
NFKBIA (pp) EIF2AK2
NFKBIA (pp) NFKB1
NFKBIA (pp) RELB
NFKBIA (pp) CSNK2A1
NFKB2 (pp) IKBKB
NFKB2 (pp) RELA
NFKB2 (pp) BTRC
TNFRSF10D (pp) CASP8
NFKB1 (pp) IKBKB
NFKB1 (pp) PRKCA
NFKB1 (pp) CREB1
NFKB1 (pp) RELA
NFKB1 (pp) NCOR2
NFKB1 (pp) DDX3X
NFKB1 (pp) TRAF1
NFKB1 (pp) CD40
NFKB1 (pp) JUN
NFKB1 (pp) BTRC
NFKB1 (pp) NFKB2
NFKB1 (pp) IKBKG
NFKB1 (pp) MAP3K7
NFKB1 (pp) CASP8
NFKB1 (pp) UBC
NFKB1 (pp) ATF3
NFKB1 (pp) TRAF6
NFKB1 (pp) PPP2R2B
NFKB1 (pp) BCL2
NFKB1 (pp) PAWR
NFKB1 (pp) NFKBIB
NFKB1 (pp) FOS
NFKB1 (pp) CEBPB
NFKB1 (pp) MAP2K1
NFKB1 (pp) REL
NFKB1 (pp) VCAM1
NFKB1 (pp) BAX
NFKB1 (pp) TAB2
NFKB1 (pp) APP
NFKB1 (pp) EGFR
NFKB1 (pp) NFKBIE
NFKB1 (pp) AKT1
NFKB1 (pp) TP53
NFKB1 (pp) ARRB2
NFKB1 (pp) ERBB3
NFKB1 (pp) EP300
NFKB1 (pp) MAP3K8
NFKB1 (pp) CREBBP
NFKB1 (pp) RIPK1
NFKB1 (pp) RAF1
ESR2 (pp) NCOR2
ESR2 (pp) JUN
ESR2 (pp) NR4A1
ESR2 (pp) UBC
EIF2S1 (pp) DDX3X
EIF2S1 (pp) RPS6
EIF2S1 (pp) EIF2S2
EIF2S1 (pp) UBC
EIF2S1 (pp) EIF4G1
EIF2S1 (pp) ATF4
EIF2S1 (pp) EP300
EIF2S1 (pp) CREBBP
ESR1 (pp) MDM2
ESR1 (pp) BCAR1
ESR1 (pp) RELA
ESR1 (pp) NCOR2
ESR1 (pp) MAP3K1
ESR1 (pp) ABL1
ESR1 (pp) PTEN
ESR1 (pp) JUN
ESR1 (pp) NR4A1
ESR1 (pp) COPS5
ESR1 (pp) UBC
ESR1 (pp) ESR2
ESR1 (pp) CAV1
ESR1 (pp) GRB2
ESR1 (pp) BCL2
ESR1 (pp) PRKDC
ESR1 (pp) PSMC5
ESR1 (pp) FOS
ESR1 (pp) CEBPB
ESR1 (pp) FASN
ESR1 (pp) TAB2
ESR1 (pp) EGFR
ESR1 (pp) AKT1
ESR1 (pp) ERBB2
ESR1 (pp) TP53
ESR1 (pp) ATF2
ESR1 (pp) EP300
ESR1 (pp) SMARCB1
ESR1 (pp) CREBBP
ESR1 (pp) NEDD8
ESR1 (pp) HSPB1
ESR1 (pp) HSPA8
ESR1 (pp) NFKB1
ESR1 (pp) STUB1
ESR1 (pp) PDIA2
ESR1 (pp) SIRT1
EIF2S2 (pp) EIF2A
EIF2S2 (pp) RPS6
FANCC (pp) HSPA1A
FANCC (pp) UBC
FANCC (pp) HSP90B1
CAV1 (pp) BCAR1
CAV1 (pp) CREB1
CAV1 (pp) ABL1
CAV1 (pp) CD40
CAV1 (pp) PTEN
CAV1 (pp) UBC
FUS (pp) HNRNPA3
FUS (pp) ABL1
FUS (pp) HNRNPA2B1
FUS (pp) UBC
FUS (pp) HNRNPA1
FUS (pp) PRKDC
FUS (pp) HNRNPD
HSPA5 (pp) DDIT3
HSPA5 (pp) ERN1
HSPA5 (pp) CREB1
HSPA5 (pp) HYOU1
HSPA5 (pp) HNRNPA3
HSPA5 (pp) MAP1LC3A
HSPA5 (pp) PTEN
HSPA5 (pp) DNAJB4
HSPA5 (pp) ATF6
HSPA5 (pp) COPS5
HSPA5 (pp) UBC
HSPA5 (pp) HSPD1
HSPA5 (pp) ATF4
HSPA5 (pp) PAWR
VCAM1 (pp) B2M
VCAM1 (pp) PRKCA
VCAM1 (pp) PRKDC
VCAM1 (pp) HNRNPD
VCAM1 (pp) DAPK3
HSPA8 (pp) MDM2
HSPA8 (pp) ARRB1
HSPA8 (pp) ERN1
HSPA8 (pp) RELA
HSPA8 (pp) HNRNPA3
HSPA8 (pp) BAG6
HSPA8 (pp) CDC5L
HSPA8 (pp) PSMA7
HSPA8 (pp) DNAJB4
HSPA8 (pp) BAG2
HSPA8 (pp) UBC
HSPA8 (pp) HSPD1
HSPA8 (pp) SNCA
HSPA8 (pp) EIF4G1
HSPA8 (pp) HSPH1
HSPA8 (pp) PRKDC
HSPA8 (pp) HNRNPD
HSPA8 (pp) PSMC5
HSPA8 (pp) STIP1
HSPA8 (pp) PDIA3
HSPA8 (pp) HSP90B1
HSPA8 (pp) REL
HSPA8 (pp) PSME3
HSPA8 (pp) FANCC
HSPA8 (pp) EGFR
HSPA8 (pp) PSMA5
HSPA8 (pp) AKT1
HSPA8 (pp) TP53
HSPA8 (pp) EP300
HSPA8 (pp) CREBBP
HSPA8 (pp) PSMA6
HSPA8 (pp) DNAJB1
HSPA8 (pp) RAF1
HSPA8 (pp) HSPB1
HSPA8 (pp) CANX
MAP2K7 (pp) MAP3K1
RIPK1 (pp) IKBKB
RIPK1 (pp) RELA
RIPK1 (pp) MAP3K1
RIPK1 (pp) MAP2K7
RIPK1 (pp) TNFRSF1B
RIPK1 (pp) TRAF1
RIPK1 (pp) NFKB2
RIPK1 (pp) IKBKG
RIPK1 (pp) MAP3K7
RIPK1 (pp) MAP3K3
RIPK1 (pp) CASP8
RIPK1 (pp) UBC
RIPK1 (pp) CAV1
RIPK1 (pp) TRAF6
RIPK1 (pp) DDX24
RIPK1 (pp) NFKBIB
RIPK1 (pp) TAB2
NPHP4 (pp) BCAR1
TNFRSF14 (pp) TRAF1
DVL2 (pp) ARRB1
DVL2 (pp) MAP2K7
DVL2 (pp) ABL1
DVL2 (pp) PSMA7
DVL2 (pp) UBC
DVL2 (pp) PSMC5
DVL2 (pp) GABARAP
DVL2 (pp) SOST
DVL2 (pp) PSME3
DVL2 (pp) PSMA5
DVL2 (pp) ARRB2
DVL2 (pp) GABARAPL1
DVL2 (pp) PSMA6
DVL2 (pp) APC
DVL2 (pp) CSNK2A1
ABL1 (pp) CKAP5
ABL1 (pp) MDM2
ABL1 (pp) BCAR1
ABL1 (pp) DCC
ABL1 (pp) CREB1
ABL1 (pp) STK4
UBC (pp) B2M
UBC (pp) DDIT3
UBC (pp) CKAP5
UBC (pp) IKBKB
UBC (pp) CDKN2AIP
UBC (pp) CALU
UBC (pp) MDM2
UBC (pp) EIF2A
UBC (pp) STMN1
UBC (pp) ARRB1
UBC (pp) PRKCA
UBC (pp) ERN1
UBC (pp) EEF1D
UBC (pp) CREB1
UBC (pp) RELA
UBC (pp) NCOR2
UBC (pp) DDX3X
UBC (pp) MAP3K1
UBC (pp) MAP2K7
UBC (pp) HNRNPA3
UBC (pp) SIRT3
UBC (pp) RPS6
UBC (pp) CKAP4
UBC (pp) AHNAK
UBC (pp) TNFRSF1B
UBC (pp) BAG6
UBC (pp) H2AFX
UBC (pp) EIF2S2
UBC (pp) MAP1LC3A
UBC (pp) TRAF1
UBC (pp) STK4
UBC (pp) SET
UBC (pp) ABL1
UBC (pp) PTEN
UBC (pp) CDC5L
UBC (pp) JUN
UBC (pp) ITGB3BP
UBC (pp) PSMA7
UBC (pp) DNAJB4
UBC (pp) BAG2
UBC (pp) HAUS7
UBC (pp) BTRC
UBC (pp) NFKB2
UBC (pp) LRIF1
UBC (pp) UBL4A
UBC (pp) IKBKG
UBC (pp) MAP3K7
UBC (pp) UBQLN4
UBC (pp) HDGF
UBC (pp) TAGLN2
UBC (pp) ATF6
UBC (pp) RFWD2
UBC (pp) SOD2
UBC (pp) TGM2
UBC (pp) MAP3K3
UBC (pp) NFE2L1
UBC (pp) SREBF2
UBC (pp) RFWD3
UBC (pp) NR4A1
UBC (pp) MAP4
UBC (pp) ELF3
UBC (pp) SLC33A1
UBC (pp) CASP8
UBC (pp) HNRNPAB
UBC (pp) COPS5
UBC (pp) SPG20
UBC (pp) FN1
UBC (pp) HNRNPA2B1
BAG2 (pp) HSPA1A
STIP1 (pp) STMN1
STIP1 (pp) HSPA1A
STIP1 (pp) DNAJB4
STIP1 (pp) UBC
STIP1 (pp) HSPD1
STIP1 (pp) HSPA5
STIP1 (pp) HSPH1
HSP90B1 (pp) DDIT3
HSP90B1 (pp) ERN1
HSP90B1 (pp) HYOU1
HSP90B1 (pp) HSPA1A
HSP90B1 (pp) DNAJB4
HSP90B1 (pp) ATF6
HSP90B1 (pp) UBC
HSP90B1 (pp) HSPD1
HSP90B1 (pp) ATF4
HSP90B1 (pp) HSPA5
HSP90B1 (pp) CALR
HSP90B1 (pp) HSPH1
HSP90B1 (pp) OS9
HSP90B1 (pp) STIP1
HSP90B1 (pp) CEBPB
HSP90B1 (pp) PDIA3
HSP90B1 (pp) PPIB
KHDRBS1 (pp) ABL1
KHDRBS1 (pp) UBC
KHDRBS1 (pp) HNRNPA1
KHDRBS1 (pp) HNRNPA1L2
KHDRBS1 (pp) GRB2
PPIB (pp) UBL4A
PPIB (pp) UBC
PPIB (pp) HSPA5
PPIB (pp) OS9
PPIB (pp) PDIA3
RAF1 (pp) ARRB1
RAF1 (pp) PRKCA
RAF1 (pp) RELA
RAF1 (pp) JUN
RAF1 (pp) HNRNPA2B1
RAF1 (pp) UBC
RAF1 (pp) HSPD1
RAF1 (pp) GRB2
RAF1 (pp) PPP2R2B
RAF1 (pp) BCL2
RAF1 (pp) KSR1
RAF1 (pp) PAK2
RAF1 (pp) BAD
RAF1 (pp) FOS
RAF1 (pp) MAP2K1
RAF1 (pp) YWHAB
RAF1 (pp) BRAF
RAF1 (pp) EGFR
RAF1 (pp) AKT1
RAF1 (pp) TP53
ACLY (pp) FASN
ACLY (pp) AKT1
ACLY (pp) CAD
ERN1 (pp) DDIT3
PDIA6 (pp) HYOU1
PDIA6 (pp) UBC
PDIA6 (pp) HSPA5
PDIA6 (pp) CALR
PDIA6 (pp) HSP90B1
PDIA6 (pp) TXNDC11
TRAFD1 (pp) UBC
RPS6 (pp) EEF1D
RPS6 (pp) DDX3X
MAP2K1 (pp) ARRB1
MAP2K1 (pp) DCC
MAP2K1 (pp) NCOR2
MAP2K1 (pp) MAP3K1
MAP2K1 (pp) ARAF
MAP2K1 (pp) JUN
MAP2K1 (pp) MAP3K7
MAP2K1 (pp) MAP3K3
MAP2K1 (pp) UBC
MAP2K1 (pp) GRB2
MAP2K1 (pp) PPP2R2B
MAP2K1 (pp) KSR1
MAP2K1 (pp) PAK2
MAP2K1 (pp) BAD
MAP2K1 (pp) FOS
USP7 (pp) MDM2
USP7 (pp) PTEN
USP7 (pp) IKBKG
USP7 (pp) UBC
PDIA2 (pp) HSPA5
PDIA2 (pp) CALR
PDIA2 (pp) HSP90B1
PDIA2 (pp) PDIA6
PDIA2 (pp) CANX
PDIA3 (pp) B2M
PDIA3 (pp) HYOU1
PDIA3 (pp) UBC
PDIA3 (pp) HSPD1
PDIA3 (pp) HSPA5
PDIA3 (pp) CALR
TGM2 (pp) CREB1
TGM2 (pp) PTEN
TGM2 (pp) JUN
MAP3K7 (pp) IKBKB
MAP3K7 (pp) RELA
MAP3K7 (pp) MAP3K1
MAP3K7 (pp) MAP2K7
MAP3K7 (pp) CD40
MAP3K7 (pp) NFKB2
MAP3K7 (pp) IKBKG
MAP3K8 (pp) IKBKB
MAP3K8 (pp) RELA
MAP3K8 (pp) MAP2K7
MAP3K8 (pp) CD40
MAP3K8 (pp) NFKB2
MAP3K8 (pp) TRAF6
MAP3K8 (pp) KSR1
MAP3K8 (pp) FOS
MAP3K8 (pp) MAP2K1
MAP3K8 (pp) REL
MAP3K8 (pp) AKT1
MAP3K8 (pp) TP53
EP300 (pp) DDIT3
EP300 (pp) MDM2
EP300 (pp) CREB1
EP300 (pp) RELA
EP300 (pp) NCOR2
EP300 (pp) ABL1
EP300 (pp) JUN
EP300 (pp) SREBF2
EP300 (pp) NR4A1
EP300 (pp) COPS5
EP300 (pp) UBC
EP300 (pp) ESR2
EP300 (pp) CREB3
EP300 (pp) ATF4
EP300 (pp) BCL2
EP300 (pp) HSPH1
EP300 (pp) FOS
EP300 (pp) CEBPB
EP300 (pp) JUNB
EP300 (pp) REL
EP300 (pp) BAX
EP300 (pp) AKT1
EP300 (pp) TP53
EP300 (pp) TP63
EP300 (pp) FOSL2
EP300 (pp) ATF2
PPP1CC (pp) CKAP5
PPP1CC (pp) CREB1
PPP1CC (pp) CDC5L
PPP1CC (pp) ITGB3BP
PPP1CC (pp) UBC
PPP1CC (pp) CREB3
PPP1CC (pp) CAV1
PPP1CC (pp) ATF4
CLU (pp) FN1
CLU (pp) UBC
CLU (pp) HSPA5
CLU (pp) A2M
CSE1L (pp) UBC
CSE1L (pp) KPNA2
CSE1L (pp) TP53
CRTC3 (pp) CREB1
CRTC3 (pp) ATF3
CRTC3 (pp) ATF4
HSPA1A (pp) ERN1
HNRNPA2B1 (pp) HNRNPA3
HNRNPA2B1 (pp) ABL1
RFWD2 (pp) JUN
RFWD2 (pp) PSMA7
PSMC5 (pp) PSMA7
PSMC5 (pp) BTRC
PSMC5 (pp) RFWD2
PSMC5 (pp) UBC
PSMC5 (pp) EIF4G1
PSMC5 (pp) PAK2
BATF (pp) DDIT3
BATF (pp) JUN
BATF (pp) ATF4
BATF (pp) JUNB
MLH1 (pp) H2AFX
MLH1 (pp) XRCC3
MLH1 (pp) PRKDC
MLH1 (pp) BACH1
MLH1 (pp) TP53
RIOK3 (pp) UBC
MAP3K1 (pp) IKBKB
MAP3K1 (pp) CREB1
MAP3K1 (pp) RELA
MAP3K1 (pp) NCOR2
MAP3K3 (pp) IKBKB
MAP3K3 (pp) MAP2K7
MAP3K3 (pp) MAP3K7
UBL4A (pp) BAG6
PAK2 (pp) MAP3K1
PAK2 (pp) MAP2K7
PAK2 (pp) ABL1
PAK2 (pp) PSMA7
PAK2 (pp) MAP3K3
PAK2 (pp) UBC
PAK2 (pp) EIF4G1
CTNNA1 (pp) ABL1
CTNNA1 (pp) UBC
SPOP (pp) TRAF1
SPOP (pp) PTEN
SPOP (pp) UBC
OS9 (pp) UBC
OS9 (pp) HSPA5
RELB (pp) RELA
RELB (pp) CD40
RELB (pp) JUN
RELB (pp) BTRC
RELB (pp) NFKB2
RELB (pp) IKBKG
RELB (pp) SOD2
RELB (pp) UBC
RELB (pp) NFKBIB
RELB (pp) NFKB1
RELA (pp) IKBKB
RELA (pp) PRKCA
RELA (pp) CREB1
EGFR (pp) CALU
EGFR (pp) MDM2
EGFR (pp) PRKCA
EGFR (pp) BCAR1
EGFR (pp) CREB1
EGFR (pp) H2AFX
EGFR (pp) ABL1
EGFR (pp) CD40
EGFR (pp) PTEN
EGFR (pp) JUN
EGFR (pp) ELF3
EGFR (pp) UBC
EGFR (pp) CAV1
EGFR (pp) GRB2
EGFR (pp) TRAF6
EGFR (pp) BCL2
EGFR (pp) HSPA5
EGFR (pp) PRKDC
EGFR (pp) FOS
EGFR (pp) CEBPB
EGFR (pp) CTNNA1
EGFR (pp) MAP2K1
EGFR (pp) HSP90B1
TANK (pp) IKBKB
TANK (pp) MAP3K1
TANK (pp) TNFRSF1B
TANK (pp) TRAF1
TANK (pp) CD40
TANK (pp) IKBKG
TANK (pp) UBC
TANK (pp) TRAF6
TANK (pp) TBK1
TANK (pp) RIPK1
NEDD8 (pp) MDM2
NEDD8 (pp) BTRC
NEDD8 (pp) COPS5
NEDD8 (pp) UBC
NEDD8 (pp) ESR2
NEDD8 (pp) TP53
NEDD8 (pp) CAD
PELI2 (pp) IKBKB
PELI2 (pp) TRAF6
GBA (pp) UBC
GBA (pp) SNCA
CANX (pp) B2M
CANX (pp) HYOU1
CANX (pp) ATF6
CANX (pp) UBC
CANX (pp) HSPA5
CANX (pp) CALR
CANX (pp) OS9
CANX (pp) PDIA3
CANX (pp) HSP90B1
CANX (pp) FAF2
CANX (pp) UGGT1
CANX (pp) PRKCSH
PSMA6 (pp) PSMA7
PSMA6 (pp) BTRC
PSMA6 (pp) RFWD2
PSMA6 (pp) COPS5
PSMA6 (pp) UBC
PSMA6 (pp) EIF4G1
PSMA6 (pp) PAK2
PSMA6 (pp) PSMC5
PSMA6 (pp) PSME3
PSMA6 (pp) PSMA5
NCOR2 (pp) RELA
PSMA5 (pp) PSMA7
PSMA5 (pp) BTRC
PSMA5 (pp) RFWD2
PSMA5 (pp) UBC
PSMA5 (pp) EIF4G1
PSMA5 (pp) PAK2
PSMA5 (pp) PSMC5
PSMA5 (pp) PSME3
SIRT3 (pp) CREB1
SREBF2 (pp) CREB1
SREBF2 (pp) ATF6
SIRT1 (pp) CREB1
SIRT1 (pp) RELA
SIRT1 (pp) NCOR2
SIRT1 (pp) CD40
SIRT1 (pp) JUN
SIRT1 (pp) SOD2
SIRT1 (pp) UBC
SIRT1 (pp) ATF4
SIRT1 (pp) HSPH1
SIRT1 (pp) FOS
SIRT1 (pp) FASN
SIRT1 (pp) SOST
SIRT1 (pp) BAX
SIRT1 (pp) BATF
SIRT1 (pp) AKT1
SIRT1 (pp) TP53
SIRT1 (pp) MAP1LC3B
SIRT1 (pp) GABARAPL1
SIRT1 (pp) CDK6
SIRT1 (pp) TP63
SIRT1 (pp) EP300
SIRT1 (pp) CREBBP
SIRT1 (pp) SNW1
SIRT1 (pp) DNAJB1
SIRT1 (pp) HSPB1
SIRT1 (pp) HSPA8
SIRT1 (pp) NFKB1
SIRT1 (pp) RELB
SIRT1 (pp) CSNK2A1
TERF1 (pp) H2AFX
TERF1 (pp) UBC
TERF1 (pp) PRKDC
FOS (pp) DDIT3
FOS (pp) PRKCA
FOS (pp) CREB1
FOS (pp) RELA
FOS (pp) NCOR2
FOS (pp) ARAF
FOS (pp) ABL1
FOS (pp) PTEN
FOS (pp) JUN
FOS (pp) NR4A1
FOS (pp) COPS5
FOS (pp) UBC
FOS (pp) ESR2
FOS (pp) ATF4
FOS (pp) BCL2
FOS (pp) ATF7
FOS (pp) CLU
FOS (pp) PSMC5
PAWR (pp) RELA
PAWR (pp) JUN
PAWR (pp) UBC
RIPK3 (pp) IKBKB
RIPK3 (pp) RELA
RIPK3 (pp) NFKB2
RIPK3 (pp) CASP8
RIPK3 (pp) NFKBIB
RIPK3 (pp) RIPK1
RIPK3 (pp) NFKB1
RIPK3 (pp) NFKBIA
BATF3 (pp) DDIT3
BATF3 (pp) JUN
BATF3 (pp) ATF3
BATF3 (pp) ATF4
BATF3 (pp) FOS
BATF3 (pp) JUNB
UPF1 (pp) RPS6
UPF1 (pp) UBC
UPF1 (pp) EIF4G1
UPF1 (pp) PRKDC
UPF1 (pp) CAD
IKBKG (pp) IKBKB
IKBKG (pp) RELA
IKBKG (pp) MAP3K1
IKBKG (pp) CD40
IKBKG (pp) NFKB2
TCTN1 (pp) TMEM216
XPO5 (pp) UBC
CNTRL (pp) CKAP5
CNTRL (pp) CEP72
TCTN2 (pp) TMEM216
TCTN2 (pp) TCTN1
MAP1LC3B (pp) JUN
MAP1LC3B (pp) CAV1
MAP1LC3B (pp) ATF4
FAF2 (pp) BAG6
FAF2 (pp) UBL4A
FAF2 (pp) UBC
FAF2 (pp) HSPA5
FAF2 (pp) OS9
CD40 (pp) IKBKB
CD40 (pp) RELA
CD40 (pp) MAP3K1
CD40 (pp) MAP2K7
CD40 (pp) TRAF1
HNRNPA1L2 (pp) HNRNPA3
HNRNPA1L2 (pp) UBC
CALR (pp) B2M
CALR (pp) HYOU1
CALR (pp) H2AFX
CALR (pp) ATF6
CALR (pp) UBC
CALR (pp) BCL2
CALR (pp) HSPA5
HYOU1 (pp) ERN1
GRB2 (pp) BCAR1
GRB2 (pp) CREB1
GRB2 (pp) ARAF
GRB2 (pp) ABL1
GRB2 (pp) PTEN
GRB2 (pp) DISC1
GRB2 (pp) COPS5
GRB2 (pp) UBC
GRB2 (pp) CAV1
REL (pp) IKBKB
REL (pp) CREB1
REL (pp) RELA
REL (pp) TRAF1
REL (pp) CD40
REL (pp) JUN
REL (pp) NFKB2
REL (pp) IKBKG
REL (pp) UBQLN4
REL (pp) TBK1
REL (pp) BCL2
REL (pp) NFKBIB
REL (pp) FOS
HNRNPD (pp) HNRNPA3
HNRNPD (pp) HNRNPA2B1
HNRNPD (pp) UBC
HNRNPD (pp) HNRNPA1
HNRNPD (pp) EIF4G1
FASN (pp) SREBF2
FASN (pp) UBC
FASN (pp) CAV1
ID2 (pp) UBC
ID2 (pp) TP53
SNW1 (pp) CKAP5
SNW1 (pp) NCOR2
SNW1 (pp) CDC5L
SNW1 (pp) UBC
SNW1 (pp) EP300
SNW1 (pp) E2F3
SNW1 (pp) CREBBP
FOSL2 (pp) CREB1
FOSL2 (pp) JUN
FOSL2 (pp) UBC
FOSL2 (pp) ATF4
FOSL2 (pp) FOS
FOSL2 (pp) JUNB
BRAF (pp) PRKCA
BRAF (pp) MAP3K1
BRAF (pp) ARAF
BRAF (pp) UBC
BRAF (pp) PPP2R2B
BRAF (pp) KSR1
BRAF (pp) PAK2
BRAF (pp) MAP2K1
BRAF (pp) YWHAB
EIF2AK2 (pp) EIF2A
EIF2AK2 (pp) EIF2S2
EIF2AK2 (pp) CD40
EIF2AK2 (pp) MAP3K7
EIF2AK2 (pp) UBC
EIF2AK2 (pp) TRAF6
EIF2AK2 (pp) PPP1CC
EIF2AK2 (pp) NFKBIB
EIF2AK2 (pp) FANCC
EIF2AK2 (pp) TAB2
EIF2AK2 (pp) TP53
EIF2AK2 (pp) EIF2S1
EIF2AK2 (pp) EIF2S3
FN1 (pp) BCAR1
FN1 (pp) TGM2
XRCC3 (pp) ABL1
JAG1 (pp) RELA
JAG1 (pp) APOD
JAG1 (pp) UBC
JAG1 (pp) TP53
CREBBP (pp) IKBKB
CREBBP (pp) MDM2
CREBBP (pp) CREB1
CREBBP (pp) RELA
CREBBP (pp) NCOR2
CREBBP (pp) JUN
CREBBP (pp) NFKB2
CREBBP (pp) IKBKG
CREBBP (pp) SREBF2
CREBBP (pp) NR4A1
CREBBP (pp) UBC
CREBBP (pp) ATF3
CREBBP (pp) ESR2
CREBBP (pp) CREB3
CREBBP (pp) ATF4
CREBBP (pp) BCL2
CREBBP (pp) HSPH1
CREBBP (pp) KHDRBS1
CREBBP (pp) PSMC5
CREBBP (pp) FOS
CREBBP (pp) CEBPB
CREBBP (pp) JUNB
CREBBP (pp) REL
CREBBP (pp) BAX
CREBBP (pp) AKT1
CREBBP (pp) TP53
CREBBP (pp) ATF2
CREBBP (pp) EP300
CREBBP (pp) SMARCB1
CREBBP (pp) E2F3
JUN (pp) B2M
JUN (pp) DDIT3
JUN (pp) IKBKB
JUN (pp) ERN1
JUN (pp) CREB1
JUN (pp) RELA
JUN (pp) NCOR2
JUN (pp) MAP3K1
JUN (pp) MAP2K7
JUN (pp) ARAF
JUN (pp) MAP1LC3A
JUN (pp) ABL1
JUN (pp) PTEN
A2M (pp) FN1
A2M (pp) GRB2
CEP72 (pp) CKAP5
HSPH1 (pp) DNAJB4
HSPH1 (pp) UBC
HSPH1 (pp) HSPD1
HSPH1 (pp) CALR
GABARAP (pp) JUN
GABARAP (pp) UBC
HSPA4L (pp) DNAJB4
HSPA4L (pp) UBC
HSPA4L (pp) HSPD1
HSPA4L (pp) STIP1
HSPA4L (pp) HSP90B1
PRKDC (pp) MDM2
PRKDC (pp) NCOR2
PRKDC (pp) RPS6
PRKDC (pp) H2AFX
PRKDC (pp) ABL1
PRKDC (pp) CDC5L
PRKDC (pp) JUN
PRKDC (pp) UBC
PRKDC (pp) XRCC3
PRKDC (pp) HNRNPA1
ATF4 (pp) DDIT3
ATF4 (pp) PRKCA
ATF4 (pp) ERN1
ATF4 (pp) CREB1
ATF4 (pp) JUN
ATF4 (pp) HAUS7
ATF4 (pp) BTRC
ATF4 (pp) ATF6
ATF4 (pp) DISC1
ATF4 (pp) UBC
ATF4 (pp) ATF3
ATF3 (pp) DDIT3
ATF3 (pp) MDM2
ATF3 (pp) CREB1
ATF3 (pp) JUN
ATF3 (pp) ATF6
ATF3 (pp) UBC
CFTR (pp) CALU
CFTR (pp) UBC
CFTR (pp) CAV1
CFTR (pp) HSPA5
CFTR (pp) DNAJB1
CFTR (pp) CANX
CFTR (pp) HSPA8
CFTR (pp) STUB1
ATF6 (pp) DDIT3
ATF6 (pp) ERN1
EIF1B (pp) RPS6
EIF1B (pp) EIF2S2
EIF1B (pp) UBC
TP53 (pp) IKBKB
TP53 (pp) MDM2
TP53 (pp) STMN1
TP53 (pp) PRKCA
TP53 (pp) CREB1
TP53 (pp) RELA
TP53 (pp) DDX3X
TP53 (pp) MAP3K1
TP53 (pp) MAP2K7
TP53 (pp) SIRT3
TP53 (pp) HSPA1A
TP53 (pp) H2AFX
TP53 (pp) STK4
TP53 (pp) ABL1
TP53 (pp) PTEN
TP53 (pp) JUN
TP53 (pp) BTRC
TP53 (pp) NFKB2
TP53 (pp) HDGF
TP53 (pp) RFWD2
TP53 (pp) SOD2
TP53 (pp) TGM2
TP53 (pp) RFWD3
TP53 (pp) NR4A1
TP53 (pp) MAP4
TP53 (pp) CASP8
TP53 (pp) COPS5
TP53 (pp) UBC
TP53 (pp) ATF3
TP53 (pp) USP7
TP53 (pp) CAV1
TP53 (pp) GRB2
TP53 (pp) TRAF6
TP53 (pp) KPNA2
TP53 (pp) BCL2
TP53 (pp) HSPA5
TP53 (pp) CLU
TP53 (pp) PRKDC
TP53 (pp) NFKBIB
TP53 (pp) TNFRSF10D
TP53 (pp) FOS
TP53 (pp) CEBPB
TP53 (pp) PDIA3
TP53 (pp) REL
TP53 (pp) PSME3
TP53 (pp) BAX
TP53 (pp) APP
TP53 (pp) EGFR
TP53 (pp) AKT1
TP53 (pp) ERBB2
ATF7 (pp) CREB1
ATF7 (pp) ATF4
TRIB3 (pp) DDIT3
TRIB3 (pp) MAP2K7
TRIB3 (pp) RFWD2
TRIB3 (pp) UBC
TRIB3 (pp) ATF4
TRIB3 (pp) MAP2K1
TRIB3 (pp) AKT1
TRIB3 (pp) MAP3K8
TRIB3 (pp) CREBBP
TRIB3 (pp) JAG1
CDC37 (pp) IKBKB
CDC37 (pp) ERN1
CDC37 (pp) ARAF
CDC37 (pp) IKBKG
CDC37 (pp) UBC
CDC37 (pp) STIP1
CDC37 (pp) HSP90B1
CDC37 (pp) BRAF
CDC37 (pp) EGFR
CDC37 (pp) AKT1
CDC37 (pp) ERBB2
CDC37 (pp) CDK6
CDC37 (pp) RAF1
PSME3 (pp) MDM2
PSME3 (pp) PSMA7
PSME3 (pp) BTRC
PSME3 (pp) RFWD2
PSME3 (pp) UBC
PSME3 (pp) EIF4G1
PSME3 (pp) PAK2
PSME3 (pp) PSMC5
C11orf58 (pp) UBC
PRKCA (pp) IKBKB
DAPK3 (pp) MDM2
DAPK3 (pp) UBC
DAPK3 (pp) ATF4
DAPK3 (pp) PAWR
CSNK2A1 (pp) RELA
CSNK2A1 (pp) NCOR2
CSNK2A1 (pp) ARAF
CSNK2A1 (pp) EIF2S2
CSNK2A1 (pp) MAP1LC3A
CSNK2A1 (pp) PTEN
CSNK2A1 (pp) CDC5L
CSNK2A1 (pp) JUN
CSNK2A1 (pp) NFE2L1
CSNK2A1 (pp) UBC
CSNK2A1 (pp) SNCA
CSNK2A1 (pp) HSPH1
CSNK2A1 (pp) PRKDC
CSNK2A1 (pp) FOS
CSNK2A1 (pp) HSP90B1
CSNK2A1 (pp) TP53
CSNK2A1 (pp) ARRB2
CSNK2A1 (pp) TP63
CSNK2A1 (pp) ATF2
CSNK2A1 (pp) APC
CSNK2A1 (pp) EIF2S1
CSNK2A1 (pp) CDC37
GABARAPL1 (pp) JUN
GABARAPL2 (pp) JUN
GABARAPL2 (pp) UBC
GABARAPL2 (pp) EGFR
TP63 (pp) IKBKB
TP63 (pp) MDM2
TP63 (pp) SET
TP63 (pp) ABL1
TP63 (pp) HNRNPAB
TP63 (pp) UBC
TP63 (pp) BCL2
TP63 (pp) FOS
TP63 (pp) FASN
TP63 (pp) EGFR
TP63 (pp) TP53
JUNB (pp) CREB1
JUNB (pp) JUN
JUNB (pp) UBC
JUNB (pp) ATF3
JUNB (pp) BCL2
JUNB (pp) FOS
BTRC (pp) IKBKB
BTRC (pp) RELA
BTRC (pp) PSMA7
AKT1 (pp) IKBKB
AKT1 (pp) MDM2
AKT1 (pp) ARRB1
AKT1 (pp) BCAR1
AKT1 (pp) CREB1
AKT1 (pp) RELA
AKT1 (pp) NCOR2
AKT1 (pp) SRPK2
AKT1 (pp) RPS6
AKT1 (pp) HSPA1A
AKT1 (pp) STK4
AKT1 (pp) CD40
AKT1 (pp) PTEN
AKT1 (pp) JUN
AKT1 (pp) BTRC
AKT1 (pp) IKBKG
AKT1 (pp) SOD2
AKT1 (pp) NR4A1
AKT1 (pp) CASP8
AKT1 (pp) COPS5
AKT1 (pp) FN1
AKT1 (pp) HNRNPA2B1
AKT1 (pp) UBC
AKT1 (pp) ESR2
AKT1 (pp) CREB3
AKT1 (pp) HNRNPA1
AKT1 (pp) HNRNPA1L2
AKT1 (pp) CAV1
AKT1 (pp) GRB2
AKT1 (pp) SNCA
AKT1 (pp) EIF4G1
AKT1 (pp) TRAF6
AKT1 (pp) ATF4
AKT1 (pp) PPP2R2B
AKT1 (pp) C11orf30
AKT1 (pp) BCL2
AKT1 (pp) PAWR
AKT1 (pp) HSPA5
AKT1 (pp) CLU
AKT1 (pp) PRKDC
AKT1 (pp) BAD
AKT1 (pp) FOS
AKT1 (pp) FASN
AKT1 (pp) YWHAB
AKT1 (pp) HSP90B1
AKT1 (pp) BAX
AKT1 (pp) BRAF
AKT1 (pp) TERF1
CREB3L3 (pp) PRKCA
CREB3L3 (pp) ATF6
CREB3L3 (pp) CREB3
CREB3L3 (pp) PPP1CC
CREB3L3 (pp) AKT1
CREB3L3 (pp) ATF2
CREB3L3 (pp) EP300
CREB3L3 (pp) CREBBP
TFG (pp) UBC
TBK1 (pp) IKBKB
TBK1 (pp) RELA
TBK1 (pp) DDX3X
TBK1 (pp) IKBKG
TBK1 (pp) UBC
TBK1 (pp) TRAF6
BACH1 (pp) UBC
ARAF (pp) PRKCA
SMARCB1 (pp) RELA
SMARCB1 (pp) JUN
SMARCB1 (pp) UBC
SMARCB1 (pp) ESR2
SMARCB1 (pp) CEBPB
SMARCB1 (pp) JUNB
SMARCB1 (pp) TP53
SMARCB1 (pp) ATF2
ATF2 (pp) DDIT3
ATF2 (pp) PRKCA
ATF2 (pp) CREB1
ATF2 (pp) RELA
ATF2 (pp) SIRT3
ATF2 (pp) PTEN
ATF2 (pp) JUN
ATF2 (pp) MAP3K7
ATF2 (pp) ATF3
ATF2 (pp) CREB3
ATF2 (pp) ATF4
ATF2 (pp) PPP1CC
ATF2 (pp) BCL2
ATF2 (pp) FOS
ATF2 (pp) CEBPB
ATF2 (pp) JUNB
ATF2 (pp) BATF
ATF2 (pp) CEBPG
ATF2 (pp) AKT1
ATF2 (pp) CRTC3
APP (pp) B2M
APP (pp) IKBKB
APP (pp) RELA
APP (pp) SET
APP (pp) ABL1
APP (pp) NFKB2
APP (pp) CASP8
APP (pp) FN1
APP (pp) UBC
APP (pp) SNCA
APP (pp) HSPA5
APP (pp) A2M
APP (pp) CALR
APP (pp) CLU
APP (pp) NFKBIB
