# Supplementary material for: Exploring the cross talk between ER stress and inflammation in age-related macular degeneration
Source: PLoS One. 2017 Jul 24;12(7):e0181667. doi: 10.1371/journal.pone.0181667 (PMC5524348; doi:10.1371/journal.pone.0181667)
Supplement: S7 Table — (XLSX) [file pone.0181667.s007.xlsx]

## Sheet: Node Table
name	adj.P.Val	B	P.Value	t
TMEM173	0.71416	-5.214	0.238	-1.18321
TSNAX	0.31608	-3.1404	0.0153	2.43975
VTN	0.7363	-5.2869	0.266	1.1142
DHCR24	0.79255	-5.4698	0.359	0.918474
PLK1	0.672	-5.0557	0.188	-1.32097
SCRIB	0.68903	-5.1158	0.205	-1.27044
MAPK1	0.71447	-5.2154	0.238	1.18198
MAPK3	0.85619	-5.6578	0.51	0.659806
STAT3	0.73014	-5.2668	0.258	-1.13359
NR1H4	0.60355	-4.7845	0.127	-1.52868
TRAF3	0.89585	-5.7412	0.614	0.504517
RIPK2	0.92818	-5.8001	0.722	-0.356079
NEDD4	0.56841	-4.6044	0.0995	-1.65248
CPSF6	0.74005	-5.2997	0.272	1.10161
HDAC1	0.32634	-3.223	0.0169	-2.40201
TLR4	0.97837	-5.8513	0.9	-0.126346
PELI3	0.70089	-5.1656	0.221	1.22698
IL1B	0.58803	-4.6992	0.113	1.58847
DNMT3B	0.99531	-5.8583	0.979	0.0257898
TWIST1	0.98101	-5.8526	0.909	0.114353
PRKCD	0.61423	-4.8421	0.138	-1.48699
CPNE2	0.51637	-4.3747	0.0732	-1.79823
PRKCB	0.28527	-2.9324	0.0118	2.53244
SIAH1	0.54878	-4.5223	0.0891	-1.70598
CTNNB1	0.74469	-5.3133	0.277	-1.08805
TBC1D7	0.65807	-5.0067	0.175	-1.36081
SMAD7	0.40424	-3.7265	0.0317	-2.15829
SMAD6	0.37208	-3.512	0.0242	-2.26518
DNMT3A	0.56535	-4.591	0.0977	-1.66133
RTN4	0.62074	-4.8694	0.143	1.4668
RBPMS	0.48169	-4.19	0.0574	-1.90757
DDX39A	0.5954	-4.7393	0.12	-1.56066
APOE	0.16826	-1.761	0.00289	3.00375
IKBKE	0.92018	-5.7829	0.686	0.405054
MAPKAPK3	0.8504	-5.6443	0.496	0.681752
IRF3	0.15135	-1.5449	0.00224	-3.08327
IRF7	0.93172	-5.8048	0.733	-0.341541
TAB3	0.9947	-5.8582	0.975	0.0312164
HSD17B4	0.69986	-5.1579	0.218	-1.23381
IRAK1	0.67475	-5.0675	0.191	1.3112
MYD88	0.81905	-5.5447	0.41	-0.825142
FADD	0.98396	-5.8544	0.924	0.0956208
ATF1	0.70052	-5.1611	0.219	-1.23099
SMURF2	0.62393	-4.8804	0.146	1.4586
PYCARD	0.71847	-5.2311	0.244	-1.1674
FGFR1OP	0.07646	-0.2215	0.000475	-3.53399
SIRT2	0.36918	-3.495	0.0237	-2.27349
FOXO3	0.73474	-5.281	0.264	1.11995
RXRA	0.69388	-5.1364	0.211	-1.25263
BID	0.51055	-4.3465	0.0705	-1.81537
CSF2RA	0.65114	-4.9848	0.169	-1.37823
FOSB	0.08003	-0.3423	0.000547	-3.49507
ADSL	0.53103	-4.4356	0.0793	1.76073
ZC3H15	0.69388	-5.1371	0.212	-1.25205
CENPJ	0.64759	-4.97	0.166	1.38996
DDX17	0.72857	-5.2603	0.255	-1.1399
AIFM1	0.53594	-4.4573	0.0816	1.74717
MALT1	0.4465	-4.0013	0.045	2.01327
PTK2B	0.64294	-4.9565	0.162	-1.40047
RPS3	0.41471	-3.7914	0.0344	-2.12492
CAMLG	0.61513	-4.846	0.139	1.48408
HGS	0.99164	-5.8575	0.961	0.0493359
LCK	0.32707	-3.2366	0.0172	-2.39577
CPNE6	0.73126	-5.2703	0.259	1.13027
QARS	0.52191	-4.3957	0.0752	1.78542
TAX1BP1	0.77808	-5.4277	0.334	0.966996
CYLD	0.48509	-4.2111	0.059	1.89538
LYN	0.63121	-4.9126	0.153	1.43427
SRC	0.98013	-5.852	0.905	0.119549
EWSR1	0.72617	-5.2524	0.252	1.14741
ZBTB8A	0.50387	-4.3144	0.0676	-1.83464
ZHX1	0.5437	-4.4877	0.085	-1.72804
CDC73	0.61714	-4.8535	0.14	-1.47853
IGSF21	0.56762	-4.6012	0.0991	1.6546
TIRAP	0.87733	-5.706	0.566	-0.575229
TRAP1	0.71395	-5.2134	0.237	1.18379
DGCR2	0.73673	-5.2904	0.268	1.11075
RASA1	0.57676	-4.6366	0.104	1.63101
PDIA6	0.42365	-3.8461	0.0369	-2.09636
HSPB1	0.14071	-1.429	0.00195	-3.12515
HNRNPAB	0.50188	-4.2998	0.0663	1.84333
WBSCR22	0.43689	-3.9483	0.042	2.04205
FUS	0.22669	-2.4421	0.00654	2.73908
CDKN2A	0.6829	-5.0999	0.2	1.28398
DDC	0.7203	-5.2388	0.247	1.16023
XRCC3	0.40735	-3.7477	0.0326	-2.14745
SIRT1	0.42555	-3.8705	0.0381	-2.08354
EGFR	0.50268	-4.3074	0.0669	-1.83882
CACYBP	0.60778	-4.8121	0.132	-1.5088
CALR	0.19863	-2.2019	0.0049	-2.83508
NFKBIB	0.63211	-4.9184	0.154	1.42989
PKN3	0.38537	-3.5902	0.0267	-2.22681
NFKBIE	0.49647	-4.2754	0.0642	1.85777
IKBKB	0.45054	-4.0241	0.0463	-2.00079
DPM1	0.37737	-3.5543	0.0255	-2.24452
IKBKG	0.98319	-5.854	0.92	-0.100083
MAP3K1	0.64011	-4.9465	0.16	1.40821
MAP3K3	0.68281	-5.0954	0.199	-1.28777
TRAF2	0.71242	-5.2076	0.235	-1.18912
TRAF6	0.70526	-5.1835	0.227	-1.211
GRB2	0.97889	-5.8515	0.901	-0.124145
TMEM62	0.42613	-3.8775	0.0384	2.07982
BCAR1	0.4879	-4.2237	0.06	-1.88808
TCTN2	0.65216	-4.9888	0.17	1.37512
MAP3K14	0.61343	-4.8379	0.137	1.49001
RELA	0.83604	-5.6041	0.458	-0.742912
TAB2	0.66459	-5.0287	0.18	-1.34305
PRPS1	0.10936	-0.9421	0.0011	3.29564
TAB1	0.81905	-5.5454	0.41	0.824247
MAP3K7	0.6366	-4.9353	0.158	-1.41691
MAP3K8	0.56026	-4.5702	0.095	-1.67496
NFKBIA	0.96795	-5.8441	0.859	-0.177458
PTEN	0.76734	-5.3933	0.316	-1.00501
ARRB2	0.57542	-4.632	0.103	-1.63409
MTNR1B	0.47908	-4.1785	0.0566	-1.91415
AHSA1	0.5078	-4.3323	0.0692	-1.82393
BRAF	0.69374	-5.1359	0.211	-1.25308
MCCC1	0.45761	-4.0659	0.0489	-1.97775
CDK1	0.47346	-4.1441	0.0541	-1.93382
CDSN	0.63931	-4.9443	0.16	1.40998
DIRAS2	0.65372	-4.9931	0.171	1.37166
HSD17B8	0.42165	-3.8309	0.0362	2.10435
GABARAP	0.74381	-5.3101	0.276	1.0913
HSP90AB3P	0.43689	-3.9489	0.0421	-2.04173
PCCB	0.42468	-3.8579	0.0375	2.09016
VARS	0.52391	-4.4037	0.076	1.78046
PAWR	0.85483	-5.6536	0.505	-0.666719
PRPSAP2	0.6304	-4.9045	0.151	1.44039
COPS5	0.95327	-5.8307	0.806	-0.246014
HSPD1	0.61199	-4.833	0.136	-1.4936
PTPRF	0.71853	-5.2326	0.245	1.16603
SREBF2	0.55451	-4.5478	0.0922	1.68954
ATF4	0.85118	-5.6455	0.497	-0.679814
DDIT3	0.56609	-4.5927	0.0979	-1.66022
SNCA	0.45734	-4.062	0.0486	-1.97988
CREBBP	0.60778	-4.8128	0.133	-1.50833
LDOC1	0.6232	-4.8773	0.145	1.46087
HIST1H2AE	0.0515	0.5238	0.0002	-3.76596
SLC25A4	0.56026	-4.5706	0.095	1.67472
GOLGA1	0.73917	-5.2959	0.27	1.10534
HDAC6	0.97839	-5.8513	0.9	0.125703
GCC1	0.70249	-5.1709	0.223	-1.2223
LMNB1	0.39224	-3.635	0.0283	2.20452
BTK	0.80779	-5.5139	0.388	-0.864779
TRAPPC13	0.67022	-5.0472	0.185	1.32798
ACTBL2	0.58172	-4.6623	0.108	-1.6137
JUNB	0.74762	-5.3196	0.28	1.08178
ATF2	0.99064	-5.8572	0.955	0.056638
HLF	0.4898	-4.2336	0.0608	1.88235
BATF3	0.60451	-4.7925	0.129	-1.52296
CEBPG	0.45166	-4.0288	0.0466	-1.99821
CREBZF	0.61241	-4.8346	0.137	1.49244
FOS	0.92047	-5.784	0.688	-0.402179
HSPA5	0.80987	-5.5226	0.394	-0.853761
DNAJB11	0.61713	-4.8527	0.14	-1.47919
HIST1H1C	0.37849	-3.5596	0.0257	-2.24188
KCTD12	0.56902	-4.6075	0.0999	-1.65038
BCL6	0.53022	-4.432	0.0789	-1.76296
TMEM216	0.23768	-2.533	0.00729	-2.70191
APP	0.94695	-5.8217	0.777	0.282896
MAP2K1	0.47482	-4.1566	0.055	1.92671
ACTA2	0.56985	-4.6105	0.1	-1.64845
ELF3	0.32589	-3.2154	0.0168	2.40552
PPIB	0.61378	-4.8391	0.138	-1.48913
MDM2	0.70808	-5.1922	0.23	-1.20311
IBTK	0.68224	-5.093	0.198	1.28985
CLU	0.2353	-2.5147	0.00713	2.70941
CKAP4	0.68425	-5.103	0.201	-1.28136
TGM2	0.71739	-5.2273	0.243	-1.17094
REPS1	0.32055	-3.1868	0.0162	2.41861
PYGL	0.44122	-3.9732	0.0434	2.02859
CSNK2A1	0.60098	-4.769	0.125	-1.53976
LMO2	0.55223	-4.5379	0.091	-1.69591
MAST3	0.55195	-4.5364	0.0908	-1.6969
PSMD7	0.7412	-5.3029	0.273	1.09844
AMOTL2	0.65862	-5.0083	0.175	-1.35952
ATPAF2	0.70526	-5.1836	0.227	1.21094
TUBA8	0.69091	-5.1235	0.207	-1.26377
CCAR1	0.5068	-4.3249	0.0685	-1.82833
RNF31	0.59373	-4.7285	0.118	1.5682
FAN1	0.59679	-4.7456	0.121	-1.55625
NME5	0.49972	-4.2915	0.0656	1.84827
DNAJC7	0.40298	-3.7026	0.0308	2.17045
IKBKAP	0.68871	-5.115	0.205	-1.27113
MRPL19	0.42468	-3.8581	0.0375	-2.09008
SF1	0.72995	-5.2659	0.258	-1.13446
DCAF6	0.63121	-4.9092	0.152	-1.43689
CDC6	0.57061	-4.6129	0.101	-1.6468
NEBL	0.61714	-4.8535	0.14	1.47859
MBD4	0.35798	-3.4362	0.022	-2.30183
TNNI3	0.18434	-2.0033	0.00386	2.91221
SH3BP5	0.66416	-5.0262	0.18	-1.34513
EDAR	0.73639	-5.287	0.266	-1.11404
GGA3	0.63747	-4.9393	0.158	-1.41383
CSNK1E	0.7114	-5.2039	0.234	1.19249
PIK3C2B	0.80909	-5.5211	0.393	0.855656
MYLK2	0.60425	-4.791	0.129	-1.52403
AURKA	0.7373	-5.2915	0.268	1.10965
MYOZ1	0.17597	-1.8826	0.00335	-2.95814
TNS3	0.69311	-5.1332	0.21	-1.25541
ZNF219	0.71878	-5.2339	0.245	1.16477
CDH1	0.55746	-4.5577	0.0934	-1.68311
DLC1	0.41957	-3.8164	0.0355	-2.1119
SCAND1	0.6514	-4.9868	0.17	1.37664
RAB17	0.54107	-4.476	0.0837	1.7354
FCER1G	0.62532	-4.8858	0.147	-1.45452
FRK	0.6744	-5.065	0.19	-1.31329
CDC27	0.69914	-5.1537	0.217	-1.23746
PTPMT1	0.63121	-4.9119	0.152	1.43479
POLR3D	0.53341	-4.4458	0.0804	-1.75438
ANAPC4	0.63299	-4.9225	0.155	-1.42669
EDA2R	0.67886	-5.0817	0.195	-1.29937
CHD3	0.25494	-2.7001	0.00893	-2.63226
ALPL	0.60482	-4.7964	0.13	-1.52018
PSMC3	0.71109	-5.2018	0.233	1.19438
HBA1	0.73474	-5.2807	0.264	-1.1202
ADRBK1	0.2356	-2.5168	0.00715	-2.70854
DUSP2	0.41877	-3.8132	0.0354	-2.11355
ADRB2	0.43296	-3.9175	0.0404	-2.05854
FKBP4	0.64995	-4.9799	0.168	-1.38211
RBX1	0.51775	-4.3809	0.0738	1.79447
ZNF133	0.60098	-4.768	0.125	-1.54042
USO1	0.69682	-5.1474	0.215	-1.24306
CUL2	0.45574	-4.0509	0.048	-1.98603
PDGFRB	0.73936	-5.297	0.27	-1.10431
PNN	0.7367	-5.2903	0.268	-1.11084
MICAL1	0.10195	-0.753	0.000883	-3.35967
LCMT1	0.71029	-5.1991	0.232	1.19689
NXPH3	0.15535	-1.6231	0.00246	3.05471
MON1A	0.61107	-4.8301	0.136	-1.49573
ZFYVE9	0.55353	-4.5443	0.0917	1.6918
ETS1	0.54163	-4.4803	0.0842	-1.73271
POLDIP2	0.37849	-3.561	0.0258	2.2412
CARD11	0.60673	-4.8066	0.131	-1.51282
PKNOX2	0.68056	-5.0881	0.197	-1.29398
ULK2	0.64862	-4.9747	0.167	-1.3862
TNFAIP3	0.69109	-5.1244	0.208	1.26304
BEX1	0.70506	-5.1826	0.227	1.21183
NRAS	0.49967	-4.2913	0.0655	-1.84841
FABP7	0.43726	-3.9508	0.0422	2.0407
GEMIN5	0.71471	-5.2174	0.239	-1.18011
SPRY2	0.47771	-4.1696	0.0559	1.91927
TTC9C	0.63192	-4.917	0.154	-1.43095
PWP1	0.59231	-4.7185	0.116	1.57516
WDR43	0.60451	-4.7943	0.129	1.52169
MAP3K4	0.71701	-5.226	0.242	-1.17214
MPEG1	0.71192	-5.2052	0.234	-1.19132
FAM114A1	0.40966	-3.7633	0.0332	-2.1394
TSC1	0.71121	-5.203	0.234	-1.19331
POLI	0.61874	-4.8622	0.142	1.4721
FAM46A	0.74801	-5.3209	0.281	-1.08051
DDIT4L	0.70102	-5.1665	0.221	-1.22618
SH2B3	0.70537	-5.1839	0.227	-1.21066
POLR3F	0.68619	-5.1093	0.203	1.27599
SPHK1	0.54493	-4.4965	0.086	1.72247
CAAP1	0.54062	-4.4749	0.0836	1.73612
NT5C	0.26388	-2.7995	0.0101	2.59
DCAF11	0.62801	-4.8955	0.149	1.44726
SLC9A3R2	0.58684	-4.6923	0.112	-1.59322
SQSTM1	0.91003	-5.7659	0.654	0.448396
MAGI3	0.7247	-5.2498	0.251	1.14984
SLC9A3R1	0.20877	-2.3093	0.00557	2.79254
TFPI2	0.43586	-3.9333	0.0412	2.0501
MED9	0.57542	-4.6318	0.103	1.63424
ACBD3	0.46324	-4.0941	0.0507	-1.96199
FAM175B	0.66683	-5.0369	0.182	-1.33642
RPS18	0.17597	-1.8753	0.00332	-2.96088
TMEM139	0.68454	-5.1038	0.201	1.28069
TUBB6	0.7449	-5.3138	0.278	-1.08762
RNF126	0.42365	-3.8487	0.037	2.09502
FLNC	0.70089	-5.1646	0.22	1.22785
MAP3K7CL	0.44973	-4.0168	0.0459	2.00482
DDIT4	0.16883	-1.7881	0.00299	2.99366
HSPA2	0.60507	-4.7983	0.13	-1.5188
RLIM	0.71428	-5.2147	0.238	-1.1826
TUBB2B	0.59719	-4.7512	0.122	1.55233
HSPA6	0.25869	-2.7556	0.00955	-2.60873
MAGED1	0.57877	-4.648	0.106	1.62336
MYO1D	0.65648	-5.0015	0.173	-1.36502
SNX9	0.54477	-4.4957	0.0859	-1.72297
C1QBP	0.36859	-3.4914	0.0236	2.27523
GRB7	0.7045	-5.1784	0.225	-1.2156
WDR61	0.44032	-3.9662	0.043	2.03235
PEG10	0.67645	-5.072	0.192	1.30742
RAB11FIP5	0.73206	-5.2738	0.261	1.12694
RIMS2	0.82884	-5.5826	0.44	0.773694
PLA2G4A	0.22569	-2.4335	0.00647	-2.74258
RPL11	0.69646	-5.1461	0.214	-1.24421
HIST1H2BB	0.17524	-1.8635	0.00327	-2.96536
TNIP3	0.59278	-4.7196	0.116	1.57436
RNF43	0.66365	-5.0239	0.179	1.347
UHRF2	0.71088	-5.2012	0.233	-1.19499
C7orf25	0.71739	-5.2273	0.243	1.17098
PTPRK	0.72689	-5.2549	0.253	1.14499
PTPRG	0.63959	-4.9451	0.16	-1.4093
MYO1C	0.60673	-4.8066	0.131	-1.51284
ERO1L	0.7	-5.1585	0.218	1.23327
CPXM1	0.57369	-4.621	0.102	-1.64143
ADCYAP1	0.68946	-5.1179	0.206	-1.26861
PYROXD2	0.15451	-1.5952	0.00238	-3.06495
C1orf50	0.60778	-4.8132	0.133	-1.50801
AGO3	0.48192	-4.1909	0.0575	-1.90706
RNF168	0.52421	-4.409	0.0766	-1.77722
ZNF16	0.64089	-4.9494	0.161	1.40601
PTPRB	0.59099	-4.7131	0.115	-1.57891
WDR24	0.69388	-5.1369	0.211	1.25221
GFI1	0.34002	-3.3263	0.0192	-2.354
KIF6	0.71582	-5.2226	0.241	1.17531
MFSD3	0.3709	-3.5041	0.024	2.26906
SLC22A6	0.66691	-5.0374	0.183	-1.33596
ZCCHC12	0.54472	-4.4954	0.0859	1.72316
ZNHIT1	0.64862	-4.9735	0.166	-1.3872
WNT5B	0.74185	-5.3053	0.274	1.09603
NAA50	0.59278	-4.7206	0.117	-1.57367
ISYNA1	0.65154	-4.9874	0.17	-1.37622
NCBP2	0.55237	-4.5385	0.091	-1.69557
MCM2	0.68397	-5.1022	0.201	1.28202
TAGLN	0.69239	-5.1303	0.209	-1.25797
TBR1	0.60407	-4.7887	0.128	-1.52568
TK1	0.71583	-5.2228	0.241	-1.17509
RNF20	0.73034	-5.2681	0.258	1.13237
TOPBP1	0.19044	-2.0779	0.00422	2.88344
MZT2B	0.67645	-5.0723	0.192	-1.30722
CNPY2	0.63789	-4.9406	0.159	-1.41283
PSMD5	0.42703	-3.8823	0.0386	-2.07726
FBXL15	0.61772	-4.858	0.141	1.47522
TMED9	0.24501	-2.614	0.00804	2.66835
FHL2	0.34914	-3.3792	0.0205	-2.32903
NRIP1	0.57871	-4.6461	0.105	1.62466
RING1	0.25494	-2.6992	0.00892	-2.63265
ASRGL1	0.18434	-2.0032	0.00386	2.91222
DUSP23	0.44067	-3.9677	0.0431	2.03155
PFKL	0.60261	-4.7744	0.126	1.53588
HES6	0.60979	-4.8236	0.135	-1.50049
FOXD4	0.61599	-4.8487	0.139	-1.48207
MSH3	0.61531	-4.8467	0.139	1.48359
USP16	0.66225	-5.0156	0.177	1.35369
TMSB10	0.59428	-4.7354	0.119	-1.56342
SLC4A10	0.60538	-4.8013	0.13	1.51663
RBM6	0.27974	-2.9011	0.0114	-2.5461
INTS3	0.0639	0.0905	0.000331	-3.63274
IFNGR1	0.38069	-3.5699	0.026	-2.23681
RGS2	0.40735	-3.7493	0.0326	-2.14663
SSFA2	0.63495	-4.9293	0.156	-1.4215
TGFB1	0.54567	-4.4997	0.0864	-1.72041
TGFB2	0.19539	-2.1566	0.00464	2.85284
JAKMIP1	0.67942	-5.0832	0.195	1.29811
TPD52L2	0.30758	-3.0846	0.0143	-2.46498
IRS4	0.64948	-4.9785	0.168	1.38327
VPS4A	0.61289	-4.8364	0.137	1.49115
ERCC6	0.31589	-3.1384	0.0152	-2.44069
MYO5C	0.36918	-3.4955	0.0237	2.27325
SBF2	0.64516	-4.9619	0.164	-1.39628
ALDH9A1	0.22819	-2.4573	0.00666	2.73288
GLDC	0.64194	-4.9519	0.161	1.40402
NDUFS1	0.45552	-4.0498	0.0479	1.98663
SPTA1	0.73789	-5.2926	0.269	-1.10856
CNKSR2	0.74185	-5.3049	0.274	1.09641
TAF9	0.41009	-3.7646	0.0333	2.13872
KRT5	0.56223	-4.5769	0.0959	-1.67059
MAPT	0.72253	-5.2449	0.249	1.15444
APLP1	0.61035	-4.8261	0.135	1.49864
APLP2	0.71212	-5.2061	0.235	1.1905
KDM2A	0.72728	-5.2562	0.254	-1.14373
PTGER2	0.59529	-4.7386	0.12	-1.56112
F2RL1	0.81013	-5.5232	0.394	0.852989
GFAP	0.19766	-2.1892	0.00482	2.84007
HOMER2	0.56026	-4.5686	0.0948	1.67598
MAPKAPK5	0.74288	-5.308	0.275	1.09342
FTH1	0.66365	-5.0238	0.179	1.34707
NUMB	0.72627	-5.2526	0.252	-1.14721
CPNE7	0.72728	-5.2562	0.254	1.14373
ATP5D	0.61615	-4.8492	0.139	1.48174
ITM2A	0.28381	-2.9251	0.0117	-2.53562
SPON1	0.11265	-1.0033	0.00118	3.27466
CSDE1	0.71215	-5.2064	0.235	-1.19025
NGFR	0.44376	-3.9846	0.044	2.0224
CDKN1A	0.97256	-5.847	0.874	0.158477
APBB3	0.5791	-4.652	0.106	-1.62066
PCBD1	0.60507	-4.8006	0.13	-1.51714
COMMD4	0.43755	-3.954	0.0423	2.03894
CBFB	0.64853	-4.9726	0.166	-1.3879
HSP90AA1	0.68138	-5.0911	0.198	-1.29147
COMMD5	0.56229	-4.5773	0.0959	-1.67034
PGAM1	0.61264	-4.8354	0.137	1.49188
RWDD3	0.59365	-4.7249	0.117	1.5707
CAT	0.63668	-4.9358	0.158	-1.41651
VRK1	0.5791	-4.6496	0.106	1.62228
PRPF19	0.54835	-4.5177	0.0885	1.70894
XPO1	0.70467	-5.1815	0.226	-1.21278
AFG3L2	0.32703	-3.2337	0.0171	2.39711
SLC16A1	0.71447	-5.2161	0.238	1.18129
EIF1AX	0.71887	-5.2355	0.246	1.16326
REXO2	0.6795	-5.0838	0.195	-1.29757
PAK7	0.7351	-5.2819	0.264	1.11909
CHEK2	0.53613	-4.4581	0.0817	-1.74666
SNX3	0.18823	-2.0552	0.00411	-2.89224
RPS19	0.5437	-4.4884	0.0851	-1.72759
HRSP12	0.48842	-4.2268	0.0602	1.8863
DAZAP2	0.65966	-5.0111	0.176	1.35728
CEP128	0.72253	-5.2449	0.249	1.15447
ATP5C1	0.60098	-4.769	0.125	1.53969
RCN2	0.28807	-2.9455	0.012	2.52671
DAD1	0.61401	-4.8416	0.138	-1.4873
APEX1	0.61392	-4.8403	0.138	1.48828
HIST1H2BC	0.45088	-4.026	0.0464	-1.99978
GSTO1	0.67958	-5.0843	0.196	-1.29716
TRMT112	0.47143	-4.1244	0.0527	-1.94495
ETFB	0.57729	-4.6386	0.104	1.62966
GAPDH	0.31253	-3.1161	0.0148	2.45077
UQCC2	0.64023	-4.9472	0.16	1.40773
PRPSAP1	0.72689	-5.2549	0.253	1.145
RPS16	0.50188	-4.3004	0.0663	-1.84298
SLC25A10	0.24216	-2.5726	0.00765	2.68555
PAICS	0.67613	-5.0699	0.191	1.30922
AIMP2	0.5541	-4.5466	0.092	1.69032
BHLHE40	0.4034	-3.7148	0.0312	2.16425
HMG20A	0.54801	-4.5131	0.088	1.71188
PREP	0.63632	-4.9342	0.157	1.41772
TLE1	0.62742	-4.8924	0.148	-1.44956
ETF1	0.71853	-5.2322	0.244	-1.16637
UTP14A	0.60901	-4.8211	0.134	1.5023
MRPL12	0.48842	-4.2273	0.0603	1.88601
UHRF1	0.73227	-5.2742	0.261	-1.12651
HDAC2	0.6425	-4.9551	0.162	-1.40155
ATP5A1	0.72728	-5.2562	0.254	1.14374
HPRT1	0.59303	-4.7219	0.117	1.57277
CASP7	0.46299	-4.0908	0.0505	-1.96384
AIMP1	0.35404	-3.4188	0.0216	2.31017
NUDT5	0.10016	-0.7257	0.000855	-3.36884
SLC2A1	0.062	0.1401	0.000312	3.6482
GNAI3	0.71544	-5.2198	0.24	-1.17788
MRTO4	0.57443	-4.6241	0.102	1.63938
UBE2K	0.74088	-5.3021	0.273	1.09922
DDB1	0.69124	-5.1249	0.208	1.26262
CYB5A	0.49098	-4.2396	0.0613	-1.87879
PTGES3	0.58336	-4.6697	0.109	-1.60865
F7	0.71878	-5.2352	0.246	-1.1636
CYB5B	0.59387	-4.7293	0.118	1.56762
RPL23A	0.62159	-4.8736	0.144	-1.46367
TUBGCP5	0.71878	-5.2351	0.246	1.16366
OR10J1	0.74432	-5.3128	0.277	1.08861
THOP1	0.67232	-5.0568	0.188	1.32005
HECW1	0.36724	-3.4826	0.0234	2.27948
RCC1	0.61772	-4.8578	0.141	-1.47538
MYRIP	0.43741	-3.9521	0.0422	2.03998
C1orf216	0.7431	-5.3086	0.275	1.0928
ATP5F1	0.42546	-3.8628	0.0377	2.08758
CTC1	0.58456	-4.6767	0.11	-1.60391
DDT	0.70604	-5.1858	0.228	1.20893
PGD	0.57877	-4.6478	0.106	1.62347
SND1	0.48842	-4.2287	0.0604	1.8852
ARMCX5	0.39224	-3.6347	0.0282	2.20466
GALNT3	0.62945	-4.9005	0.15	-1.44346
COPS2	0.09378	-0.5792	0.00072	-3.41757
DPEP1	0.6553	-4.999	0.173	1.367
ACAT2	0.47652	-4.1643	0.0555	1.9223
NAPA	0.46354	-4.0959	0.0508	1.96098
C6orf226	0.63021	-4.9033	0.151	1.44131
SNRPB2	0.73199	-5.2728	0.26	-1.12785
LONRF3	0.69837	-5.1506	0.216	-1.24021
CORO2B	0.72302	-5.246	0.25	1.15346
PSMD12	0.51085	-4.3483	0.0707	-1.81426
MYL12A	0.49402	-4.2655	0.0634	-1.86362
RPS14	0.66683	-5.0371	0.182	-1.33625
LUZP4	0.68285	-5.0975	0.199	1.28603
DSTN	0.43689	-3.9475	0.042	-2.04248
ANKRD10	0.50522	-4.3177	0.0679	-1.83265
FSTL1	0.57542	-4.6327	0.103	-1.63363
GH1	0.74801	-5.3208	0.281	-1.08053
FXYD7	0.44744	-4.007	0.0453	2.01016
PLS3	0.65786	-5.0048	0.174	-1.36236
STK16	0.41102	-3.7681	0.0334	2.13695
TRAF3IP1	0.70219	-5.17	0.222	1.22305
DUSP6	0.68097	-5.0898	0.197	-1.29256
TNFRSF10A	0.13889	-1.4055	0.0019	-3.13356
MCM3	0.25937	-2.7611	0.00961	2.6064
RDX	0.16677	-1.7362	0.00281	-3.01299
RHPN2	0.40387	-3.7227	0.0316	2.16024
AR	0.25228	-2.6781	0.00869	-2.64152
PHF3	0.61842	-4.8615	0.142	-1.47267
KIT	0.60104	-4.7694	0.125	-1.53944
TARDBP	0.66271	-5.0172	0.177	-1.3524
IRAK3	0.73081	-5.2694	0.259	-1.13115
RNF7	0.19247	-2.1343	0.00452	-2.86155
PLCG2	0.86176	-5.671	0.524	-0.637856
ELK1	0.73604	-5.2855	0.266	1.11557
SYMPK	0.40424	-3.7259	0.0317	2.15858
UBB	0.80668	-5.5097	0.385	-0.870087
TAF6	0.51085	-4.3486	0.0707	-1.81406
TOLLIP	0.83827	-5.6119	0.465	-0.731527
TLR3	0.96252	-5.8401	0.841	-0.200385
TIAL1	0.65216	-4.9888	0.17	-1.37507
CCDC59	0.47434	-4.1493	0.0545	-1.93087
CCT6A	0.68958	-5.119	0.206	-1.26768
EMD	0.51005	-4.3448	0.0703	1.81635
CFH	0.7252	-5.2509	0.252	-1.14878
MYH9	0.70537	-5.1838	0.227	-1.21071
SLC25A22	0.64241	-4.9548	0.162	1.40179
CDK2	0.13025	-1.3271	0.00173	-3.16153
SMC4	0.40869	-3.7583	0.033	-2.142
FSBP	0.50811	-4.3329	0.0692	1.82356
PSMC1	0.71739	-5.227	0.242	1.17125
FOXC1	0.58534	-4.6806	0.11	-1.60126
DNMT1	0.7633	-5.3767	0.307	1.02275
PKM	0.68871	-5.1147	0.205	1.27135
PSEN1	0.71754	-5.2287	0.243	1.16961
FYN	0.67755	-5.0753	0.193	-1.30473
C6	0.46324	-4.0945	0.0507	-1.96176
SNAI1	0.39463	-3.646	0.0287	-2.19898
HIST1H4A	0.2763	-2.8741	0.011	-2.55782
CASP9	0.23916	-2.5501	0.00744	-2.69485
SERPINA3	0.60489	-4.7966	0.13	1.52
HSP90AB1	0.69646	-5.1461	0.214	-1.24417
NCK1	0.42907	-3.8945	0.0392	-2.07081
AGO1	0.65368	-4.9921	0.171	1.37243
ZBTB16	0.59786	-4.7565	0.123	-1.54854
MBIP	0.61713	-4.8524	0.14	-1.47942
UBA52	0.72904	-5.2621	0.256	-1.13817
PNO1	0.5851	-4.6793	0.11	1.6021
SMAD4	0.32801	-3.2452	0.0174	-2.39177
PTN	0.12621	-1.2697	0.00162	3.18185
GUCY1A3	0.31232	-3.1133	0.0148	-2.45205
HPD	0.54844	-4.519	0.0887	1.70811
GLUL	0.3431	-3.3417	0.0196	2.34676
GRHPR	0.61113	-4.8304	0.136	1.4955
EZH2	0.95719	-5.8342	0.818	-0.230051
EED	0.84247	-5.6221	0.474	-0.71617
UQCRC1	0.58172	-4.6621	0.108	1.61381
TRIP4	0.69239	-5.1293	0.209	-1.25876
TCAP	0.45319	-4.0388	0.0472	-1.99274
CCL5	0.47771	-4.1714	0.056	-1.91825
NFKBIZ	0.67741	-5.0747	0.193	-1.30523
CNNM3	0.74083	-5.3014	0.272	1.09995
APOBEC3C	0.5851	-4.6796	0.11	-1.60195
C1QB	0.73992	-5.2982	0.271	-1.10305
COL2A1	0.59743	-4.7522	0.122	1.55158
SUMO1	0.94073	-5.8142	0.757	0.310202
SIAH2	0.52827	-4.4249	0.0782	-1.76739
GCN1L1	0.72728	-5.2562	0.254	-1.1438
RPS11	0.56026	-4.5702	0.095	-1.67497
PFKP	0.63425	-4.9265	0.156	1.42368
PRAM1	0.72974	-5.2655	0.257	1.13492
GLUD1	0.56679	-4.5943	0.0982	1.65911
CD247	0.47854	-4.1745	0.0563	-1.91645
COPB2	0.64377	-4.9582	0.163	-1.39917
ITGB5	0.58203	-4.6643	0.108	-1.61232
PDHB	0.59749	-4.7535	0.122	1.55068
SAR1A	0.73873	-5.2944	0.269	-1.10685
SERTAD1	0.41193	-3.7741	0.0337	-2.13386
LY96	0.59203	-4.7173	0.116	-1.57599
MRPS14	0.69311	-5.1333	0.21	-1.25537
KAT2B	0.42176	-3.8324	0.0363	2.10357
MANF	0.365	-3.4698	0.023	-2.2857
HMGCS1	0.57015	-4.6111	0.1	1.648
UBE2V2	0.58615	-4.6888	0.112	1.59566
KAT5	0.59387	-4.7301	0.118	1.56708
LAGE3	0.73639	-5.2871	0.266	-1.11394
YY1	0.73604	-5.2857	0.266	-1.11539
ZIC3	0.45748	-4.0631	0.0487	1.97925
SF3A1	0.64853	-4.9725	0.166	1.38799
SMARCA4	0.57865	-4.644	0.105	1.62607
TTLL12	0.17783	-1.9183	0.00349	2.94464
GABPB1	0.3694	-3.4986	0.0238	-2.27172
EIF2AK3	0.48314	-4.1992	0.0581	-1.90227
POLR2C	0.18082	-1.9696	0.00371	2.9251
MARCKS	0.37497	-3.5325	0.0249	-2.25517
BASP1	0.66459	-5.029	0.18	1.34285
MOB1A	0.12082	-1.1787	0.00145	-3.21385
PSMA6	0.68042	-5.0876	0.197	1.29439
GIT2	0.69109	-5.1243	0.208	-1.26312
TUBB4B	0.66271	-5.0192	0.178	1.35079
ID2	0.72059	-5.2394	0.247	-1.15968
HSP90B1	0.48192	-4.1907	0.0575	-1.90716
RAP1B	0.88994	-5.7303	0.598	-0.527397
IQCB1	0.63332	-4.9234	0.155	-1.42602
RPS6KA2	0.25494	-2.714	0.00908	2.6264
STK40	0.3226	-3.1952	0.0164	-2.4148
FLNA	0.72904	-5.2618	0.256	-1.13845
HSPE1	0.13025	-1.3264	0.00173	-3.16178
TPI1	0.58685	-4.6943	0.112	1.59188
ACLY	0.63254	-4.9213	0.154	1.42765
TMEM17	0.58975	-4.7085	0.115	1.58209
SLC25A3	0.66719	-5.0386	0.183	1.33503
UBC	0.99589	-5.8585	0.984	0.0201204
A2M	0.65422	-4.9943	0.171	-1.37074
DBN1	0.61469	-4.8432	0.138	-1.48615
LIMA1	0.36848	-3.4904	0.0236	-2.2757
NFKB1	0.82161	-5.5553	0.418	-0.81116
TRIM27	0.71847	-5.2312	0.244	-1.16733
TRAF1	0.17597	-1.8774	0.00332	-2.9601
TNIP2	0.95768	-5.8349	0.821	0.226806
TP53	0.74185	-5.3051	0.274	-1.09621
DAPK3	0.52084	-4.393	0.075	1.78707
PSMB5	0.51447	-4.3675	0.0725	1.80262
PTPN22	0.83815	-5.6107	0.464	-0.733279
PSMB3	0.65122	-4.9862	0.169	1.37718
DDX3X	0.59913	-4.7619	0.123	1.54474
S100A8	0.75463	-5.3452	0.292	-1.05573
ILK	0.61838	-4.8611	0.142	-1.47292
BIRC3	0.98512	-5.8551	0.93	-0.0881307
S100A9	0.68979	-5.1212	0.207	-1.26579
SNW1	0.5665	-4.5937	0.0981	-1.65951
CSNK2B	0.51897	-4.3863	0.0743	1.79117
RPS27A	0.92683	-5.7968	0.715	-0.365935
CDKN2AIP	0.43242	-3.9138	0.0402	-2.06054
PARD6A	0.67367	-5.0624	0.189	1.31546
XPO5	0.63702	-4.9371	0.158	1.41554
NECAB3	0.68775	-5.1129	0.204	1.27293
TWIST2	0.7203	-5.2389	0.247	-1.16015
GABPB2	0.28807	-2.9449	0.012	-2.52696
DNAJB4	0.33442	-3.2895	0.0184	-2.3712
ASB9	0.59705	-4.749	0.121	-1.55385
FASN	0.59318	-4.7225	0.117	1.5724
PTTG1	0.68541	-5.1065	0.202	-1.27834
UBQLN4	0.6829	-5.099	0.2	-1.28478
TCTN1	0.70492	-5.1818	0.226	-1.21248
KNSTRN	0.58812	-4.6999	0.113	1.58802
UBE2W	0.845	-5.6274	0.479	-0.708044
ANO3	0.06675	0.0213	0.000358	3.61104
HSPH1	0.06357	0.1027	0.000326	-3.63653
PSMC5	0.58869	-4.7031	0.114	1.58581
CCHCR1	0.73227	-5.2741	0.261	-1.12659
MIF	0.20187	-2.251	0.00519	2.81569
DNAJB1	0.12257	-1.2176	0.00152	-3.20021
TIMM13	0.72712	-5.2554	0.253	-1.14451
HYOU1	0.73604	-5.2852	0.265	-1.11587
FOXP1	0.44999	-4.0193	0.046	-2.00345
FCHSD2	0.6995	-5.1557	0.218	-1.23573
MYC	0.92457	-5.7933	0.707	0.376221
PSMD3	0.08927	-0.5094	0.000664	3.44057
SPG20	0.28127	-2.9103	0.0115	-2.54208
SH3BP4	0.19219	-2.1226	0.00445	-2.86611
ENTHD2	0.46455	-4.1007	0.0511	-1.9583
CCL2	0.69239	-5.1291	0.209	1.25898
TRAFD1	0.56762	-4.6011	0.0991	1.65466
GSTP1	0.59387	-4.7301	0.118	1.56708
ISL1	0.56026	-4.5699	0.095	1.67516
CEP72	0.37046	-3.5018	0.0239	2.27017
MCM7	0.6128	-4.8359	0.137	-1.49154
EIF4G2	0.61107	-4.8301	0.136	-1.49578
APPBP2	0.92077	-5.7847	0.689	0.400376
HSPA1A	0.06043	0.1807	0.000298	-3.66083
ATAD3A	0.7059	-5.1856	0.228	1.2091
RGS7	0.22679	-2.4485	0.00659	2.73647
FLNB	0.68241	-5.0934	0.198	-1.28951
INO80E	0.43689	-3.9493	0.0421	-2.04148
ASAP1	0.63088	-4.907	0.151	-1.43856
KCTD17	0.5495	-4.5247	0.0894	1.70441
SSX2IP	0.55704	-4.556	0.0932	1.68423
SH3GLB1	0.2429	-2.5826	0.00774	-2.68142
CCT4	0.55633	-4.5525	0.0928	-1.68646
KRT40	0.16858	-1.7767	0.00295	2.99792
PSMB4	0.61392	-4.8402	0.138	1.48833
NME2	0.65238	-4.9894	0.17	-1.37458
RHOA	0.70286	-5.1719	0.223	-1.22138
ACTN1	0.49295	-4.2521	0.0623	-1.87151
SNX7	0.72834	-5.2593	0.255	-1.14083
UTP3	0.43668	-3.9405	0.0416	-2.04622
TBP	0.60979	-4.8231	0.134	-1.50086
HUS1	0.1218	-1.1965	0.00149	-3.2076
BCAR3	0.74358	-5.3094	0.276	-1.09194
HOMER3	0.71322	-5.2112	0.237	1.18586
USP43	0.3604	-3.4476	0.0224	2.29638
C8orf33	0.70313	-5.1729	0.223	1.2205
CRIP1	0.6059	-4.8044	0.131	-1.5144
COL9A2	0.22569	-2.4329	0.00646	2.74282
RPS27L	0.43296	-3.9172	0.0404	-2.05874
CBX8	0.6056	-4.8023	0.131	1.51589
TIMM17A	0.55633	-4.5526	0.0928	1.68641
PPID	0.51806	-4.3821	0.0739	-1.79371
NIPSNAP3A	0.60354	-4.7836	0.127	-1.52936
TAF1D	0.65465	-4.9964	0.172	-1.36908
FAM173A	0.47994	-4.1806	0.0567	1.91299
EDARADD	0.31928	-3.1728	0.0159	2.42504
BRCC3	0.70377	-5.1745	0.224	1.21904
ZNF33B	0.42295	-3.8402	0.0366	-2.09949
KIF5B	0.71582	-5.2226	0.241	-1.17529
RPS10	0.9955	-5.8584	0.981	0.0238005
PSMD11	0.69027	-5.1222	0.207	1.26493
NDUFB9	0.65508	-4.9981	0.172	1.36771
CTTN	0.73528	-5.283	0.264	-1.11797
RAB7A	0.57729	-4.6388	0.104	1.62956
HERPUD1	0.12509	-1.2492	0.00158	-3.18911
OTUB1	0.85953	-5.6666	0.519	-0.645289
HAP1	0.80416	-5.5031	0.381	-0.878191
G3BP1	0.69164	-5.1254	0.208	-1.26217
FASLG	0.37722	-3.5523	0.0255	-2.24548
TPM2	0.7045	-5.1797	0.226	-1.21437
SH3RF1	0.64995	-4.9799	0.168	-1.38213
SH3RF3	0.64963	-4.9788	0.168	-1.38298
LPXN	0.58224	-4.6659	0.108	-1.61123
FLT3	0.26088	-2.7725	0.00975	-2.60154
PCGF2	0.6059	-4.8041	0.131	1.51464
KLF5	0.73873	-5.2945	0.269	-1.10677
CSF3R	0.57455	-4.6255	0.102	-1.63845
ITK	0.62134	-4.8732	0.144	-1.46398
ICAM1	0.61772	-4.8583	0.141	1.47505
PRKD3	0.74155	-5.3041	0.273	-1.09722
UBASH3A	0.31232	-3.1145	0.0148	-2.45148
TLR5	0.43689	-3.9471	0.042	-2.04269
ABCG2	0.54606	-4.5022	0.0867	-1.71884
GADD45G	0.65047	-4.9831	0.169	1.37964
PIM2	0.61531	-4.8469	0.139	1.48346
CUEDC1	0.23916	-2.5505	0.00745	2.69466
ODAM	0.66616	-5.0333	0.181	1.33934
YEATS4	0.52416	-4.4085	0.0765	1.77751
TCP11L1	0.33729	-3.3054	0.0187	-2.3638
MTMR1	0.43668	-3.9406	0.0416	2.0462
TSLP	0.69388	-5.1362	0.211	-1.2528
ACBD6	0.67217	-5.0563	0.188	1.32052
FLT4	0.65422	-4.9944	0.172	-1.37062
TBKBP1	0.54196	-4.4822	0.0844	1.73152
CASP1	0.6795	-5.0836	0.195	-1.29773
CALB1	0.69446	-5.1391	0.212	1.25029
AGO2	0.11551	-1.0934	0.00132	-3.24356
PIAS4	0.68903	-5.1159	0.205	1.27036
STAM	0.65807	-5.0065	0.175	-1.36095
HDAC3	0.42938	-3.8968	0.0394	2.06958
FUBP1	0.31492	-3.1339	0.0152	-2.44272
PRSS1	0.58682	-4.6906	0.112	1.59439
TACSTD2	0.73896	-5.2954	0.27	-1.10582
ATP2A3	0.50976	-4.341	0.07	-1.81868
ISG15	0.67621	-5.071	0.192	-1.30828
ANXA3	0.38285	-3.5789	0.0263	-2.2324
SERPINH1	0.40323	-3.7064	0.0309	-2.16853
ANXA5	0.58684	-4.6934	0.112	-1.5925
LDHA	0.47218	-4.1304	0.0531	1.94159
ITGB4	0.10828	-0.9211	0.00107	3.30279
PDIA4	0.45432	-4.0429	0.0475	-1.99048
TTYH2	0.68541	-5.1064	0.202	1.27845
TOMM22	0.58164	-4.6613	0.108	-1.61438
H1F0	0.3889	-3.614	0.0275	2.21497
ADAP2	0.70042	-5.1604	0.219	-1.2316
RBCK1	0.29739	-3.0061	0.013	-2.49998
PNMAL1	0.71492	-5.2186	0.239	1.17905
TPT1	0.68042	-5.0875	0.197	-1.29448
TEK	0.37497	-3.5327	0.0249	-2.2551
IGHA1	0.4465	-4.0011	0.045	2.01341
IGHG1	0.437	-3.9497	0.0421	2.04127
DAB2	0.40869	-3.7586	0.033	-2.14183
COLGALT1	0.52391	-4.403	0.0759	-1.78094
S100A2	0.34929	-3.3809	0.0206	2.32824
P4HA1	0.3065	-3.0781	0.0142	-2.46788
PALD1	0.51559	-4.372	0.0729	-1.7999
APOA1	0.74624	-5.3165	0.279	-1.08488
TNIK	0.40335	-3.7099	0.0311	2.16673
NR3C1	0.19478	-2.151	0.00461	-2.85501
PPARG	0.23468	-2.5038	0.00704	-2.71389
ATP5B	0.74088	-5.302	0.273	1.09937
TICAM2	0.74229	-5.3063	0.274	-1.09507
S100A11	0.64862	-4.973	0.166	-1.38758
ARF4	0.64521	-4.9628	0.164	-1.39558
EEF2	0.62092	-4.8698	0.144	1.46645
SAMHD1	0.6504	-4.9825	0.169	-1.38005
SLC25A13	0.49392	-4.2644	0.0633	1.86427
S100A10	0.24732	-2.6478	0.00838	-2.65426
MPP3	0.19153	-2.1083	0.00438	-2.87168
PCNA	0.82493	-5.5698	0.429	0.791505
STT3A	0.59149	-4.7158	0.116	-1.57702
ATP5O	0.71244	-5.2081	0.236	1.18864
PSMB1	0.33754	-3.3112	0.0189	2.36107
PSMA1	0.60451	-4.7947	0.129	1.52134
PSMA2	0.9293	-5.8016	0.726	-0.351422
CS	0.60344	-4.781	0.127	1.53121
KEAP1	0.64361	-4.9578	0.163	1.39945
CCT5	0.47284	-4.1367	0.0536	-1.93799
DOCK6	0.551	-4.5313	0.0901	-1.7002
UQCRC2	0.6128	-4.8359	0.137	1.49149
VAV1	0.7045	-5.1801	0.226	-1.21408
DUSP7	0.6829	-5.0992	0.2	-1.28461
SHFM1	0.26373	-2.7984	0.0101	2.59045
UBR4	0.68397	-5.1023	0.201	1.28193
BCL2L12	0.74427	-5.3122	0.277	-1.08918
SIN3A	0.69239	-5.1293	0.209	1.25882
LEPR	0.47309	-4.1397	0.0538	-1.93631
CITED1	0.70089	-5.1652	0.221	-1.22731
KPNB1	0.24732	-2.6423	0.00832	2.65656
CCL20	0.59365	-4.7277	0.118	1.56878
PPP2R1A	0.73992	-5.2985	0.271	1.10278
TRIM17	0.5437	-4.4895	0.0852	-1.72691
CD19	0.73077	-5.2692	0.259	-1.13132
TRAF5	0.51005	-4.3446	0.0703	-1.81651
PDGFRL	0.60451	-4.7946	0.129	-1.52147
DNAJA1	0.09965	-0.7158	0.000845	-3.37214

## Sheet: Edge Table
name
FKBP4 (pp) PTGES3
FKBP4 (pp) HSP90AB1
FKBP4 (pp) HSP90AA1
TNIP3 (pp) TNFAIP3
APPBP2 (pp) AR
KEAP1 (pp) RBX1
KEAP1 (pp) FBXL15
KEAP1 (pp) RLIM
KEAP1 (pp) UBE2K
KEAP1 (pp) SMAD7
KEAP1 (pp) SMURF2
KEAP1 (pp) RPS27A
KEAP1 (pp) RNF7
KEAP1 (pp) SH3RF1
KEAP1 (pp) RNF126
KEAP1 (pp) UBB
KEAP1 (pp) PRKCB
KEAP1 (pp) ANAPC4
KEAP1 (pp) SIAH2
KEAP1 (pp) ZBTB16
KEAP1 (pp) UBC
KEAP1 (pp) NEDD4
KEAP1 (pp) RBCK1
KEAP1 (pp) SIAH1
KEAP1 (pp) UBR4
KEAP1 (pp) ASB9
KEAP1 (pp) SQSTM1
KEAP1 (pp) UBA52
KEAP1 (pp) UBE2V2
KEAP1 (pp) CDC27
KEAP1 (pp) CUL2
NGFR (pp) NFKBIA
NGFR (pp) RIPK2
NGFR (pp) NFKB1
NGFR (pp) IRAK3
NGFR (pp) TP53
NGFR (pp) RPS27A
NGFR (pp) APP
NGFR (pp) UBB
NGFR (pp) RTN4
NGFR (pp) TRAF6
NGFR (pp) GRB2
NGFR (pp) UBC
NGFR (pp) IRAK1
NGFR (pp) BEX1
NGFR (pp) MAGED1
NGFR (pp) SQSTM1
NGFR (pp) RELA
NGFR (pp) UBA52
NGFR (pp) RHOA
NGFR (pp) MYD88
NGFR (pp) IKBKB
ITGB4 (pp) CDH1
ITGB4 (pp) EGFR
ITGB4 (pp) JUNB
ITGB4 (pp) PRKCB
ITGB4 (pp) FLNC
ITGB4 (pp) GRB2
ITGB4 (pp) SRC
ITGB4 (pp) CASP7
ITGB4 (pp) FLNA
ITGB4 (pp) COL9A2
ITGB4 (pp) MYC
ITGB4 (pp) COL2A1
ITGB4 (pp) ACTN1
ITGB4 (pp) BCAR1
ITGB4 (pp) FLNB
MAPKAPK5 (pp) HSPB1
MAPKAPK5 (pp) DNAJB1
MAPKAPK5 (pp) TP53
MAPKAPK5 (pp) FOXO3
MAPKAPK5 (pp) MYC
UQCRC1 (pp) ATP5D
UQCRC1 (pp) ACLY
UQCRC1 (pp) ATP5B
UQCRC1 (pp) UQCRC2
UQCRC1 (pp) ATP5A1
UQCRC1 (pp) ATP5O
UQCRC1 (pp) ATP5C1
UQCRC1 (pp) NDUFS1
CDC6 (pp) PSMD5
CDC6 (pp) PSMD7
CDC6 (pp) PSMB3
CDC6 (pp) MCM3
CDC6 (pp) CDKN1A
CDC6 (pp) SHFM1
CDC6 (pp) HUS1
CDC6 (pp) TOPBP1
CDC6 (pp) PSMC1
CDC6 (pp) PSMA6
CDC6 (pp) PSMD11
CDC6 (pp) PSMB1
CDC6 (pp) YY1
CDC6 (pp) PSMD3
CDC6 (pp) MCM2
CDC6 (pp) CDK2
CDC6 (pp) RPS27A
CDC6 (pp) PSMB4
CDC6 (pp) PSMC3
CDC6 (pp) PLK1
CDC6 (pp) UBB
CDC6 (pp) MCM7
CDC6 (pp) PSMC5
CDC6 (pp) SMC4
CDC6 (pp) UBC
CDC6 (pp) PSMD12
CDC6 (pp) PSMB5
CDC6 (pp) PCNA
CDC6 (pp) CHEK2
CDC6 (pp) CDK1
CDC6 (pp) UBA52
CDC6 (pp) PSMA1
PSMD5 (pp) RBX1
PSMD5 (pp) NFKBIA
PSMD5 (pp) AURKA
PSMD5 (pp) PSMD7
PSMD5 (pp) PSMB3
PSMD5 (pp) NFKB1
PSMD5 (pp) CDKN1A
PSMD5 (pp) TRAF2
PSMD5 (pp) SHFM1
PSMD5 (pp) PSMC1
PSMD5 (pp) PSMA6
PSMD5 (pp) PSMD11
PSMD5 (pp) PSMB1
PSMD5 (pp) SMURF2
PSMD5 (pp) BIRC3
PSMD5 (pp) PSMD3
PSMD5 (pp) CDK2
PSMD5 (pp) TP53
PSMD5 (pp) RPS27A
PSMD5 (pp) NFKBIE
PSMD5 (pp) PSMB4
PSMD5 (pp) PSMC3
PSMD5 (pp) PLK1
PSMD5 (pp) UBB
PSMD5 (pp) PSMC5
PSMD5 (pp) NFKBIB
PSMD5 (pp) ANAPC4
PSMD5 (pp) PPP2R1A
PSMD5 (pp) UBC
PSMD5 (pp) PTTG1
PSMD5 (pp) NUMB
PSMD5 (pp) PSMD12
PSMD5 (pp) PSMB5
PSMD5 (pp) TRAF3
PSMD5 (pp) CDK1
PSMD5 (pp) HECW1
PSMD5 (pp) RELA
PSMD5 (pp) UBA52
PSMD5 (pp) PSMA1
PSMD5 (pp) CDC27
SIRT1 (pp) CSNK2A1
SIRT1 (pp) NFKB1
SIRT1 (pp) TBP
SIRT1 (pp) CDKN1A
SIRT1 (pp) FOSB
SIRT1 (pp) HSPA2
SIRT1 (pp) SIRT2
SIRT1 (pp) DNAJB1
SIRT1 (pp) KAT2B
SIRT1 (pp) TP53
SIRT1 (pp) PPARG
SIRT1 (pp) HDAC3
SIRT1 (pp) TAF1D
SIRT1 (pp) FHL2
SIRT1 (pp) HDAC6
SIRT1 (pp) FOXO3
SIRT1 (pp) KAT5
SIRT1 (pp) HIST1H2BB
SIRT1 (pp) HIST1H4A
SIRT1 (pp) FASLG
SIRT1 (pp) HDAC1
SIRT1 (pp) AR
SIRT1 (pp) HSPA1A
SIRT1 (pp) MYC
SIRT1 (pp) CHD3
SIRT1 (pp) RELA
SIRT1 (pp) HDAC2
ATP5D (pp) ACLY
ATP5D (pp) ATP5B
ATP5D (pp) UQCRC2
ATP5D (pp) NDUFB9
ATP5D (pp) ATP5A1
ATP5D (pp) ATP5O
ATP5D (pp) ATP5C1
ATP5D (pp) ATP5F1
TIMM13 (pp) ATP5B
TIMM13 (pp) SLC25A4
TIMM13 (pp) ATP5A1
TIMM13 (pp) HSPD1
TIMM13 (pp) CS
TIMM13 (pp) TIMM17A
TIMM13 (pp) SLC25A13
MIF (pp) HPD
SF3A1 (pp) POLR2C
SF3A1 (pp) PRPF19
SF3A1 (pp) SNRPB2
SF3A1 (pp) FUS
SF3A1 (pp) SNW1
SF3A1 (pp) CCAR1
SF3A1 (pp) NCBP2
SF3A1 (pp) SF1
MAPK1 (pp) NFKBIA
MAPK1 (pp) TGFB1
MAPK1 (pp) NFKB1
MAPK1 (pp) GAPDH
MAPK1 (pp) ELK1
MAPK1 (pp) RAP1B
MAPK1 (pp) CDH1
MAPK1 (pp) MAPK3
MAPK1 (pp) ATF2
MAPK1 (pp) STAT3
MAPK1 (pp) CDK2
MAPK1 (pp) ARRB2
MAPK1 (pp) TP53
MAPK1 (pp) RASA1
MAPK1 (pp) EGFR
MAPK1 (pp) DUSP6
MAPK1 (pp) APP
MAPK1 (pp) BRAF
MAPK1 (pp) DUSP2
MAPK1 (pp) TSC1
MAPK1 (pp) DAPK3
MAPK1 (pp) MAP2K1
MAPK1 (pp) PRKCB
MAPK1 (pp) FOS
MAPK1 (pp) GH1
MAPK1 (pp) SPHK1
MAPK1 (pp) PPP2R1A
MAPK1 (pp) NRIP1
MAPK1 (pp) PRKCD
MAPK1 (pp) HSP90AA1
MAPK1 (pp) ATF4
MAPK1 (pp) LCK
MAPK1 (pp) GRB2
MAPK1 (pp) FOXO3
MAPK1 (pp) MAPT
MAPK1 (pp) SMAD4
MAPK1 (pp) FYN
MAPK1 (pp) TBC1D7
MAPK1 (pp) SRC
MAPK1 (pp) PTPRF
MAPK1 (pp) PLA2G4A
MAPK1 (pp) NRAS
MAPK1 (pp) GNAI3
MAPK1 (pp) SPRY2
MAPK1 (pp) MYC
MAPK1 (pp) CNKSR2
MAPK1 (pp) CHEK2
MAPK1 (pp) ETS1
MAPK1 (pp) RELA
MAPK1 (pp) RHOA
MAPK1 (pp) DUSP7
MAPK1 (pp) RPS6KA2
MAPK1 (pp) LYN
MAPK1 (pp) VAV1
TOMM22 (pp) SLC25A3
TOMM22 (pp) ATP5B
TOMM22 (pp) SLC25A4
TOMM22 (pp) ATP5A1
TOMM22 (pp) HSPD1
TOMM22 (pp) CS
TOMM22 (pp) TIMM17A
TAB1 (pp) RIPK2
TAB1 (pp) TNFAIP3
TAB1 (pp) TRAF2
TAB1 (pp) TRAF5
TAB1 (pp) SMAD7
TAB1 (pp) BIRC3
TAB1 (pp) RPS27A
TAB1 (pp) LY96
TAB1 (pp) TAB2
TAB1 (pp) TAB3
TAB1 (pp) SMAD6
TAB1 (pp) TLR3
TAB1 (pp) UBB
TAB1 (pp) CYLD
TAB1 (pp) MALT1
TAB1 (pp) TRAF6
TAB1 (pp) UBC
TAB1 (pp) MAP3K3
TAB1 (pp) MAP3K7
TAB1 (pp) IKBKG
TAB1 (pp) IRAK1
TAB1 (pp) TLR4
TAB1 (pp) CARD11
TAB1 (pp) TICAM2
TAB1 (pp) UBA52
TAB1 (pp) MYD88
TAB1 (pp) IKBKB
MYH9 (pp) MYL12A
MYH9 (pp) ACTA2
MYH9 (pp) NCK1
MYH9 (pp) MYO1C
MYH9 (pp) RHOA
ADSL (pp) NT5C
ADSL (pp) ACLY
ADSL (pp) CS
ADSL (pp) PAICS
RBX1 (pp) POLR2C
RBX1 (pp) PSMD7
RBX1 (pp) FBXL15
RBX1 (pp) PSMB3
RBX1 (pp) PRPF19
RBX1 (pp) CDKN1A
RBX1 (pp) SHFM1
RBX1 (pp) RLIM
RBX1 (pp) PSMC1
RBX1 (pp) UBE2K
RBX1 (pp) PSMA6
RBX1 (pp) SNW1
RBX1 (pp) PSMD11
RBX1 (pp) PSMB1
RBX1 (pp) YY1
RBX1 (pp) CREBBP
RBX1 (pp) SMURF2
RBX1 (pp) KAT2B
RBX1 (pp) PSMD3
RBX1 (pp) RPS27A
RBX1 (pp) RNF7
RBX1 (pp) SH3RF1
RBX1 (pp) PSMB4
RBX1 (pp) RNF126
RBX1 (pp) PSMC3
RBX1 (pp) COPS2
RBX1 (pp) DDB1
RBX1 (pp) UBB
RBX1 (pp) PSMC5
RBX1 (pp) GH1
RBX1 (pp) ANAPC4
RBX1 (pp) SIAH2
RBX1 (pp) PPP2R1A
RBX1 (pp) ZBTB16
RBX1 (pp) USP7
RBX1 (pp) UBC
RBX1 (pp) NEDD4
RBX1 (pp) ERCC6
RBX1 (pp) PSMD12
RBX1 (pp) RBCK1
RBX1 (pp) SIAH1
RBX1 (pp) COPS5
RBX1 (pp) PSMB5
RBX1 (pp) DCAF6
RBX1 (pp) UBR4
RBX1 (pp) PCNA
RBX1 (pp) ASB9
RBX1 (pp) SUMO1
RBX1 (pp) UBA52
RBX1 (pp) PSMA1
RBX1 (pp) DCAF11
RBX1 (pp) UBE2V2
RBX1 (pp) CDC27
RBX1 (pp) CUL2
RBX1 (pp) INO80E
PYGL (pp) PFKL
PYGL (pp) PKM
PYGL (pp) PFKP
AHSA1 (pp) TRAP1
AHSA1 (pp) DNAJB1
AHSA1 (pp) PTGES3
AHSA1 (pp) HSP90B1
AHSA1 (pp) PPID
AHSA1 (pp) HSPH1
AHSA1 (pp) HSP90AB1
AHSA1 (pp) HSP90AA1
AHSA1 (pp) DNAJB4
VRK1 (pp) EMD
APEX1 (pp) MBD4
APEX1 (pp) TP53
APEX1 (pp) PCNA
NFKBIA (pp) AURKA
NFKBIA (pp) CSNK2A1
NFKBIA (pp) PSMD7
NFKBIA (pp) PSMB3
NFKBIA (pp) NFKB1
NFKBIA (pp) TNFAIP3
NFKBIA (pp) TRAF2
NFKBIA (pp) SHFM1
NFKBIA (pp) PSMC1
NFKBIA (pp) PSMA6
NFKBIA (pp) PSMD11
NFKBIA (pp) PSMB1
NFKBIA (pp) CREBBP
NFKBIA (pp) MAPK3
NFKBIA (pp) IL1B
NFKBIA (pp) BIRC3
NFKBIA (pp) PSMD3
NFKBIA (pp) ARRB2
NFKBIA (pp) RPS27A
NFKBIA (pp) NFKBIE
NFKBIA (pp) PSMB4
NFKBIA (pp) PSMC3
NFKBIA (pp) HDAC3
NFKBIA (pp) UBB
NFKBIA (pp) PRKCB
NFKBIA (pp) EIF2AK3
NFKBIA (pp) PSMC5
NFKBIA (pp) NFKBIB
NFKBIA (pp) MALT1
NFKBIA (pp) PAWR
NFKBIA (pp) PRKCD
NFKBIA (pp) LCK
NFKBIA (pp) TRAF6
NFKBIA (pp) UBC
NFKBIA (pp) PSMD12
NFKBIA (pp) SRC
NFKBIA (pp) PSMB5
NFKBIA (pp) MAP3K7
NFKBIA (pp) IKBKG
NFKBIA (pp) IRAK1
NFKBIA (pp) HDAC1
NFKBIA (pp) TRAF1
NFKBIA (pp) MYC
NFKBIA (pp) SQSTM1
NFKBIA (pp) CARD11
NFKBIA (pp) RELA
NFKBIA (pp) XPO1
NFKBIA (pp) UBA52
NFKBIA (pp) PSMA1
NFKBIA (pp) IKBKB
AURKA (pp) PSMD7
AURKA (pp) PSMB3
AURKA (pp) SHFM1
AURKA (pp) PSMC1
AURKA (pp) PSMA6
AURKA (pp) PSMD11
AURKA (pp) PSMB1
AURKA (pp) PSMD3
AURKA (pp) CEP72
AURKA (pp) MCM2
AURKA (pp) CDK2
AURKA (pp) TP53
AURKA (pp) RPS27A
AURKA (pp) RASA1
AURKA (pp) PSMB4
AURKA (pp) PSMC3
AURKA (pp) ILK
AURKA (pp) PLK1
AURKA (pp) UBB
AURKA (pp) PSMC5
AURKA (pp) ANAPC4
AURKA (pp) PPP2R1A
AURKA (pp) HSP90AA1
AURKA (pp) TUBB4B
AURKA (pp) SMC4
AURKA (pp) UBC
AURKA (pp) PTTG1
AURKA (pp) PSMD12
AURKA (pp) CSNK1E
AURKA (pp) PSMB5
AURKA (pp) FGFR1OP
AURKA (pp) CENPJ
AURKA (pp) SUMO1
AURKA (pp) CDK1
AURKA (pp) UBA52
AURKA (pp) PSMA1
AURKA (pp) CDC27
CSNK2A1 (pp) C1QBP
CSNK2A1 (pp) TP53
CSNK2A1 (pp) HDAC3
CSNK2A1 (pp) SNCA
CSNK2A1 (pp) SMC4
CSNK2A1 (pp) CTNNB1
CSNK2A1 (pp) SIN3A
CSNK2A1 (pp) HDAC1
CSNK2A1 (pp) CSNK2B
CSNK2A1 (pp) CHD3
CSNK2A1 (pp) HDAC2
MYL12A (pp) ACTA2
MYL12A (pp) ITGB5
MYL12A (pp) FYN
MYL12A (pp) TPM2
MYL12A (pp) MYLK2
TAF9 (pp) POLR2C
TAF9 (pp) TBP
TAF9 (pp) KAT2B
TAF9 (pp) TP53
TAF9 (pp) INTS3
TAF9 (pp) NCBP2
TAF9 (pp) TAF6
POLR2C (pp) EIF2C2
POLR2C (pp) PRPF19
POLR2C (pp) TBP
POLR2C (pp) SNRPB2
POLR2C (pp) FUS
POLR2C (pp) SNW1
POLR2C (pp) YY1
POLR2C (pp) CREBBP
POLR2C (pp) EED
POLR2C (pp) NME5
POLR2C (pp) CCAR1
POLR2C (pp) WDR61
POLR2C (pp) RPS11
POLR2C (pp) RPS27A
POLR2C (pp) GUCY1A3
POLR2C (pp) COPS2
POLR2C (pp) DDB1
POLR2C (pp) HDAC3
POLR2C (pp) UBB
POLR2C (pp) EEF2
POLR2C (pp) RPS14
POLR2C (pp) INTS3
POLR2C (pp) EZH2
POLR2C (pp) PKM
POLR2C (pp) NCBP2
POLR2C (pp) USP7
POLR2C (pp) UBC
POLR2C (pp) ERCC6
POLR2C (pp) COPS5
POLR2C (pp) HIST1H2BB
POLR2C (pp) PCGF2
POLR2C (pp) CDC73
POLR2C (pp) TIAL1
POLR2C (pp) EIF2C1
POLR2C (pp) RPL11
POLR2C (pp) MRTO4
POLR2C (pp) SF1
POLR2C (pp) PCNA
POLR2C (pp) NME2
POLR2C (pp) UBA52
POLR2C (pp) RPL23A
POLR2C (pp) RPS18
POLR2C (pp) TAF6
POLR2C (pp) RXRA
POLR2C (pp) MRPS14
POLR2C (pp) RPS3
PARD6A (pp) TGFB1
PARD6A (pp) CDH1
PARD6A (pp) SMURF2
PARD6A (pp) RPS27A
PARD6A (pp) UBB
PARD6A (pp) CTNNB1
PARD6A (pp) UBC
PARD6A (pp) NUMB
PARD6A (pp) SRC
PARD6A (pp) UBA52
PARD6A (pp) RHOA
PSMD7 (pp) PSMA2
PSMD7 (pp) PSMB3
PSMD7 (pp) NFKB1
PSMD7 (pp) CDKN1A
PSMD7 (pp) TRAF2
PSMD7 (pp) SHFM1
PSMD7 (pp) PSMC1
PSMD7 (pp) PSMA6
PSMD7 (pp) PSMD11
PSMD7 (pp) PSMB1
PSMD7 (pp) SMURF2
PSMD7 (pp) BIRC3
PSMD7 (pp) PSMD3
PSMD7 (pp) CDK2
PSMD7 (pp) TP53
PSMD7 (pp) RPS27A
PSMD7 (pp) NFKBIE
PSMD7 (pp) PSMB4
PSMD7 (pp) PSMC3
PSMD7 (pp) PLK1
PSMD7 (pp) UBB
PSMD7 (pp) PSMC5
PSMD7 (pp) NFKBIB
PSMD7 (pp) ANAPC4
PSMD7 (pp) PPP2R1A
PSMD7 (pp) UBC
PSMD7 (pp) PTTG1
PSMD7 (pp) NUMB
PSMD7 (pp) PSMD12
PSMD7 (pp) PSMB5
PSMD7 (pp) BRCC3
PSMD7 (pp) TRAF3
PSMD7 (pp) CDK1
PSMD7 (pp) HECW1
PSMD7 (pp) RELA
PSMD7 (pp) UBA52
PSMD7 (pp) PSMA1
PSMD7 (pp) CDC27
GABPB1 (pp) TUBB2B
GABPB1 (pp) PLK1
GABPB1 (pp) CASP7
EIF2C2 (pp) CREBBP
EIF2C2 (pp) XPO5
EIF2C2 (pp) TP53
EIF2C2 (pp) NCBP2
EIF2C2 (pp) FOXO3
EIF2C2 (pp) HIST1H2BB
EIF2C2 (pp) TSNAX
EIF2C2 (pp) PTEN
EIF2C2 (pp) EIF2C3
EIF2C2 (pp) EIF2C1
EIF2C2 (pp) MYC
RIPK2 (pp) TNFAIP3
RIPK2 (pp) BIRC3
RIPK2 (pp) TAB2
RIPK2 (pp) TAB3
RIPK2 (pp) FADD
RIPK2 (pp) CYLD
RIPK2 (pp) TRAF6
RIPK2 (pp) FASLG
RIPK2 (pp) MAP3K7
RIPK2 (pp) IKBKG
RIPK2 (pp) BEX1
RIPK2 (pp) SQSTM1
RIPK2 (pp) CARD11
RIPK2 (pp) MYD88
RIPK2 (pp) CASP1
RIPK2 (pp) IKBKB
TNFRSF10A (pp) TRAF2
TNFRSF10A (pp) TP53
TNFRSF10A (pp) FADD
TNFRSF10A (pp) BID
TNFRSF10A (pp) FASLG
TNFRSF10A (pp) MAP3K1
TNFRSF10A (pp) IKBKB
TGFB1 (pp) CCL2
TGFB1 (pp) NFKB1
TGFB1 (pp) CDH1
TGFB1 (pp) SMAD7
TGFB1 (pp) SMURF2
TGFB1 (pp) MAPK3
TGFB1 (pp) IL1B
TGFB1 (pp) TP53
TGFB1 (pp) RPS27A
TGFB1 (pp) EGFR
TGFB1 (pp) APP
TGFB1 (pp) PPARG
TGFB1 (pp) SMAD6
TGFB1 (pp) ITGB5
TGFB1 (pp) UBB
TGFB1 (pp) FOS
TGFB1 (pp) CLU
TGFB1 (pp) A2M
TGFB1 (pp) SMAD4
TGFB1 (pp) UBC
TGFB1 (pp) TGFB2
TGFB1 (pp) MAP3K7
TGFB1 (pp) SAR1A
TGFB1 (pp) MYC
TGFB1 (pp) SERPINA3
TGFB1 (pp) ACTN1
TGFB1 (pp) RELA
TGFB1 (pp) XPO1
TGFB1 (pp) UBA52
TGFB1 (pp) RHOA
AIMP2 (pp) QARS
AIMP2 (pp) AIMP1
PSMA2 (pp) PSMB3
PSMA2 (pp) SHFM1
PSMA2 (pp) PSMC1
PSMA2 (pp) PSMA6
PSMA2 (pp) PSMD11
PSMA2 (pp) PSMB1
PSMA2 (pp) PSMD3
PSMA2 (pp) PSMB4
PSMA2 (pp) PSMC3
PSMA2 (pp) COPS2
PSMA2 (pp) PSMC5
PSMA2 (pp) PSMD12
PSMA2 (pp) COPS5
PSMA2 (pp) PSMB5
PSMA2 (pp) BRCC3
PSMA2 (pp) PSMA1
ACTA2 (pp) ELK1
ACTA2 (pp) MYO5C
ACTA2 (pp) ITGB5
ACTA2 (pp) PLS3
ACTA2 (pp) MYO1C
ACTA2 (pp) TPM2
FBXL15 (pp) RLIM
FBXL15 (pp) UBE2K
FBXL15 (pp) SMURF2
FBXL15 (pp) RPS27A
FBXL15 (pp) RNF7
FBXL15 (pp) SH3RF1
FBXL15 (pp) RNF126
FBXL15 (pp) UBB
FBXL15 (pp) ANAPC4
FBXL15 (pp) SIAH2
FBXL15 (pp) ZBTB16
FBXL15 (pp) UBC
FBXL15 (pp) NEDD4
FBXL15 (pp) RBCK1
FBXL15 (pp) SIAH1
FBXL15 (pp) UBR4
FBXL15 (pp) ASB9
FBXL15 (pp) UBA52
FBXL15 (pp) UBE2V2
FBXL15 (pp) CDC27
FBXL15 (pp) CUL2
PSMB3 (pp) NFKB1
PSMB3 (pp) CDKN1A
PSMB3 (pp) TRAF2
PSMB3 (pp) SHFM1
PSMB3 (pp) PSMC1
PSMB3 (pp) PSMA6
PSMB3 (pp) PSMD11
PSMB3 (pp) PSMB1
PSMB3 (pp) SMURF2
PSMB3 (pp) BIRC3
PSMB3 (pp) PSMD3
PSMB3 (pp) CDK2
PSMB3 (pp) TP53
PSMB3 (pp) RPS27A
PSMB3 (pp) NFKBIE
PSMB3 (pp) PSMB4
PSMB3 (pp) PSMC3
PSMB3 (pp) PLK1
PSMB3 (pp) UBB
PSMB3 (pp) PSMC5
PSMB3 (pp) NFKBIB
PSMB3 (pp) ANAPC4
PSMB3 (pp) PPP2R1A
PSMB3 (pp) UBC
PSMB3 (pp) PTTG1
PSMB3 (pp) NUMB
PSMB3 (pp) PSMD12
PSMB3 (pp) PSMB5
PSMB3 (pp) BRCC3
PSMB3 (pp) TRAF3
PSMB3 (pp) CDK1
PSMB3 (pp) HECW1
PSMB3 (pp) RELA
PSMB3 (pp) UBA52
PSMB3 (pp) PSMA1
PSMB3 (pp) CDC27
C1QBP (pp) A2M
CCL2 (pp) NFKB1
CCL2 (pp) IL1B
CCL2 (pp) ICAM1
CCL2 (pp) CCL5
CCL2 (pp) FOS
CCL2 (pp) ATF4
CCL2 (pp) TLR4
CCL2 (pp) RELA
VTN (pp) C6
VTN (pp) ITGB5
NFKB1 (pp) NR3C1
NFKB1 (pp) TNFAIP3
NFKB1 (pp) TRAF2
NFKB1 (pp) SHFM1
NFKB1 (pp) PSMC1
NFKB1 (pp) PSMA6
NFKB1 (pp) PSMD11
NFKB1 (pp) PSMB1
NFKB1 (pp) CREBBP
NFKB1 (pp) MAPK3
NFKB1 (pp) MAP3K8
NFKB1 (pp) IL1B
NFKB1 (pp) BIRC3
NFKB1 (pp) PSMD3
NFKB1 (pp) STAT3
NFKB1 (pp) ICAM1
NFKB1 (pp) ARRB2
NFKB1 (pp) TP53
NFKB1 (pp) RPS27A
NFKB1 (pp) NFKBIE
NFKB1 (pp) EGFR
NFKB1 (pp) APP
NFKB1 (pp) PPARG
NFKB1 (pp) PSMB4
NFKB1 (pp) CCL5
NFKB1 (pp) PSMC3
NFKB1 (pp) MAP2K1
NFKB1 (pp) HDAC3
NFKB1 (pp) UBB
NFKB1 (pp) FOS
NFKB1 (pp) PSMC5
NFKB1 (pp) NFKBIB
NFKB1 (pp) ANAPC4
NFKB1 (pp) MALT1
NFKB1 (pp) TNIP2
NFKB1 (pp) PPP2R1A
NFKB1 (pp) NFKBIZ
NFKB1 (pp) PAWR
NFKB1 (pp) PRKCD
NFKB1 (pp) LCK
NFKB1 (pp) TRAF6
NFKB1 (pp) TLR5
NFKB1 (pp) UBC
NFKB1 (pp) PSMD12
NFKB1 (pp) HIST1H2BB
NFKB1 (pp) SRC
NFKB1 (pp) PSMB5
NFKB1 (pp) FASLG
NFKB1 (pp) MAP3K7
NFKB1 (pp) NRAS
NFKB1 (pp) IKBKG
NFKB1 (pp) IRAK1
NFKB1 (pp) HDAC1
NFKB1 (pp) TRAF1
NFKB1 (pp) TLR4
NFKB1 (pp) MYC
NFKB1 (pp) TEK
NFKB1 (pp) SQSTM1
NFKB1 (pp) CARD11
NFKB1 (pp) RELA
NFKB1 (pp) XPO1
NFKB1 (pp) UBA52
NFKB1 (pp) MYD88
NFKB1 (pp) PSMA1
NFKB1 (pp) LYN
NFKB1 (pp) HDAC2
NFKB1 (pp) IKBKB
NFKB1 (pp) CDC27
PRPF19 (pp) NAA50
PRPF19 (pp) DDX39A
PRPF19 (pp) SNRPB2
PRPF19 (pp) FUS
PRPF19 (pp) SNW1
PRPF19 (pp) CCAR1
PRPF19 (pp) RPS27A
PRPF19 (pp) DDB1
PRPF19 (pp) UBB
PRPF19 (pp) EEF2
PRPF19 (pp) NCBP2
PRPF19 (pp) USP7
PRPF19 (pp) UBC
PRPF19 (pp) ERCC6
PRPF19 (pp) SF1
PRPF19 (pp) PCNA
PRPF19 (pp) UBA52
SLC25A3 (pp) ACLY
SLC25A3 (pp) ATP5B
SLC25A3 (pp) ATP5A1
GAPDH (pp) TPI1
GAPDH (pp) MAPK3
GAPDH (pp) TP53
GAPDH (pp) EGFR
GAPDH (pp) APP
GAPDH (pp) ANXA5
GAPDH (pp) FOS
GAPDH (pp) PKM
GAPDH (pp) HSP90AB1
GAPDH (pp) HSP90AA1
GAPDH (pp) HSPD1
GAPDH (pp) SRC
GAPDH (pp) PGAM1
GAPDH (pp) AR
GAPDH (pp) MYC
GAPDH (pp) PCNA
GAPDH (pp) PFKP
GAPDH (pp) LDHA
TPI1 (pp) PFKL
TPI1 (pp) PKM
TPI1 (pp) PGAM1
TPI1 (pp) PFKP
TPI1 (pp) LDHA
MCM3 (pp) CDKN1A
MCM3 (pp) MCM2
MCM3 (pp) CDK2
MCM3 (pp) RPS27A
MCM3 (pp) PLK1
MCM3 (pp) UBB
MCM3 (pp) MCM7
MCM3 (pp) SMC4
MCM3 (pp) UBC
MCM3 (pp) PCNA
MCM3 (pp) CDK1
MCM3 (pp) UBA52
TBP (pp) ELK1
TBP (pp) CREBBP
TBP (pp) KAT2B
TBP (pp) TP53
TBP (pp) POLR3D
TBP (pp) TAF1D
TBP (pp) INTS3
TBP (pp) NCBP2
TBP (pp) ERCC6
TBP (pp) HIST1H2BB
TBP (pp) SMARCA4
TBP (pp) HDAC1
TBP (pp) POLR3F
TBP (pp) MYC
TBP (pp) PCNA
TBP (pp) CHD3
TBP (pp) ETS1
TBP (pp) TAF6
TBP (pp) HDAC2
NR3C1 (pp) CREBBP
NR3C1 (pp) KAT2B
NR3C1 (pp) ATF2
NR3C1 (pp) FOS
NR3C1 (pp) IRF3
NR3C1 (pp) IRF7
NR3C1 (pp) HSP90AA1
NR3C1 (pp) SMAD4
NR3C1 (pp) SMARCA4
NR3C1 (pp) AR
NR3C1 (pp) RELA
BCL6 (pp) TP53
BCL6 (pp) FOXO3
BCL6 (pp) MYC
HSPE1 (pp) TRAP1
HSPE1 (pp) CCT5
HSPE1 (pp) HSP90B1
HSPE1 (pp) HSPH1
HSPE1 (pp) HSP90AB1
HSPE1 (pp) HSP90AA1
HSPE1 (pp) HSPD1
HSPE1 (pp) CCT4
ID2 (pp) HDAC3
ID2 (pp) CTNNB1
ID2 (pp) MYC
PRKD3 (pp) RAP1B
PRKD3 (pp) ATF1
PRKD3 (pp) ATF2
PRKD3 (pp) PRKCB
PRKD3 (pp) ATF4
APOA1 (pp) APOE
APOA1 (pp) CREBBP
APOA1 (pp) APP
APOA1 (pp) HSP90B1
APOA1 (pp) CALR
APOA1 (pp) A2M
APOA1 (pp) NRIP1
APOA1 (pp) RELA
APOA1 (pp) RXRA
APOA1 (pp) HSD17B4
TNFAIP3 (pp) TRAF2
TNFAIP3 (pp) BIRC3
TNFAIP3 (pp) RPS27A
TNFAIP3 (pp) TAB2
TNFAIP3 (pp) TAB3
TNFAIP3 (pp) FADD
TNFAIP3 (pp) UBB
TNFAIP3 (pp) RNF31
TNFAIP3 (pp) TNIP2
TNFAIP3 (pp) TRAF6
TNFAIP3 (pp) UBC
TNFAIP3 (pp) RBCK1
TNFAIP3 (pp) IKBKE
TNFAIP3 (pp) MAP3K7
TNFAIP3 (pp) IKBKG
TNFAIP3 (pp) TRAF1
TNFAIP3 (pp) TAX1BP1
TNFAIP3 (pp) RELA
TNFAIP3 (pp) UBA52
TNFAIP3 (pp) IKBKB
TARDBP (pp) FUS
NAA50 (pp) FUS
CAT (pp) FOXO3
CAT (pp) HSD17B4
FLT3 (pp) STAT3
FLT3 (pp) GRB2
TWIST1 (pp) SNAI1
TWIST1 (pp) CDH1
TWIST1 (pp) TP53
TWIST1 (pp) CDKN2A
TWIST1 (pp) TWIST2
DDX39A (pp) NCBP2
DDX39A (pp) LUZP4
BATF3 (pp) JUNB
BATF3 (pp) FOS
SNAI1 (pp) CDH1
SNAI1 (pp) TP53
SNAI1 (pp) KPNB1
SNAI1 (pp) SMAD4
SNAI1 (pp) HDAC1
SNAI1 (pp) MYC
CDKN1A (pp) SHFM1
CDKN1A (pp) PSMC1
CDKN1A (pp) PSMA6
CDKN1A (pp) PSMD11
CDKN1A (pp) PSMB1
CDKN1A (pp) PSMD3
CDKN1A (pp) STAT3
CDKN1A (pp) DNMT3A
CDKN1A (pp) MCM2
CDKN1A (pp) CDK2
CDKN1A (pp) TP53
CDKN1A (pp) RPS27A
CDKN1A (pp) PSMB4
CDKN1A (pp) GFI1
CDKN1A (pp) PSMC3
CDKN1A (pp) UBB
CDKN1A (pp) MCM7
CDKN1A (pp) PSMC5
CDKN1A (pp) ANAPC4
CDKN1A (pp) HSP90AB1
CDKN1A (pp) HSP90AA1
CDKN1A (pp) FOXO3
CDKN1A (pp) SMAD4
CDKN1A (pp) UBC
CDKN1A (pp) PSMD12
CDKN1A (pp) COPS5
CDKN1A (pp) SMARCA4
CDKN1A (pp) PSMB5
CDKN1A (pp) IKBKG
CDKN1A (pp) MYC
CDKN1A (pp) PCNA
CDKN1A (pp) TEK
CDKN1A (pp) CDK1
CDKN1A (pp) UBA52
CDKN1A (pp) CDKN2A
CDKN1A (pp) RHOA
CDKN1A (pp) PSMA1
CDKN1A (pp) MDM2
CDKN1A (pp) HDAC2
CDKN1A (pp) IKBKB
CDKN1A (pp) CDC27
PTGER2 (pp) ADRB2
PTGER2 (pp) ADCYAP1
GGA3 (pp) APP
NT5C (pp) HPRT1
NT5C (pp) TK1
FOSB (pp) JUNB
FOSB (pp) FOS
FOSB (pp) HDAC1
SNRPB2 (pp) FUS
SNRPB2 (pp) SNW1
SNRPB2 (pp) CCAR1
SNRPB2 (pp) NCBP2
SNRPB2 (pp) SF1
TRAP1 (pp) HSPA2
TRAP1 (pp) PTGES3
TRAP1 (pp) HSPA6
TRAP1 (pp) HSPA5
TRAP1 (pp) HSPA1A
ELK1 (pp) MAPK3
ELK1 (pp) TAGLN
ELK1 (pp) PRKCB
ELK1 (pp) FOS
HSPA2 (pp) DNAJB1
HSPA2 (pp) LMNB1
HSPA2 (pp) CREBBP
HSPA2 (pp) DNAJB11
HSPA2 (pp) HSP90B1
HSPA2 (pp) HSPA6
HSPA2 (pp) HSPH1
HSPA2 (pp) HSPA5
HSPA2 (pp) HSP90AB1
HSPA2 (pp) HSP90AA1
HSPA2 (pp) HSPD1
HSPA2 (pp) HIST1H2BB
HSPA2 (pp) DNAJB4
HSPA2 (pp) HSPA1A
HSPA2 (pp) DNAJA1
HSPA2 (pp) DNAJC7
PYCARD (pp) IL1B
PYCARD (pp) TP53
PYCARD (pp) MALT1
PYCARD (pp) IKBKG
PYCARD (pp) CASP1
PYCARD (pp) IKBKB
TRAF2 (pp) SHFM1
TRAF2 (pp) PSMC1
TRAF2 (pp) TRAF5
TRAF2 (pp) PSMA6
TRAF2 (pp) PSMD11
TRAF2 (pp) PSMB1
TRAF2 (pp) BIRC3
TRAF2 (pp) PSMD3
TRAF2 (pp) RPS27A
TRAF2 (pp) TAB2
TRAF2 (pp) TAB3
TRAF2 (pp) PSMB4
TRAF2 (pp) PSMC3
TRAF2 (pp) FADD
TRAF2 (pp) UBB
TRAF2 (pp) BTK
TRAF2 (pp) CYLD
TRAF2 (pp) PSMC5
TRAF2 (pp) RNF31
TRAF2 (pp) BID
TRAF2 (pp) FHL2
TRAF2 (pp) IRF7
TRAF2 (pp) LCK
TRAF2 (pp) TRAF6
TRAF2 (pp) UBC
TRAF2 (pp) FYN
TRAF2 (pp) PSMD12
TRAF2 (pp) RBCK1
TRAF2 (pp) MAP3K3
TRAF2 (pp) PSMB5
TRAF2 (pp) IKBKE
TRAF2 (pp) FASLG
TRAF2 (pp) MAP3K7
TRAF2 (pp) IKBKG
TRAF2 (pp) TRAF1
TRAF2 (pp) SQSTM1
TRAF2 (pp) TRAF3
TRAF2 (pp) TAX1BP1
TRAF2 (pp) GSTP1
TRAF2 (pp) MAP3K1
TRAF2 (pp) RELA
TRAF2 (pp) UBA52
TRAF2 (pp) TNIK
TRAF2 (pp) PSMA1
TRAF2 (pp) IKBKB
YEATS4 (pp) ZNHIT1
YEATS4 (pp) KAT5
YEATS4 (pp) MYC
HSPB1 (pp) TP53
HSPB1 (pp) RPS27A
HSPB1 (pp) EGFR
HSPB1 (pp) UBB
HSPB1 (pp) HSP90AA1
HSPB1 (pp) UBC
HSPB1 (pp) MAPKAPK3
HSPB1 (pp) FASLG
HSPB1 (pp) HSPA1A
HSPB1 (pp) UBA52
SHFM1 (pp) PSMC1
SHFM1 (pp) PSMA6
SHFM1 (pp) PSMD11
SHFM1 (pp) PSMB1
SHFM1 (pp) SMURF2
SHFM1 (pp) BIRC3
SHFM1 (pp) PSMD3
SHFM1 (pp) CDK2
SHFM1 (pp) TP53
SHFM1 (pp) RPS27A
SHFM1 (pp) NFKBIE
SHFM1 (pp) PSMB4
SHFM1 (pp) PSMC3
SHFM1 (pp) PLK1
SHFM1 (pp) UBB
SHFM1 (pp) PSMC5
SHFM1 (pp) NFKBIB
SHFM1 (pp) ANAPC4
SHFM1 (pp) PPP2R1A
SHFM1 (pp) UBC
SHFM1 (pp) PTTG1
SHFM1 (pp) NUMB
SHFM1 (pp) PSMD12
SHFM1 (pp) PSMB5
SHFM1 (pp) TRAF3
SHFM1 (pp) CDK1
SHFM1 (pp) HECW1
SHFM1 (pp) RELA
SHFM1 (pp) UBA52
SHFM1 (pp) PSMA1
SHFM1 (pp) CDC27
SIRT2 (pp) HDAC3
SIRT2 (pp) HDAC6
SIRT2 (pp) HIST1H4A
SIRT2 (pp) HDAC1
SIRT2 (pp) HDAC2
AMOTL2 (pp) MOB1A
MBD4 (pp) DNMT3B
DAD1 (pp) PCNA
DAD1 (pp) STT3A
RAP1B (pp) CDH1
RAP1B (pp) MAPK3
RAP1B (pp) RAB7A
RAP1B (pp) ARRB2
RAP1B (pp) BRAF
RAP1B (pp) MAP2K1
RAP1B (pp) PTK2B
RAP1B (pp) CTNNB1
RAP1B (pp) SRC
RAP1B (pp) NRAS
RAP1B (pp) CNKSR2
RAP1B (pp) BCAR1
RAP1B (pp) RHOA
RAP1B (pp) USO1
RAP1B (pp) VAV1
RPS16 (pp) UTP3
RPS16 (pp) PNO1
RPS16 (pp) RPS11
RPS16 (pp) RPS27A
RPS16 (pp) UBB
RPS16 (pp) EEF2
RPS16 (pp) RPS14
RPS16 (pp) PPP2R1A
RPS16 (pp) NCBP2
RPS16 (pp) RPS27L
RPS16 (pp) MRPL12
RPS16 (pp) UBC
RPS16 (pp) RPS10
RPS16 (pp) CSNK1E
RPS16 (pp) ETF1
RPS16 (pp) RPL11
RPS16 (pp) MRTO4
RPS16 (pp) EIF1AX
RPS16 (pp) MRPL19
RPS16 (pp) UTP14A
RPS16 (pp) WDR43
RPS16 (pp) UBA52
RPS16 (pp) RPL23A
RPS16 (pp) RPS18
RPS16 (pp) MRPS14
RPS16 (pp) TPT1
RPS16 (pp) RPS3
RPS16 (pp) RPS19
KRT5 (pp) FOS
APOE (pp) APP
APOE (pp) HSP90B1
APOE (pp) CALR
GADD45G (pp) PCNA
GADD45G (pp) MAP3K4
GLT25D1 (pp) COL9A2
GLT25D1 (pp) COL2A1
GFAP (pp) TAB2
RLIM (pp) UBE2K
RLIM (pp) SMURF2
RLIM (pp) RPS27A
RLIM (pp) RNF7
RLIM (pp) SH3RF1
RLIM (pp) RNF126
RLIM (pp) UBB
RLIM (pp) ANAPC4
RLIM (pp) SIAH2
RLIM (pp) ZBTB16
RLIM (pp) UBC
RLIM (pp) NEDD4
RLIM (pp) RBCK1
RLIM (pp) SIAH1
RLIM (pp) UBR4
RLIM (pp) ASB9
RLIM (pp) UBA52
RLIM (pp) UBE2V2
RLIM (pp) CDC27
RLIM (pp) CUL2
ACLY (pp) ATP5B
ACLY (pp) UQCRC2
ACLY (pp) PGD
ACLY (pp) PDIA6
ACLY (pp) GLUD1
ACLY (pp) ATP5A1
ACLY (pp) FASN
ACLY (pp) PDHB
ACLY (pp) PKM
ACLY (pp) HMGCS1
ACLY (pp) CS
ACLY (pp) ATP5C1
ACLY (pp) HNRNPAB
ACLY (pp) ACAT2
ACLY (pp) NME2
ACLY (pp) NDUFS1
ACLY (pp) PCCB
ACLY (pp) LDHA
FUS (pp) SNW1
FUS (pp) CCAR1
FUS (pp) NCBP2
FUS (pp) SF1
FUS (pp) EWSR1
RHPN2 (pp) RHOA
DNAJB1 (pp) CREBBP
DNAJB1 (pp) HSP90B1
DNAJB1 (pp) PPID
DNAJB1 (pp) HSPA6
DNAJB1 (pp) HSPH1
DNAJB1 (pp) HSPA5
DNAJB1 (pp) HSP90AB1
DNAJB1 (pp) HSP90AA1
DNAJB1 (pp) HSPA1A
DNAJB1 (pp) HYOU1
UTP3 (pp) PNO1
UTP3 (pp) RPS11
UTP3 (pp) RPS27A
UTP3 (pp) RPS14
UTP3 (pp) RPS27L
UTP3 (pp) RPS10
UTP3 (pp) CSNK1E
UTP3 (pp) UTP14A
UTP3 (pp) WDR43
UTP3 (pp) RPS18
UTP3 (pp) RPS3
UTP3 (pp) RPS19
VPS4A (pp) RPS27A
VPS4A (pp) UBB
VPS4A (pp) HGS
VPS4A (pp) UBC
VPS4A (pp) UBA52
MTNR1B (pp) APP
MTNR1B (pp) CCL5
MTNR1B (pp) CCL20
MTNR1B (pp) GNAI3
LMO2 (pp) BEX1
REPS1 (pp) ARRB2
REPS1 (pp) RPS27A
REPS1 (pp) EGFR
REPS1 (pp) UBB
REPS1 (pp) ADRB2
REPS1 (pp) DAB2
REPS1 (pp) UBC
REPS1 (pp) CTTN
REPS1 (pp) SNX9
REPS1 (pp) UBA52
EDAR (pp) EDARADD
HUS1 (pp) TOPBP1
HUS1 (pp) PTGES3
HUS1 (pp) MCM2
HUS1 (pp) TP53
HUS1 (pp) HSP90AA1
HUS1 (pp) KAT5
HUS1 (pp) PCNA
HUS1 (pp) CHEK2
HUS1 (pp) MDM2
TUBB2B (pp) RAB7A
TUBB2B (pp) CCT6A
TUBB2B (pp) CCT5
TUBB2B (pp) KIF5B
TUBB2B (pp) TUBB6
TUBB2B (pp) TUBA8
TUBB2B (pp) TUBB4B
TUBB2B (pp) CCT4
BCAR3 (pp) BCAR1
TOPBP1 (pp) MCM2
TOPBP1 (pp) TP53
TOPBP1 (pp) KAT5
TOPBP1 (pp) CHEK2
TOPBP1 (pp) MDM2
IRAK3 (pp) IL1B
IRAK3 (pp) TOLLIP
IRAK3 (pp) TRAF6
IRAK3 (pp) IRAK1
IRAK3 (pp) MYD88
PSMC1 (pp) PSMA6
PSMC1 (pp) PSMD11
PSMC1 (pp) PSMB1
PSMC1 (pp) SMURF2
PSMC1 (pp) BIRC3
PSMC1 (pp) PSMD3
PSMC1 (pp) CDK2
PSMC1 (pp) TP53
PSMC1 (pp) RPS27A
PSMC1 (pp) NFKBIE
PSMC1 (pp) PSMB4
PSMC1 (pp) PSMC3
PSMC1 (pp) COPS2
PSMC1 (pp) PLK1
PSMC1 (pp) UBB
PSMC1 (pp) PSMC5
PSMC1 (pp) NFKBIB
PSMC1 (pp) ANAPC4
PSMC1 (pp) PPP2R1A
PSMC1 (pp) UBC
PSMC1 (pp) PTTG1
PSMC1 (pp) NUMB
PSMC1 (pp) PSMD12
PSMC1 (pp) PSMB5
PSMC1 (pp) BRCC3
PSMC1 (pp) TRAF3
PSMC1 (pp) CDK1
PSMC1 (pp) HECW1
PSMC1 (pp) RELA
PSMC1 (pp) UBA52
PSMC1 (pp) PSMA1
PSMC1 (pp) CDC27
LMNB1 (pp) PRKCB
LMNB1 (pp) HIST1H1C
LMNB1 (pp) H1F0
LMNB1 (pp) HIST1H2BB
LMNB1 (pp) EMD
LMNB1 (pp) CDK1
UBE2K (pp) SMURF2
UBE2K (pp) RPS27A
UBE2K (pp) RNF7
UBE2K (pp) SH3RF1
UBE2K (pp) RNF126
UBE2K (pp) UBB
UBE2K (pp) ANAPC4
UBE2K (pp) SIAH2
UBE2K (pp) ZBTB16
UBE2K (pp) UBC
UBE2K (pp) NEDD4
UBE2K (pp) RBCK1
UBE2K (pp) SIAH1
UBE2K (pp) UBR4
UBE2K (pp) ASB9
UBE2K (pp) UBA52
UBE2K (pp) UBE2V2
UBE2K (pp) CDC27
UBE2K (pp) CUL2
TRAF5 (pp) BIRC3
TRAF5 (pp) TAB2
TRAF5 (pp) TAB3
TRAF5 (pp) TRAF6
TRAF5 (pp) MAP3K7
TRAF5 (pp) TRAF3
PSMA6 (pp) PSMD11
PSMA6 (pp) PSMB1
PSMA6 (pp) SMURF2
PSMA6 (pp) BIRC3
PSMA6 (pp) PSMD3
PSMA6 (pp) CDK2
PSMA6 (pp) TP53
PSMA6 (pp) RPS27A
PSMA6 (pp) NFKBIE
PSMA6 (pp) PSMB4
PSMA6 (pp) PSMC3
PSMA6 (pp) COPS2
PSMA6 (pp) PLK1
PSMA6 (pp) UBB
PSMA6 (pp) PSMC5
PSMA6 (pp) NFKBIB
PSMA6 (pp) ANAPC4
PSMA6 (pp) PPP2R1A
PSMA6 (pp) UBC
PSMA6 (pp) PTTG1
PSMA6 (pp) NUMB
PSMA6 (pp) PSMD12
PSMA6 (pp) COPS5
PSMA6 (pp) PSMB5
PSMA6 (pp) BRCC3
PSMA6 (pp) TRAF3
PSMA6 (pp) CDK1
PSMA6 (pp) HECW1
PSMA6 (pp) RELA
PSMA6 (pp) UBA52
PSMA6 (pp) PSMA1
PSMA6 (pp) CDC27
SNW1 (pp) SMAD7
SNW1 (pp) CREBBP
SNW1 (pp) KAT2B
SNW1 (pp) CCAR1
SNW1 (pp) HDAC3
SNW1 (pp) EEF2
SNW1 (pp) NCBP2
SNW1 (pp) HDAC6
SNW1 (pp) SMAD4
SNW1 (pp) HDAC1
SNW1 (pp) TLE1
SNW1 (pp) SF1
SNW1 (pp) MYC
SNW1 (pp) HDAC2
PSMD11 (pp) PSMB1
PSMD11 (pp) SMURF2
PSMD11 (pp) BIRC3
PSMD11 (pp) PSMD3
PSMD11 (pp) CDK2
PSMD11 (pp) TP53
PSMD11 (pp) RPS27A
PSMD11 (pp) NFKBIE
PSMD11 (pp) PSMB4
PSMD11 (pp) PSMC3
PSMD11 (pp) PLK1
PSMD11 (pp) UBB
PSMD11 (pp) PSMC5
PSMD11 (pp) NFKBIB
PSMD11 (pp) ANAPC4
PSMD11 (pp) PPP2R1A
PSMD11 (pp) UBC
PSMD11 (pp) PTTG1
PSMD11 (pp) NUMB
PSMD11 (pp) PSMD12
PSMD11 (pp) COPS5
PSMD11 (pp) PSMB5
PSMD11 (pp) BRCC3
PSMD11 (pp) TRAF3
PSMD11 (pp) CDK1
PSMD11 (pp) HECW1
PSMD11 (pp) RELA
PSMD11 (pp) UBA52
PSMD11 (pp) PSMA1
PSMD11 (pp) CDC27
CDH1 (pp) MAPK3
CDH1 (pp) RAB7A
CDH1 (pp) TP53
CDH1 (pp) EGFR
CDH1 (pp) PSEN1
CDH1 (pp) HGS
CDH1 (pp) SMAD4
CDH1 (pp) CTNNB1
CDH1 (pp) FYN
CDH1 (pp) NUMB
CDH1 (pp) SRC
CDH1 (pp) PTEN
CDH1 (pp) CTTN
CDH1 (pp) MYC
CDH1 (pp) SUMO1
CDH1 (pp) ACTN1
CDH1 (pp) LIMA1
CDH1 (pp) RHOA
PDGFRB (pp) SLC9A3R1
PDGFRB (pp) STAT3
PDGFRB (pp) RASA1
PDGFRB (pp) EGFR
PDGFRB (pp) NCK1
PDGFRB (pp) SPHK1
PDGFRB (pp) LCK
PDGFRB (pp) GRB2
PDGFRB (pp) FYN
PDGFRB (pp) SRC
PDGFRB (pp) PLCG2
PDGFRB (pp) NRAS
PDGFRB (pp) PTEN
PDGFRB (pp) MYC
PDGFRB (pp) BCAR1
PDGFRB (pp) GRB7
PDGFRB (pp) SLC9A3R2
PDGFRB (pp) LYN
PDGFRB (pp) VAV1
MYO5C (pp) CALB1
MYO5C (pp) DAPK3
MYO5C (pp) TPM2
MYO5C (pp) ACTBL2
FLT4 (pp) GRB2
FLT4 (pp) SRC
FLT4 (pp) BCAR1
ATP5B (pp) UQCRC2
ATP5B (pp) NDUFB9
ATP5B (pp) SLC25A4
ATP5B (pp) ATP5A1
ATP5B (pp) ATP5O
ATP5B (pp) HSP90AB1
ATP5B (pp) HSP90AA1
ATP5B (pp) HSPD1
ATP5B (pp) CS
ATP5B (pp) ATP5C1
ATP5B (pp) TIMM17A
ATP5B (pp) ATP5F1
ATP5B (pp) SLC25A13
ATP5B (pp) ATPAF2
PTGES3 (pp) HSP90B1
PTGES3 (pp) PPID
PTGES3 (pp) HSP90AB1
PTGES3 (pp) HDAC6
PTGES3 (pp) HSP90AA1
ATF1 (pp) ATF2
ATF1 (pp) ATF4
SMAD7 (pp) SMURF2
SMAD7 (pp) RPS27A
SMAD7 (pp) TAB2
SMAD7 (pp) ZFYVE9
SMAD7 (pp) SMAD6
SMAD7 (pp) UBB
SMAD7 (pp) FOS
SMAD7 (pp) SMAD4
SMAD7 (pp) CTNNB1
SMAD7 (pp) UBC
SMAD7 (pp) MAP3K7
SMAD7 (pp) SAR1A
SMAD7 (pp) HDAC1
SMAD7 (pp) XPO1
SMAD7 (pp) UBA52
PSMB1 (pp) SMURF2
PSMB1 (pp) BIRC3
PSMB1 (pp) PSMD3
PSMB1 (pp) CDK2
PSMB1 (pp) TP53
PSMB1 (pp) RPS27A
PSMB1 (pp) NFKBIE
PSMB1 (pp) PSMB4
PSMB1 (pp) PSMC3
PSMB1 (pp) PLK1
PSMB1 (pp) UBB
PSMB1 (pp) PSMC5
PSMB1 (pp) NFKBIB
PSMB1 (pp) ANAPC4
PSMB1 (pp) PPP2R1A
PSMB1 (pp) UBC
PSMB1 (pp) PTTG1
PSMB1 (pp) NUMB
PSMB1 (pp) PSMD12
PSMB1 (pp) PSMB5
PSMB1 (pp) BRCC3
PSMB1 (pp) TRAF3
PSMB1 (pp) CDK1
PSMB1 (pp) HECW1
PSMB1 (pp) RELA
PSMB1 (pp) UBA52
PSMB1 (pp) PSMA1
PSMB1 (pp) CDC27
YY1 (pp) CREBBP
YY1 (pp) EED
YY1 (pp) KAT2B
YY1 (pp) TP53
YY1 (pp) COPS2
YY1 (pp) DDB1
YY1 (pp) HDAC3
YY1 (pp) EZH2
YY1 (pp) KAT5
YY1 (pp) COPS5
YY1 (pp) HIST1H2BB
YY1 (pp) PCGF2
YY1 (pp) HDAC1
YY1 (pp) MYC
YY1 (pp) MDM2
YY1 (pp) RXRA
YY1 (pp) HDAC2
YY1 (pp) INO80E
CREBBP (pp) IL1B
CREBBP (pp) EED
CREBBP (pp) KAT2B
CREBBP (pp) ATF2
CREBBP (pp) STAT3
CREBBP (pp) CDK2
CREBBP (pp) MED9
CREBBP (pp) TP53
CREBBP (pp) PPARG
CREBBP (pp) KIT
CREBBP (pp) HDAC3
CREBBP (pp) FOS
CREBBP (pp) IRF3
CREBBP (pp) EZH2
CREBBP (pp) HMGCS1
CREBBP (pp) FHL2
CREBBP (pp) NRIP1
CREBBP (pp) IRF7
CREBBP (pp) HDAC6
CREBBP (pp) ATF4
CREBBP (pp) FOXO3
CREBBP (pp) KAT5
CREBBP (pp) SMAD4
CREBBP (pp) CTNNB1
CREBBP (pp) HIST1H2BB
CREBBP (pp) SMARCA4
CREBBP (pp) SIN3A
CREBBP (pp) PCGF2
CREBBP (pp) EIF2C3
CREBBP (pp) EIF2C1
CREBBP (pp) HDAC1
CREBBP (pp) AR
CREBBP (pp) HSPA1A
CREBBP (pp) TLE1
CREBBP (pp) MYC
CREBBP (pp) SUMO1
CREBBP (pp) RELA
CREBBP (pp) CITED1
CREBBP (pp) SLC2A1
CREBBP (pp) MDM2
CREBBP (pp) RXRA
CREBBP (pp) HSD17B4
CREBBP (pp) HDAC2
CREBBP (pp) LDHA
SMURF2 (pp) PSMD3
SMURF2 (pp) RPS27A
SMURF2 (pp) RNF7
SMURF2 (pp) EGFR
SMURF2 (pp) SH3RF1
SMURF2 (pp) KIT
SMURF2 (pp) SMAD6
SMURF2 (pp) PSMB4
SMURF2 (pp) RNF126
SMURF2 (pp) PSMC3
SMURF2 (pp) UBB
SMURF2 (pp) PSMC5
SMURF2 (pp) ANAPC4
SMURF2 (pp) SIAH2
SMURF2 (pp) ZBTB16
SMURF2 (pp) SMAD4
SMURF2 (pp) UBC
SMURF2 (pp) NEDD4
SMURF2 (pp) PSMD12
SMURF2 (pp) RBCK1
SMURF2 (pp) SIAH1
SMURF2 (pp) PSMB5
SMURF2 (pp) UBR4
SMURF2 (pp) ASB9
SMURF2 (pp) XPO1
SMURF2 (pp) UBA52
SMURF2 (pp) PSMA1
SMURF2 (pp) UBE2V2
SMURF2 (pp) CDC27
SMURF2 (pp) CUL2
SLC9A3R1 (pp) ARRB2
SLC9A3R1 (pp) ADRB2
SLC9A3R1 (pp) RDX
SLC9A3R1 (pp) PTEN
SLC9A3R1 (pp) SLC9A3R2
SAMHD1 (pp) IRF3
SAMHD1 (pp) IRF7
SAMHD1 (pp) ISG15
PIAS4 (pp) STAT3
PIAS4 (pp) CDK2
PIAS4 (pp) RPS27A
PIAS4 (pp) UBB
PIAS4 (pp) RNF168
PIAS4 (pp) KAT5
PIAS4 (pp) SMAD4
PIAS4 (pp) UBC
PIAS4 (pp) HIST1H2BB
PIAS4 (pp) BRCC3
PIAS4 (pp) CHEK2
PIAS4 (pp) SUMO1
PIAS4 (pp) UBA52
PIAS4 (pp) UBE2V2
MAPK3 (pp) ATF2
MAPK3 (pp) STAT3
MAPK3 (pp) CDK2
MAPK3 (pp) ARRB2
MAPK3 (pp) TP53
MAPK3 (pp) DUSP6
MAPK3 (pp) APP
MAPK3 (pp) BRAF
MAPK3 (pp) DUSP2
MAPK3 (pp) TSC1
MAPK3 (pp) DAPK3
MAPK3 (pp) MAP2K1
MAPK3 (pp) PRKCB
MAPK3 (pp) FOS
MAPK3 (pp) GH1
MAPK3 (pp) SPHK1
MAPK3 (pp) PPP2R1A
MAPK3 (pp) NRIP1
MAPK3 (pp) PRKCD
MAPK3 (pp) HSP90AA1
MAPK3 (pp) ATF4
MAPK3 (pp) LCK
MAPK3 (pp) GRB2
MAPK3 (pp) FOXO3
MAPK3 (pp) MAPT
MAPK3 (pp) TBC1D7
MAPK3 (pp) PLA2G4A
MAPK3 (pp) NRAS
MAPK3 (pp) GNAI3
MAPK3 (pp) PTEN
MAPK3 (pp) SPRY2
MAPK3 (pp) MYC
MAPK3 (pp) ISG15
MAPK3 (pp) CNKSR2
MAPK3 (pp) CHEK2
MAPK3 (pp) ETS1
MAPK3 (pp) RELA
MAPK3 (pp) RHOA
MAPK3 (pp) DUSP7
MAPK3 (pp) RPS6KA2
MAPK3 (pp) LYN
MAP3K8 (pp) RPS27A
MAP3K8 (pp) MAP2K1
MAP3K8 (pp) UBB
MAP3K8 (pp) TNIP2
MAP3K8 (pp) UBC
MAP3K8 (pp) IKBKG
MAP3K8 (pp) UBA52
MAP3K8 (pp) IKBKB
IL1B (pp) ICAM1
IL1B (pp) CCL5
IL1B (pp) FOS
IL1B (pp) TOLLIP
IL1B (pp) MALT1
IL1B (pp) PELI3
IL1B (pp) TRAF6
IL1B (pp) CCL20
IL1B (pp) MAP3K3
IL1B (pp) IRAK1
IL1B (pp) TLR4
IL1B (pp) SQSTM1
IL1B (pp) RELA
IL1B (pp) TICAM2
IL1B (pp) MYD88
IL1B (pp) CASP1
NAPA (pp) GCC1
NAPA (pp) COPB2
NAPA (pp) TMED9
NAPA (pp) SPTA1
NAPA (pp) GOLGA1
NAPA (pp) SNX9
NAPA (pp) USO1
EED (pp) DNMT3A
EED (pp) CBX8
EED (pp) HDAC3
EED (pp) EZH2
EED (pp) DNMT3B
EED (pp) HIST1H2BB
EED (pp) DNMT1
EED (pp) PCGF2
EED (pp) HDAC1
EED (pp) RXRA
EED (pp) HDAC2
C6 (pp) CLU
BIRC3 (pp) PSMD3
BIRC3 (pp) RPS27A
BIRC3 (pp) LY96
BIRC3 (pp) TAB2
BIRC3 (pp) TAB3
BIRC3 (pp) PSMB4
BIRC3 (pp) TLR3
BIRC3 (pp) PSMC3
BIRC3 (pp) FADD
BIRC3 (pp) UBB
BIRC3 (pp) CYLD
BIRC3 (pp) PSMC5
BIRC3 (pp) RNF31
BIRC3 (pp) BID
BIRC3 (pp) MALT1
BIRC3 (pp) CASP9
BIRC3 (pp) UBC
BIRC3 (pp) PSMD12
BIRC3 (pp) RBCK1
BIRC3 (pp) PSMB5
BIRC3 (pp) FASLG
BIRC3 (pp) CASP7
BIRC3 (pp) MAP3K7
BIRC3 (pp) IKBKG
BIRC3 (pp) TRAF1
BIRC3 (pp) TLR4
BIRC3 (pp) TRAF3
BIRC3 (pp) TAX1BP1
BIRC3 (pp) RELA
BIRC3 (pp) TICAM2
BIRC3 (pp) UBA52
BIRC3 (pp) MYD88
BIRC3 (pp) PSMA1
BIRC3 (pp) IKBKB
P4HA1 (pp) COL9A2
P4HA1 (pp) COL2A1
APLP2 (pp) PRSS1
APLP2 (pp) PSEN1
APLP2 (pp) APBB3
PNO1 (pp) RPS11
PNO1 (pp) RPS27A
PNO1 (pp) RPS14
PNO1 (pp) RPS27L
PNO1 (pp) RPS10
PNO1 (pp) CSNK1E
PNO1 (pp) MRTO4
PNO1 (pp) UTP14A
PNO1 (pp) WDR43
PNO1 (pp) PWP1
PNO1 (pp) RPS18
PNO1 (pp) RPS3
PNO1 (pp) RPS19
KAT2B (pp) ATF2
KAT2B (pp) TP53
KAT2B (pp) RPS27A
KAT2B (pp) HDAC3
KAT2B (pp) UBB
KAT2B (pp) IRF3
KAT2B (pp) TAF1D
KAT2B (pp) IRF7
KAT2B (pp) HDAC6
KAT2B (pp) FOXO3
KAT2B (pp) KAT5
KAT2B (pp) SMAD4
KAT2B (pp) UBC
KAT2B (pp) ERCC6
KAT2B (pp) HIST1H2BB
KAT2B (pp) SMARCA4
KAT2B (pp) HIST1H4A
KAT2B (pp) HDAC1
KAT2B (pp) AR
KAT2B (pp) TLE1
KAT2B (pp) MYC
KAT2B (pp) RELA
KAT2B (pp) UBA52
KAT2B (pp) MBIP
KAT2B (pp) TAF6
KAT2B (pp) MDM2
KAT2B (pp) RXRA
KAT2B (pp) HDAC2
ATF2 (pp) TP53
ATF2 (pp) SMAD6
ATF2 (pp) JUNB
ATF2 (pp) PRKCB
ATF2 (pp) FOS
ATF2 (pp) IRF3
ATF2 (pp) IRF7
ATF2 (pp) ATF4
ATF2 (pp) KAT5
ATF2 (pp) SMAD4
ATF2 (pp) HIST1H2BB
ATF2 (pp) SMARCA4
ATF2 (pp) TGFB2
ATF2 (pp) MAP3K7
ATF2 (pp) RELA
ATF2 (pp) CBFB
ATF2 (pp) DDIT3
PSMD3 (pp) CDK2
PSMD3 (pp) TP53
PSMD3 (pp) RPS27A
PSMD3 (pp) NFKBIE
PSMD3 (pp) PSMB4
PSMD3 (pp) PSMC3
PSMD3 (pp) COPS2
PSMD3 (pp) PLK1
PSMD3 (pp) UBB
PSMD3 (pp) PSMC5
PSMD3 (pp) NFKBIB
PSMD3 (pp) ANAPC4
PSMD3 (pp) PPP2R1A
PSMD3 (pp) UBC
PSMD3 (pp) PTTG1
PSMD3 (pp) NUMB
PSMD3 (pp) PSMD12
PSMD3 (pp) COPS5
PSMD3 (pp) PSMB5
PSMD3 (pp) BRCC3
PSMD3 (pp) TRAF3
PSMD3 (pp) CDK1
PSMD3 (pp) HECW1
PSMD3 (pp) RELA
PSMD3 (pp) UBA52
PSMD3 (pp) PSMA1
PSMD3 (pp) CDC27
STAT3 (pp) TP53
STAT3 (pp) EGFR
STAT3 (pp) CCT6A
STAT3 (pp) CCT5
STAT3 (pp) KIT
STAT3 (pp) HSP90B1
STAT3 (pp) MAP2K1
STAT3 (pp) HDAC3
STAT3 (pp) JUNB
STAT3 (pp) FOS
STAT3 (pp) GH1
STAT3 (pp) A2M
STAT3 (pp) LEPR
STAT3 (pp) PRKCD
STAT3 (pp) LCK
STAT3 (pp) GRB2
STAT3 (pp) FOXO3
STAT3 (pp) FYN
STAT3 (pp) SRC
STAT3 (pp) FGFR1OP
STAT3 (pp) IRAK1
STAT3 (pp) TLR4
STAT3 (pp) AR
STAT3 (pp) MYC
STAT3 (pp) CCT4
STAT3 (pp) RELA
STAT3 (pp) CPSF6
STAT3 (pp) CSF2RA
STAT3 (pp) LYN
DNMT3A (pp) GFI1
DNMT3A (pp) EZH2
DNMT3A (pp) DNMT3B
DNMT3A (pp) HIST1H2BB
DNMT3A (pp) SMARCA4
DNMT3A (pp) DNMT1
DNMT3A (pp) MYC
ICAM1 (pp) TP53
ICAM1 (pp) CCL5
ICAM1 (pp) TRIM17
ICAM1 (pp) IRF3
ICAM1 (pp) IRF7
ICAM1 (pp) PRKCD
ICAM1 (pp) PLCG2
ICAM1 (pp) TLR4
ICAM1 (pp) RELA
CEP72 (pp) TUBGCP5
CEP72 (pp) PLK1
CEP72 (pp) TCTN2
CEP72 (pp) IQCB1
CEP72 (pp) PPP2R1A
CEP72 (pp) HSP90AA1
CEP72 (pp) TUBB4B
CEP72 (pp) CSNK1E
CEP72 (pp) FGFR1OP
CEP72 (pp) CENPJ
CEP72 (pp) CDK1
CEP72 (pp) TCTN1
CEP72 (pp) TMEM216
DNAJB11 (pp) PDIA6
DNAJB11 (pp) HSP90B1
DNAJB11 (pp) HSPA6
DNAJB11 (pp) HSPH1
DNAJB11 (pp) HSPA5
DNAJB11 (pp) HSPA1A
DNAJB11 (pp) HYOU1
MCM2 (pp) CDK2
MCM2 (pp) RPS27A
MCM2 (pp) PLK1
MCM2 (pp) UBB
MCM2 (pp) MCM7
MCM2 (pp) UBC
MCM2 (pp) PCNA
MCM2 (pp) CHEK2
MCM2 (pp) CDK1
MCM2 (pp) UBA52
RAB7A (pp) MON1A
RAB7A (pp) KIF5B
RAB7A (pp) TUBB6
RAB7A (pp) TUBB4B
RAB7A (pp) CTNNB1
MSH3 (pp) PCNA
NME5 (pp) GUCY1A3
NME5 (pp) POLR3D
NME5 (pp) PKM
NME5 (pp) POLR3F
XPO5 (pp) EIF2C3
XPO5 (pp) EIF2C1
MCCC1 (pp) PCCB
CCAR1 (pp) NCBP2
CCAR1 (pp) SF1
CDK2 (pp) TP53
CDK2 (pp) RPS27A
CDK2 (pp) PSMB4
CDK2 (pp) PSMC3
CDK2 (pp) PLK1
CDK2 (pp) UBB
CDK2 (pp) MCM7
CDK2 (pp) PSMC5
CDK2 (pp) ANAPC4
CDK2 (pp) RNF168
CDK2 (pp) HSP90AA1
CDK2 (pp) KAT5
CDK2 (pp) SMAD4
CDK2 (pp) H1F0
CDK2 (pp) UBC
CDK2 (pp) PSMD12
CDK2 (pp) HIST1H2BB
CDK2 (pp) PSMB5
CDK2 (pp) BRCC3
CDK2 (pp) IKBKG
CDK2 (pp) HDAC1
CDK2 (pp) MYC
CDK2 (pp) PCNA
CDK2 (pp) SUMO1
CDK2 (pp) CDK1
CDK2 (pp) UBA52
CDK2 (pp) CDKN2A
CDK2 (pp) RHOA
CDK2 (pp) PSMA1
CDK2 (pp) MDM2
CDK2 (pp) UBE2V2
CDK2 (pp) IKBKB
[truncated: 2,216 more rows]
