# Supplementary material for: Exploring the cross talk between ER stress and inflammation in age-related macular degeneration
Source: PLoS One. 2017 Jul 24;12(7):e0181667. doi: 10.1371/journal.pone.0181667 (PMC5524348; doi:10.1371/journal.pone.0181667)
Supplement: S8 Table — (XLSX) [file pone.0181667.s008.xlsx]

## Sheet: Topological Parameters
Node Name	Betweenness	Degree
IKBKG	216683	234
IKBKE	197336	152
TRAF6	190469	195
NFKB1	149198	193
UBC	136502	159
RELA	132456	234
HSPA5	114924	94
ATF2	112390	128
FOS	102393	96
APPBP2	61543.8	97
GRB2	46268.9	27
APP	45977.7	212
MAPK3	45167.7	48
DNMT3B	41905.8	57
SMURF2	38870.1	45
IKBKB	37528	115
MYC	34926.6	25
UBB	34889.4	41
EGFR	33291	43
TAB1	32709.5	50
HAP1	31966.4	22
RPS10	30484	7
NFKBIA	28564.1	114
BTK	26729	38
PTEN	26129	65
GSTP1	25944.6	21
IRAK1	25774.9	36
DDIT3	23625.2	37
TOLLIP	23166.5	42
PKM	21874.3	12
MAP3K1	21442.8	45
ATF4	20900.8	65
BIRC3	18064.3	22
PLCG2	16761.8	40
PSMA1	16574.1	60
HSP90AB1	16102.7	28
TWIST1	15539.9	28
SQSTM1	14796.4	14
MYD88	14716.3	34
MDM2	13955.8	16
PSMA2	13185.6	30
TRAF3	13137.1	29
MAP3K7	12910	44
CLU	12238.6	21
ATP5B	12208.9	8
DNMT1	12207.7	66
RIPK2	12107.4	30
SUMO1	11841.4	22
HSP90AA1	11477.5	17
NFKBIB	10969.3	25
VARS	10954	4
TLR4	10659.4	16
FADD	10606.1	33
TIRAP	10592.4	19
TAB2	10557.3	40
S100A8	10518.8	27
TNIP3	10424.5	26
MAP3K3	10230.9	12
HSP90B1	9208.44	17
LYN	8791.26	31
A2M	8619.9	18
RPS11	8600.64	4
ID2	8563	4
GAPDH	8447.4	17
TP53	8314.12	32
MAPK1	7954.93	32
CTNNB1	7801.3	10
PPP2R1A	7785.78	6
CACYBP	7720.45	3
PAWR	7687.45	15
IRF3	7429.08	24
CALR	7379.66	25
PCNA	6946.19	6
JUNB	6671.94	14
HSPD1	6614.34	8
MYH9	6537.53	7
TUBB2B	6531.87	6
TNFAIP3	6454.8	19
S100A9	6318.89	20
IRF7	6196.15	9
PSMD11	6187.93	2
CDKN1A	6008.91	6
PIK3C2B	5466.69	22
HSPA1A	5208.01	5
COPS5	4997.76	16
RPS27A	4952.81	11
STAT3	4904.98	16
EZH2	4880.52	27
ATP5O	4785.02	4
RPS3	4618.41	24
TGM2	4546.54	9
SRC	4469.73	25
MAP2K1	4449.5	71
MCM7	4449.08	12
MAPKAPK3	4407.1	14
TAX1BP1	4395.46	18
NEDD4	4281.63	16
KIT	4001.43	35
TSC1	3988.84	6
RASA1	3970.26	60
SIRT1	3857.97	16
RPS14	3663.07	5
XPO5	3600.99	4
ERO1L	3561.53	4
VTN	3512.84	14
UBA52	3368.17	7
DBN1	3354.01	8
ARRB2	3335.56	17
HDAC1	3283.57	17
RPS16	3278.66	5
PTPN22	3269.17	11
HPRT1	3262.77	3
DAZAP2	3218.3	20
HDAC2	3154.29	2
CPSF6	2932.82	4
TBP	2912.52	3
PSMB1	2767.87	20
BRAF	2721.51	63
CREBBP	2685.45	13
PSMD3	2652.03	4
OTUB1	2591.45	4
SAR1A	2511.8	3
PPIB	2353.68	4
F2RL1	2293.86	13
GABARAP	2277.93	16
FBXL15	2251.61	5
MYRIP	2222.73	5
TRIM27	2162.14	15
MYL12A	2155.72	4
CPNE6	2153.83	3
KEAP1	2126.7	12
HDAC6	2116	4
TAB3	2116	12
TLR3	2103.44	7
CUL2	2029.8	2
EED	2014.6	11
PSEN1	1992.36	22
TNS3	1963.96	37
MAP3K14	1959.5	8
PRKCD	1926.52	20
ACTN1	1912.75	4
FLNA	1854.27	7
HSPE1	1835.72	3
PDIA4	1835.72	3
RAB7A	1835.72	3
TNIP2	1816.98	25
HIST1H2BC	1746.33	2
PDHB	1746.33	2
PLS3	1746.33	2
MIF	1715.99	8
EIF2AK3	1703.91	7
ATP5C1	1653.3	3
RPS6KA2	1618.16	10
HSPB1	1584.15	9
MPP3	1543.99	2
CDKN2A	1541.45	4
SLC25A13	1529.92	5
ALPL	1517.31	4
CHEK2	1490.65	2
CCT4	1457.39	4
CCT5	1457.39	5
SPG20	1442.76	4
PFKL	1436.9	4
HYOU1	1436.79	3
PDIA6	1436.79	3
TEK	1399.4	2
LCK	1380.84	7
ODAM	1378.8	2
PNO1	1377.02	2
APLP2	1330.52	3
CAT	1330.52	3
ISL1	1273.15	2
TPD52L2	1247.81	2
CYLD	1210.05	3
KIF5B	1210.05	2
SMC4	1210.05	2
TPT1	1210.05	2
UQCRC2	1192.77	5
HBA1	1191.15	2
DDX3X	1171.02	5
MAP3K8	1164.97	38
TICAM2	1145.92	4
PFKP	1115.7	2
PSMC3	1115.7	2
RIMS2	1099.01	6
LMO2	1097.2	6
TNIK	1071.21	4
UBQLN4	1047.73	2
DNAJB1	1036.05	2
GFAP	1034.29	2
IGHG1	1019.06	3
HIST1H4A	1017.59	9
CDK2	1011.46	6
CSNK2B	997.973	4
FTH1	965.361	3
FOXP1	914.861	6
NFKBIE	909.446	6
CS	908.152	3
TCAP	900.311	2
EDA2R	895.275	3
HGS	869.951	10
HSPA6	864.674	6
PSMA6	855.617	13
DGCR2	844.857	2
IGHA1	834.706	2
COPS2	830.662	2
ITGB5	829.326	2
AURKA	812.911	4
GLUD1	812.421	3
LMNB1	811.935	2
ELK1	796.897	10
HOMER3	791.052	7
DNAJA1	782.106	6
ARF4	775.492	2
UQCRC1	768.493	6
STK16	763.019	2
HSPH1	757.527	3
AR	736.91	28
MARCKS	725.901	2
RTN4	725.901	2
S100A11	725.901	2
CCAR1	700.862	3
CUEDC1	700.862	2
PLA2G4A	699.474	3
SSX2IP	695.455	6
YA61	688.762	3
DDB1	684.254	3
TRAF1	683.449	18
RHOA	674.274	4
IQCB1	662.549	4
DHCR24	646.885	3
GCC1	644.991	4
PGAM1	631.91	2
LDOC1	625.788	12
PRKCB	612.889	7
ATP5A1	612.083	4
CDK1	561.896	7
SMAD4	561.896	3
GCN1L1	544.925	2
MALT1	544.925	11
NCK1	539.166	15
C6	479.009	4
FLNB	463.367	5
TRAPPC13	456.423	2
CEBPG	450.934	14
USO1	448.299	2
PRPSAP1	439.915	2
PSMB3	437.117	7
AIFM1	409.627	4
MOB1A	406.16	2
ZBTB16	403.349	5
ATP5F1	400.739	2
ETF1	400.739	2
G3BP1	400.739	2
NUDT5	400.739	2
PGD	400.739	2
PSMB4	400.739	5
PSMD12	400.739	3
PSMD7	400.739	3
PTGES3	400.739	2
RPL23A	400.739	2
TRMT112	400.739	2
UBE2W	397.856	2
TRAF5	391.865	9
NDUFS1	386.794	2
INO80E	385.863	4
TK1	383.857	2
KRT40	381.324	7
TMEM17	380.197	4
TUBB4B	377.742	3
MCM3	368.535	2
TRAF3IP1	365.6	10
YY1	356.102	2
CCT6A	355.16	3
ETS1	331.846	4
NR3C1	325.432	2
PDGFRB	322.912	7
DNAJC7	311.476	2
DNMT3A	308.993	23
RAP1B	305.744	4
HSPA2	305.357	4
ILK	296.959	5
SLC25A10	295.092	2
RAB11FIP5	289.596	6
RCC1	286.622	2
PSMB5	272.474	8
PCBD1	263.376	3
APOA1	262.008	7
FASN	258.516	4
EEF2	241.543	2
SLC2A1	241.543	2
UHRF2	239.678	2
FASLG	239.056	4
TAF9	237.48	2
C1QBP	214.709	11
ACTBL2	211.285	2
CFH	198.009	2
MYLK2	197.694	2
BCAR1	195.741	9
IL1B	190.431	2
SNAI1	184.539	7
DUSP7	172.797	5
DAPK3	170.36	2
SIAH1	169.095	6
CEP72	158.575	6
SH3BP4	158.575	2
TCTN1	152.185	7
CARD11	140.77	2
ELF3	140.121	2
LIMA1	138.362	2
FSBP	125.301	4
KCTD17	125.301	2
RPS27L	122.791	3
SH3GLB1	117.86	4
FLNC	116.893	3
CSNK2A1	114.64	3
CDH1	110.434	5
KCTD12	105.62	2
CPNE7	105.069	2
TMEM216	98.4456	3
MAPKAPK5	97.9203	2
SNCA	96.1102	2
IRS4	93.8968	3
MYO1D	92.5175	3
ZBTB8A	79.6486	4
RCN2	77.4888	3
TUBB6	77.4888	2
NRIP1	69.6477	9
UHRF1	69.6477	26
CD247	65.8157	5
BCL6	63.6345	2
FGFR1OP	55.2817	2
CPNE2	51.3089	4
FYN	49.1827	7
CCL2	46.2552	5
XRCC3	36.3871	2
KAT2B	34.9254	3
DLC1	29.0228	9
PIAS4	28.9824	2
RBCK1	20.5578	6
RNF31	20.5578	6
ZNF16	13.4361	2
IKBKAP	13.4082	2
APOE	12.8241	5
PRAM1	12.8241	3
GIT2	11.9534	8
PELI3	8.32135	7
NRAS	7.87659	2
PDGFRL	5.53659	2
ABCG2	0	2
ACAT2	0	1
ACBD3	0	1
ACBD6	0	1
ACLY	0	1
ACTA2	0	2
ADAP2	0	2
ADCYAP1	0	4
ADRB2	0	1
ADRBK1	0	3
ADSL	0	1
AFG3L2	0	1
AGO1	0	2
AGO2	0	3
AGO3	0	1
AHSA1	0	1
AIMP1	0	1
AIMP2	0	1
ALDH9A1	0	1
AMOTL2	0	3
ANAPC4	0	2
ANKRD10	0	6
ANO3	0	1
ANXA3	0	1
ANXA5	0	1
APBB3	0	1
APEX1	0	1
APLP1	0	3
APOBEC3C	0	1
ARMCX5	0	3
ASAP1	0	2
ASB9	0	1
ASRGL1	0	1
ATAD3A	0	1
ATF1	0	2
ATP2A3	0	1
ATP5D	0	1
ATPAF2	0	3
BASP1	0	1
BATF3	0	5
BCAR3	0	1
BCL2L12	0	3
BEX1	0	1
BHLHE40	0	1
BID	0	1
BRCC3	0	1
C14orf80	0	1
C1orf216	0	3
C1orf50	0	3
C1QB	0	1
C6orf226	0	3
C7orf25	0	1
C8orf33	0	2
CAAP1	0	1
CALB1	0	3
CAMLG	0	2
CASP1	0	1
CASP7	0	1
CASP9	0	2
CBFB	0	1
CBX8	0	1
CCDC59	0	1
CCHCR1	0	1
CCL20	0	1
CCL5	0	1
CD19	0	1
CDC27	0	7
CDC6	0	1
CDC73	0	1
CDKN2AIP	0	1
CDSN	0	2
CENPJ	0	1
CEP128	0	1
CHD3	0	2
CITED1	0	2
CKAP4	0	1
CNKSR2	0	1
CNNM3	0	1
CNPY2	0	1
COL2A1	0	1
COL9A2	0	1
COLGALT1	0	1
COMMD4	0	2
COMMD5	0	2
COPB2	0	3
CORO2B	0	3
CPXM1	0	1
CREBZF	0	6
CRIP1	0	1
CSDE1	0	1
CSF2RA	0	1
CSF3R	0	2
CSNK1E	0	1
CTC1	0	3
CTTN	0	1
CYB5A	0	1
CYB5B	0	1
DAB2	0	1
DAD1	0	1
DCAF11	0	1
DCAF6	0	2
DDC	0	1
DDIT4	0	1
DDIT4L	0	1
DDT	0	1
DDX17	0	1
DDX39A	0	1
DIRAS2	0	2
DNAJB11	0	3
DNAJB4	0	1
DOCK6	0	1
DPEP1	0	3
DPM1	0	1
DSTN	0	1
DUSP2	0	2
DUSP23	0	1
DUSP6	0	2
EDAR	0	1
EDARADD	0	5
EIF1AX	0	1
EIF4G2	0	1
EMD	0	1
ENTHD2	0	1
ERCC6	0	1
ETFB	0	1
EWSR1	0	1
F7	0	1
FABP7	0	1
FAM114A1	0	1
FAM173A	0	1
FAM175B	0	1
FAM46A	0	1
FAN1	0	1
FCER1G	0	1
FCHSD2	0	1
FHL2	0	1
FKBP4	0	1
FLT3	0	2
FLT4	0	1
FOSB	0	1
FOXC1	0	1
FOXD4	0	1
FOXO3	0	1
FRK	0	7
FSTL1	0	5
FUBP1	0	1
FUS	0	1
FXYD7	0	3
GABPB1	0	1
GABPB2	0	1
GADD45G	0	1
GALNT3	0	3
GCSAM	0	3
GEMIN5	0	1
GFI1	0	2
GGA3	0	2
GH1	0	1
GLDC	0	1
GLUL	0	1
GNAI3	0	1
GOLGA1	0	6
GRB7	0	1
GRHPR	0	1
GSTO1	0	1
GUCY1A3	0	1
H1F0	0	2
HDAC3	0	1
HECW1	0	1
HERPUD1	0	1
HES6	0	1
HIST1H1C	0	2
HIST1H2AE	0	1
HIST1H2BB	0	1
HLF	0	1
HMG20A	0	1
HMGCS1	0	1
HNRNPAB	0	1
HOMER2	0	1
HPD	0	1
HRSP12	0	1
HSD17B4	0	1
HSD17B8	0	1
HSP90AB3P	0	1
HUS1	0	1
IBTK	0	2
ICAM1	0	1
IFNGR1	0	1
IL15	0	1
INTS3	0	1
IRAK3	0	5
ISG15	0	1
ISYNA1	0	1
ITGB4	0	1
ITK	0	1
ITM2A	0	3
JAKMIP1	0	1
KAT5	0	2
KDM2A	0	1
KIF6	0	3
KLF5	0	2
KNSTRN	0	1
KPNB1	0	1
KRT5	0	1
LAGE3	0	1
LCMT1	0	1
LDHA	0	1
LEPR	0	3
LONRF3	0	3
LPXN	0	1
LUZP4	0	3
LY96	0	6
MAGED1	0	1
MAGI3	0	6
MANF	0	1
MAP3K4	0	2
MAP3K7CL	0	4
MAPT	0	10
MAST3	0	3
MBD4	0	6
MBIP	0	1
MCCC1	0	1
MCM2	0	1
MED9	0	1
MFSD3	0	1
MICAL1	0	1
MON1A	0	1
MPEG1	0	1
MRPL12	0	1
MRPL19	0	1
MRPS14	0	1
MRTO4	0	1
MSH3	0	1
MTMR1	0	1
MTNR1B	0	1
MYO1C	0	1
MYO5C	0	1
MYOZ1	0	1
MZT2B	0	1
NAA50	0	1
NAPA	0	1
NCBP2	0	1
NDUFB9	0	1
NEBL	0	1
NECAB3	0	1
NFKBIZ	0	1
NGFR	0	4
NIPSNAP3A	0	1
NME2	0	1
NME5	0	1
NR1H4	0	1
NT5C	0	1
NUMB	0	1
NXPH3	0	1
OR10J1	0	1
OSGIN1	0	1
P4HA1	0	1
PAICS	0	1
PAK7	0	1
PALD1	0	2
PARD6A	0	1
PCCB	0	1
PCGF2	0	2
PEG10	0	2
PHF3	0	1
PIM2	0	1
PKN3	0	1
PKNOX2	0	1
PLK1	0	9
PNMAL1	0	1
PNN	0	1
POLDIP2	0	1
POLI	0	7
POLR2C	0	7
POLR3D	0	1
POLR3F	0	1
PPARG	0	3
PPID	0	1
PREP	0	1
PRKD3	0	1
PRPF19	0	1
PRPS1	0	1
PRPSAP2	0	1
PRSS1	0	1
PSMC1	0	3
PSMC5	0	3
PSMD5	0	1
PTGER2	0	1
PTK2B	0	1
PTN	0	1
PTPMT1	0	1
PTPRB	0	3
PTPRF	0	1
PTPRG	0	1
PTPRK	0	1
PTTG1	0	2
PWP1	0	1
PYCARD	0	5
PYGL	0	1
PYROXD2	0	3
QARS	0	1
RAB17	0	1
RBM6	0	1
RBPMS	0	7
RBX1	0	2
RDX	0	1
REPS1	0	1
REXO2	0	1
RGS2	0	1
RGS7	0	1
RHPN2	0	1
RING1	0	1
RLIM	0	1
RNF126	0	1
RNF168	0	1
RNF20	0	4
RNF43	0	2
RNF7	0	4
RPL11	0	3
RPS18	0	1
RPS19	0	1
RWDD3	0	1
RXRA	0	1
S100A10	0	1
S100A2	0	1
SAMHD1	0	2
SBF2	0	1
SCAND1	0	1
SCRIB	0	3
SERPINA3	0	1
SERPINH1	0	1
SERTAD1	0	1
SF1	0	1
SF3A1	0	1
SH2B3	0	1
SH3BP5	0	4
SH3RF1	0	1
SH3RF3	0	1
SHFM1	0	1
SIAH2	0	2
SIN3A	0	2
SIRT2	0	2
SLC16A1	0	1
SLC22A6	0	3
SLC25A22	0	2
SLC25A3	0	1
SLC25A4	0	2
SLC4A10	0	1
SLC9A3R1	0	5
SLC9A3R2	0	5
SMAD6	0	1
SMAD7	0	1
SMARCA4	0	1
SND1	0	1
SNRPB2	0	1
SNW1	0	3
SNX3	0	1
SNX7	0	2
SNX9	0	2
SPHK1	0	2
SPON1	0	3
SPRY2	0	1
SPTA1	0	1
SREBF2	0	1
SSFA2	0	1
STAM	0	6
STK40	0	1
STT3A	0	1
SYMPK	0	1
TACSTD2	0	1
TAF1D	0	2
TAF6	0	1
TAGLN	0	1
TARDBP	0	1
TBC1D7	0	1
TBKBP1	0	4
TBR1	0	1
TCP11L1	0	1
TCTN2	0	3
TFPI2	0	1
TGFB1	0	3
TGFB2	0	7
THOP1	0	1
TIAL1	0	1
TIMM13	0	1
TIMM17A	0	1
TLE1	0	10
TLR5	0	1
TMED9	0	1
TMEM139	0	1
TMEM173	0	2
TMEM62	0	1
TMSB10	0	1
TNFRSF10A	0	3
TNNI3	0	1
TOMM22	0	1
TOPBP1	0	1
TPI1	0	1
TPM2	0	1
TRAF2	0	1
TRAFD1	0	2
TRAP1	0	1
TRIM17	0	1
TRIP4	0	1
TSLP	0	1
TSNAX	0	1
TTC9C	0	1
TTLL12	0	1
TTYH2	0	1
TUBA8	0	1
TUBGCP5	0	1
TWIST2	0	1
UBASH3A	0	1
UBE2K	0	1
UBE2V2	0	1
UBR4	0	1
ULK2	0	2
UQCC2	0	1
USP16	0	1
USP43	0	1
UTP14A	0	1
UTP3	0	1
VAV1	0	2
VPS4A	0	1
VRK1	0	5
WDR24	0	4
WDR43	0	1
WNT5B	0	1
XPO1	0	1
YEATS4	0	1
ZC3H15	0	1
ZCCHC12	0	1
ZFYVE9	0	1
ZHX1	0	1
ZIC3	0	1
ZNF133	0	4
ZNF33B	0	1
ZNHIT1	0	1
